# Supplementary material for: Using Ipomoea aquatic as an environmental-friendly alternative to Elodea nuttallii for the aquaculture of Chinese mitten crab
Source: PeerJ. 2019 Apr 19;7:e6785. doi: 10.7717/peerj.6785 (PMC6476289; doi:10.7717/peerj.6785)
Supplement: Supplemental Information 6 — Raw data records of mitten crab yield and individual weight applied for preparation for Fig. 2. [file peerj-07-6785-s006.zip]

Archive with 2 entries (2 files):
- File1-1.xlsx
- File1-2.xlsx
