# Supplementary material for: Using Ipomoea aquatic as an environmental-friendly alternative to Elodea nuttallii for the aquaculture of Chinese mitten crab
Source: PeerJ. 2019 Apr 19;7:e6785. doi: 10.7717/peerj.6785 (PMC6476289; doi:10.7717/peerj.6785)
Supplement: Supplemental Information 6 — Raw data records of mitten crab yield and individual weight applied for preparation for Fig. 2. [file peerj-07-6785-s006.zip › File1-1.xlsx]

## Sheet: crab.yield
Treatments	Sex	Mitten crab yield (kg ha-1)
EN	female	335.74
EN	male	840.275
EN	female	280.726
EN	male	813.878
EN	female	277.135
EN	male	704.04
IA	female	270.405
IA	male	826.639
IA	female	226.408
IA	male	668.461
IA	female	248.625
IA	male	765.764
OS	female	204.832
OS	male	505.515
OS	female	275.694
OS	male	723.106
OS	female	279.472
OS	male	811.557
