# Supplementary material for: Using Ipomoea aquatic as an environmental-friendly alternative to Elodea nuttallii for the aquaculture of Chinese mitten crab
Source: PeerJ. 2019 Apr 19;7:e6785. doi: 10.7717/peerj.6785 (PMC6476289; doi:10.7717/peerj.6785)
Supplement: Supplemental Information 6 — Raw data records of mitten crab yield and individual weight applied for preparation for Fig. 2. [file peerj-07-6785-s006.zip › File1-2.xlsx]

## Sheet: File0-2
Treatments	Sex	Individual weight of mitten crab (g)
EN	male	180
EN	male	216
EN	female	135
EN	male	190
EN	male	155
EN	female	160
EN	female	125
EN	male	148
EN	female	98
EN	female	110
EN	male	190
EN	female	125
EN	male	140
EN	female	108
EN	female	85
EN	male	140
EN	female	125
EN	male	210
EN	male	280
EN	female	90
EN	male	170
EN	male	120
EN	female	98
EN	female	130
EN	male	160
EN	male	170
EN	male	150
EN	female	105
EN	female	110
EN	male	140
EN	male	175
EN	male	160
EN	male	225
EN	male	190
EN	female	80
EN	female	100
EN	male	170
EN	male	155
EN	female	110
EN	male	110
EN	female	85
EN	male	150
EN	male	100
EN	male	140
EN	male	140
EN	male	175
EN	male	180
EN	male	205
EN	male	135
EN	male	140
EN	female	115
EN	male	215
EN	female	88
EN	female	94
EN	female	115
EN	female	136
EN	male	275
EN	female	80
EN	male	145
EN	male	205
EN	male	170
EN	male	135
EN	female	145
EN	female	90
EN	female	120
EN	male	190
EN	male	160
EN	female	164
EN	female	92
EN	male	105
EN	female	125
EN	male	155
EN	male	140
EN	male	220
EN	female	120
EN	male	160
EN	male	135
EN	male	180
EN	male	150
EN	male	200
EN	male	158
EN	male	100
EN	male	145
EN	male	140
EN	female	115
EN	male	175
EN	female	110
EN	male	210
EN	male	175
EN	female	125
EN	male	191
EN	male	155
EN	female	110
EN	male	190
EN	female	95
EN	female	116
EN	male	163
EN	male	170
EN	male	125
EN	male	176
EN	male	128
EN	female	125
EN	male	165
EN	male	200
EN	female	105
EN	male	210
EN	female	110
EN	male	182
EN	male	215
EN	female	115
EN	male	128
EN	male	190
EN	female	125
EN	male	160
EN	male	130
EN	male	198
EN	male	200
EN	female	130
EN	female	105
EN	male	154
EN	male	160
EN	female	95
EN	female	120
EN	male	100
EN	female	130
EN	male	200
EN	female	120
EN	male	176
EN	female	129
EN	female	140
EN	female	95
EN	male	135
EN	female	130
EN	male	170
EN	female	135
EN	male	140
EN	male	164
EN	male	224
EN	male	175
EN	female	90
EN	male	165
EN	female	120
EN	male	160
EN	female	80
EN	male	130
EN	male	190
EN	female	125
EN	male	120
EN	female	100
EN	female	125
EN	male	171
EN	female	135
EN	male	240
EN	male	140
EN	male	135
EN	male	165
EN	male	165
EN	male	120
EN	male	155
EN	male	140
EN	male	187
EN	male	170
EN	male	180
EN	male	172
EN	male	185
EN	male	180
EN	male	145
EN	male	190
EN	male	155
EN	male	150
EN	female	90
EN	male	180
EN	female	110
EN	male	180
EN	female	90
EN	male	135
EN	female	105
EN	male	150
EN	male	185
EN	male	235
EN	female	95
EN	female	115
EN	male	175
EN	male	140
EN	male	278
EN	male	150
EN	male	170
EN	female	125
EN	male	185
EN	male	155
EN	female	130
EN	male	167
EN	female	105
EN	female	110
EN	female	90
EN	female	100
EN	female	125
EN	male	145
EN	male	190
EN	female	125
EN	male	140
EN	male	120
EN	male	180
EN	female	100
EN	male	120
EN	male	205
EN	female	125
EN	male	150
EN	male	190
EN	male	140
EN	female	85
EN	female	95
EN	male	220
EN	male	180
EN	male	180
EN	male	210
EN	female	145
EN	male	182
EN	male	156
EN	male	130
EN	male	150
EN	female	140
EN	female	130
EN	female	125
EN	female	120
EN	male	250
EN	female	110
EN	male	155
EN	female	125
EN	male	195
EN	male	146
EN	male	160
EN	male	281
EN	female	125
EN	male	165
EN	male	130
EN	male	145
EN	male	200
EN	female	100
EN	male	180
EN	female	80
EN	male	153
EN	male	170
EN	female	69
EN	female	100
EN	male	125
EN	male	168
EN	male	195
EN	female	128
EN	male	191
EN	male	150
IA	female	140
IA	male	100
IA	female	130
IA	male	175
IA	male	225
IA	male	175
IA	male	210
IA	female	65
IA	male	210
IA	male	205
IA	female	120
IA	female	95
IA	male	180
IA	male	140
IA	male	215
IA	female	130
IA	male	200
IA	male	180
IA	male	141
IA	male	160
IA	male	160
IA	female	125
IA	male	170
IA	female	95
IA	male	155
IA	female	90
IA	female	95
IA	male	220
IA	male	160
IA	male	165
IA	male	180
IA	male	165
IA	male	170
IA	male	155
IA	female	90
IA	male	156
IA	female	120
IA	male	176
IA	male	155
IA	male	190
IA	male	176
IA	female	110
IA	male	160
IA	male	190
IA	male	140
IA	female	70
IA	male	120
IA	female	115
IA	female	90
IA	female	85
IA	male	200
IA	male	175
IA	male	208
IA	female	105
IA	female	118
IA	female	90
IA	male	180
IA	male	185
IA	male	220
IA	female	96
IA	female	140
IA	female	90
IA	male	145
IA	male	152
IA	male	215
IA	male	140
IA	male	135
IA	male	145
IA	female	132
IA	female	90
IA	male	200
IA	male	175
IA	female	120
IA	female	105
IA	male	155
IA	male	145
IA	female	120
IA	female	100
IA	male	165
IA	male	175
IA	male	130
IA	male	125
IA	male	160
IA	female	105
IA	male	189
IA	female	75
IA	male	165
IA	male	185
IA	male	187
IA	male	185
IA	male	170
IA	female	115
IA	male	155
IA	female	115
IA	male	140
IA	male	160
IA	male	175
IA	male	141
IA	female	135
IA	male	188
IA	female	80
IA	male	170
IA	male	165
IA	female	90
IA	male	145
IA	male	140
IA	male	140
IA	female	95
IA	male	105
IA	male	175
IA	male	180
IA	male	155
IA	male	215
IA	male	180
IA	male	170
IA	female	115
IA	male	230
IA	female	60
IA	male	160
IA	male	150
IA	male	175
IA	female	100
IA	female	115
IA	female	55
IA	female	70
IA	male	165
IA	male	115
IA	male	145
IA	male	145
IA	female	135
IA	female	110
IA	female	75
IA	male	125
IA	male	155
IA	male	145
IA	female	165
IA	female	130
IA	male	135
IA	male	170
IA	male	140
IA	male	130
IA	female	115
IA	male	165
IA	male	180
IA	female	130
IA	male	160
IA	female	90
IA	male	140
IA	male	196
IA	male	205
IA	male	205
IA	male	140
IA	male	160
IA	male	140
IA	male	170
IA	male	130
IA	female	90
IA	female	150
IA	male	205
IA	male	160
IA	female	120
IA	female	80
IA	male	205
IA	male	160
IA	male	170
IA	male	165
IA	male	135
IA	male	200
IA	male	175
IA	male	175
IA	female	155
IA	female	90
IA	male	130
IA	female	130
IA	male	125
IA	female	130
IA	male	135
IA	female	100
IA	female	130
IA	female	75
IA	male	180
IA	male	120
IA	female	125
IA	male	220
IA	female	90
IA	male	175
IA	female	80
IA	female	90
IA	female	125
IA	male	235
IA	male	140
IA	male	210
IA	male	200
IA	female	110
IA	male	160
IA	male	148
IA	female	152
IA	male	160
IA	female	105
IA	female	90
IA	male	110
IA	female	125
IA	female	95
IA	female	126
IA	female	110
IA	female	80
IA	female	106
IA	male	125
IA	female	100
IA	male	160
IA	male	160
IA	male	165
IA	male	210
IA	male	225
IA	male	150
IA	female	85
IA	male	185
IA	male	195
IA	male	210
IA	female	120
IA	male	228
IA	male	175
IA	female	125
IA	female	86
IA	male	190
IA	female	110
IA	male	150
IA	male	125
IA	male	130
IA	male	140
IA	male	210
IA	male	180
IA	male	226
IA	male	200
IA	male	208
IA	male	175
IA	male	130
IA	male	190
IA	female	70
IA	male	200
IA	female	90
IA	male	135
IA	male	207
IA	male	190
IA	male	165
IA	male	200
IA	male	140
IA	male	145
IA	male	130
IA	male	140
IA	female	115
IA	male	195
IA	male	190
IA	male	178
IA	male	190
IA	male	140
IA	female	120
IA	male	140
IA	female	115
IA	male	175
IA	female	100
IA	male	150
IA	male	195
IA	male	175
IA	male	175
IA	female	120
IA	male	125
IA	male	187
IA	female	70
IA	female	70
IA	female	100
IA	male	145
IA	female	95
IA	male	160
IA	female	150
IA	male	185
OS	female	86
OS	male	135
OS	male	160
OS	male	145
OS	male	175
OS	female	107
OS	female	90
OS	female	90
OS	male	180
OS	male	165
OS	male	145
OS	female	65
OS	female	70
OS	male	150
OS	male	180
OS	male	200
OS	male	170
OS	male	190
OS	female	100
OS	male	180
OS	male	200
OS	male	185
OS	male	175
OS	female	105
OS	male	180
OS	male	145
OS	male	185
OS	male	170
OS	female	110
OS	female	60
OS	male	200
OS	female	100
OS	female	85
OS	male	150
OS	male	155
OS	female	100
OS	female	95
OS	male	135
OS	male	205
OS	male	110
OS	male	175
OS	male	150
OS	female	125
OS	male	170
OS	female	110
OS	male	215
OS	female	85
OS	male	135
OS	female	120
OS	female	120
OS	female	95
OS	male	140
OS	male	190
OS	male	145
OS	female	100
OS	female	116
OS	male	165
OS	female	156
OS	male	165
OS	female	140
OS	male	165
OS	male	155
OS	male	185
OS	male	120
OS	female	115
OS	male	180
OS	male	140
OS	male	170
OS	female	70
OS	male	130
OS	male	150
OS	male	155
OS	female	135
OS	female	120
OS	female	115
OS	male	130
OS	female	135
OS	male	175
OS	female	116
OS	male	170
OS	male	236
OS	male	155
OS	female	90
OS	male	165
OS	male	140
OS	male	250
OS	male	140
OS	male	205
OS	female	140
OS	male	165
OS	female	110
OS	male	165
OS	male	180
OS	male	175
OS	female	110
OS	female	85
OS	female	130
OS	male	110
OS	male	170
OS	male	200
OS	male	135
OS	female	150
OS	male	140
OS	male	195
OS	male	185
OS	female	90
OS	male	145
OS	female	90
OS	female	125
OS	male	170
OS	male	170
OS	male	140
OS	male	115
OS	female	105
OS	female	100
OS	male	130
OS	male	185
OS	female	105
OS	male	150
OS	male	145
OS	female	100
OS	female	85
OS	male	125
OS	female	100
OS	male	170
OS	male	240
OS	male	155
OS	male	186
OS	male	185
OS	male	150
OS	male	135
OS	female	115
OS	female	140
OS	female	90
OS	female	100
OS	male	100
OS	female	125
OS	male	200
OS	male	145
OS	male	135
OS	male	160
OS	female	100
OS	male	130
OS	male	140
OS	male	170
OS	female	85
OS	female	105
OS	male	165
OS	male	145
OS	female	85
OS	male	220
OS	male	140
OS	male	150
OS	female	110
OS	female	140
OS	male	205
OS	male	165
OS	male	170
OS	male	190
OS	female	90
OS	male	190
OS	male	160
OS	female	130
OS	male	140
OS	female	90
OS	male	145
OS	male	225
OS	male	210
OS	female	110
OS	female	135
OS	male	180
OS	female	115
OS	female	86
OS	female	115
OS	female	130
OS	male	160
OS	male	105
OS	male	170
OS	male	212
OS	male	185
OS	male	180
OS	female	125
OS	female	120
OS	male	145
OS	female	95
OS	male	165
OS	male	185
OS	male	175
OS	female	140
OS	female	110
OS	male	210
OS	male	130
OS	male	215
OS	male	150
OS	female	140
OS	male	155
OS	male	170
OS	male	205
OS	female	100
OS	male	150
OS	female	120
OS	male	140
OS	male	180
OS	male	175
OS	female	95
OS	male	160
OS	female	95
OS	female	100
OS	female	105
OS	female	105
OS	male	170
OS	male	270
OS	male	170
OS	male	135
OS	male	100
OS	male	175
OS	male	160
OS	female	95
OS	male	185
OS	female	140
OS	female	80
OS	male	145
OS	female	90
OS	female	85
OS	male	145
OS	male	130
OS	female	100
OS	male	203
OS	male	225
OS	male	170
OS	male	215
OS	male	175
OS	male	165
OS	male	210
OS	male	145
OS	female	85
OS	male	245
OS	male	175
OS	male	185
OS	male	130
OS	male	175
OS	male	160
OS	male	170
OS	female	98
OS	male	130
OS	female	130
OS	male	195
OS	female	105
OS	male	147
OS	male	195
OS	male	215
OS	male	180
OS	female	95
OS	male	265
OS	male	180
OS	male	150
OS	male	150
OS	female	90
OS	male	145
OS	female	127
OS	male	200
OS	male	170
OS	female	145
OS	male	190
OS	male	170
OS	male	190
OS	female	120
OS	female	85
OS	male	160
OS	male	150
OS	male	155
OS	female	130
OS	male	180
OS	male	145
OS	female	130
OS	female	85
OS	female	115
OS	male	150
OS	male	200
OS	male	125
OS	female	150
OS	female	110
OS	male	167
OS	male	190
OS	male	197
OS	male	180
OS	male	210
OS	male	225
OS	female	135
OS	male	170
OS	male	120
OS	female	100
OS	female	110
OS	male	175
OS	female	105
OS	male	175
OS	female	130
OS	male	190
OS	male	175
OS	female	95
OS	female	98
OS	male	160
OS	female	115
OS	male	130
OS	male	175
OS	male	135
OS	male	125
OS	male	205
OS	male	190
OS	female	95
OS	male	175
OS	male	170
OS	female	130
OS	male	160
OS	male	170
OS	female	100
OS	female	118
OS	female	140
OS	male	170
OS	female	110
OS	female	125
OS	female	90
OS	male	170
