# Supplementary material for: Using Ipomoea aquatic as an environmental-friendly alternative to Elodea nuttallii for the aquaculture of Chinese mitten crab
Source: PeerJ. 2019 Apr 19;7:e6785. doi: 10.7717/peerj.6785 (PMC6476289; doi:10.7717/peerj.6785)
Supplement: Supplemental Information 8 — Raw data exported from the auto analyzer (SKALAR SAN++) and a WTW portable pH meter applied for reparation for Figs. 4–6 in the rearing period. [file peerj-07-6785-s008.xlsx]

## Sheet: 2017-water.quality
Sample time	Treatments	Total nitrogen	Total phosphorus	Ammonium-N	Nitrate-N	pH
2017-05-01	EN	1.778	0.087	0.245	1.138	NA
2017-05-01	EN	1.993	0.061	0.243	1.289	NA
2017-05-01	IA	1.272	0.046	0.254	0.587	NA
2017-05-01	IA	2.323	0.041	0.262	1.587	NA
2017-05-01	IA	2.523	0.029	0.262	1.703	NA
2017-05-01	EN	2.749	0.029	0.26	1.764	NA
2017-05-01	OS	2.788	0.02726	0.626	1.398	NA
2017-05-01	OS	1.672	0.021	0.251	0.833	NA
2017-05-01	OS	1.157	0.013	0.256	0.484	NA
2017-05-10	IA	1.728	0.08	0.305	0.892	NA
2017-05-10	OS	1.224	0.034	0.247	0.638	NA
2017-05-10	IA	1.166	0.028	0.275	0.676	NA
2017-05-10	EN	1.021	0.026	0.274	0.549	NA
2017-05-10	OS	1.249	0.025	0.267	0.721	NA
2017-05-10	IA	2.269	0.023	0.284	1.594	NA
2017-05-10	EN	1.813	0.021	0.236	1.275	NA
2017-05-10	OS	1.772	0.019	0.479	0.535	NA
2017-05-10	EN	0.922	0.018	0.238	0.524	NA
2017-05-20	EN	0.677	0.033	0.246	0.131	NA
2017-05-20	IA	1.236	0.023	0.249	0.572	NA
2017-05-20	OS	0.856	0.017	0.222	0.174	NA
2017-05-20	EN	1.502	0.013	0.231	0.958	NA
2017-05-20	IA	0.901	0.01	0.228	0.101	NA
2017-05-20	EN	1.165	0.007	0.256	0.54	NA
2017-05-20	OS	0.626	0.004	0.233	0.057	NA
2017-05-20	OS	0.713	0.003	0.223	0.103	NA
2017-05-20	IA	0.698	0.001	0.219	0.279	NA
2017-05-29	IA	2.036	0.071	0.692	0.117	NA
2017-05-29	IA	2.065	0.07	0.969	0.11	NA
2017-05-29	IA	1.976	0.062	0.846	0.124	NA
2017-05-29	EN	2.595	0.06	0.794	0.835	NA
2017-05-29	OS	0.882	0.047	0.216	0.062	NA
2017-05-29	EN	2.53	0.039	0.733	0.743	NA
2017-05-29	OS	0.495	0.023	0.201	0.061	NA
2017-05-29	OS	0.741	0.021	0.218	0.117	NA
2017-05-29	EN	2.311	0.014	0.521	0.752	NA
2017-06-05	OS	0.618	0.042	0.198	0.031	NA
2017-06-05	OS	0.532	0.038	0.196	0.041	NA
2017-06-05	EN	1.516	0.037	0.213	0.2	NA
2017-06-05	IA	0.655	0.036	0.192	0.061	NA
2017-06-05	OS	0.526	0.032	0.189	0.028	NA
2017-06-05	IA	0.468	0.03	0.193	0.03	NA
2017-06-05	EN	0.877	0.025	0.209	0.239	NA
2017-06-05	EN	0.432	0.015	0.201	0.009	NA
2017-06-05	IA	0.61	0.013	0.193	0.021	NA
2017-06-12	EN	0.408	0.161	0.075	0.084	NA
2017-06-12	EN	0.341	0.147	0.048	0.165	NA
2017-06-12	OS	0.338	0.141	0.037	0.021	NA
2017-06-12	EN	0.29	0.139	0.057	0.036	NA
2017-06-12	OS	0.391	0.136	0.068	0.032	NA
2017-06-12	IA	0.288	0.134	0.053	0.015	NA
2017-06-12	IA	0.284	0.133	0.031	0.014	NA
2017-06-12	OS	0.326	0.13	0.051	0.045	NA
2017-06-12	IA	0.37	0.127	0.04	0.05	NA
2017-06-19	IA	0.5405	0.401	0.2605	0.162	NA
2017-06-19	OS	1.153	0.262	0.359	0.065	NA
2017-06-19	OS	0.314	0.136	0.102	0.029	NA
2017-06-19	IA	0.313	0.123	0.063	0.037	NA
2017-06-19	OS	0.299	0.123	0.043	0.036	NA
2017-06-19	IA	0.287	0.118	0.019	0.041	NA
2017-06-19	EN	0.511	0.117	0.06	0.057	NA
2017-06-19	EN	0.286	0.112	0.035	0.052	NA
2017-06-19	EN	0.389	0.111	0.209	0.066	NA
2017-06-26	OS	1.825	0.35	1.011	0.341	NA
2017-06-26	EN	1.121	0.146	0.155	1.375	NA
2017-06-26	OS	0.501	0.144	0.117	0.331	NA
2017-06-26	OS	0.415	0.136	0.111	0.07	NA
2017-06-26	EN	0.65	0.133	0.123	0.58	NA
2017-06-26	IA	0.384	0.125	0.1	0.05	NA
2017-06-26	IA	0.306	0.125	0.054	0.027	NA
2017-06-26	EN	0.501	0.122	0.094	0.412	NA
2017-06-26	IA	0.249	0.115	0.061	0.057	NA
2017-07-03	IA	0.516	0.139	0.168	0.282	NA
2017-07-03	IA	0.531	0.139	0.148	0.335	NA
2017-07-03	EN	0.735	0.137	0.157	0.797	NA
2017-07-03	IA	0.725	0.135	0.131	0.672	NA
2017-07-03	EN	0.808	0.133	0.192	0.723	NA
2017-07-03	OS	0.507	0.131	0.116	0.352	NA
2017-07-03	EN	0.657	0.13	0.177	0.475	NA
2017-07-03	OS	0.485	0.13	0.162	0.242	NA
2017-07-03	OS	0.739	0.13	0.155	0.72	NA
2017-07-10	IA	0.478	0.145	0.086	0.158	NA
2017-07-10	IA	0.335	0.138	0.053	0.069	NA
2017-07-10	EN	0.714	0.134	0.07	0.775	NA
2017-07-10	EN	0.987	0.134	0.046	0.663	NA
2017-07-10	EN	1.078	0.132	0.055	1.435	NA
2017-07-10	OS	0.382	0.13	0.056	0.113	NA
2017-07-10	OS	0.316	0.127	0.057	0.082	NA
2017-07-10	OS	0.41	0.125	0.052	0.182	NA
2017-07-10	IA	0.235	0.124	0.049	0.023	NA
2017-07-13	EN	1.484	0.038	0.041	0.673	NA
2017-07-13	EN	1.359	0.025	0.094	0.558	NA
2017-07-13	EN	1.35	0.023	0.046	0.623	NA
2017-07-13	IA	0.836	0.022	0.12	0.217	NA
2017-07-13	IA	1.033	0.022	0.064	0.354	NA
2017-07-13	EN	1.044	0.02	0.017	0.329	NA
2017-07-13	IA	1.088	0.018	0.054	0.36	NA
2017-07-13	EN	1.265	0.016	0.088	0.57	NA
2017-07-13	OS	0.665	0.015	0.034	0.147	NA
2017-07-13	IA	0.944	0.014	0.108	0.241	NA
2017-07-13	OS	0.446	0.012	0.015	0.059	NA
2017-07-13	OS	0.661	0.01	0.038	0.063	NA
2017-07-13	IA	0.745	0.009	0.077	0.112	NA
2017-07-13	IA	0.441	0.009	0.063	0.087	NA
2017-07-13	OS	0.87	0.009	0.057	0.32	NA
2017-07-13	OS	0.617	0.007	0.032	0.11	NA
2017-07-13	EN	0.797	0.005	0.015	0.232	NA
2017-07-13	OS	0.369	0.003	0.023	0.004	NA
2017-07-13	OS	0.809	0.002	0.053	0.327	NA
2017-07-13	OS	0.566	0.002	0.029	0.09	NA
2017-07-17	OS	0.501	0.132	0.049	0.168	NA
2017-07-17	EN	0.477	0.131	0.059	0.25	NA
2017-07-17	IA	0.397	0.13	0.068	0.056	NA
2017-07-17	IA	0.381	0.13	0.064	0.09	NA
2017-07-17	OS	0.56	0.129	0.063	0.244	NA
2017-07-17	OS	0.361	0.127	0.041	0.085	NA
2017-07-17	IA	0.325	0.124	0.05	0.03	NA
2017-07-17	EN	0.406	0.123	0.039	0.287	NA
2017-07-17	EN	0.47	0.121	0.059	0.37	NA
2017-07-24	IA	0.386	0.152	0.061	0.073	NA
2017-07-24	OS	0.347	0.143	0.053	0.036	NA
2017-07-24	EN	0.389	0.138	0.032	0.058	NA
2017-07-24	IA	0.397	0.136	0.052	0.07	NA
2017-07-24	OS	0.421	0.131	0.05	0.092	NA
2017-07-24	EN	0.338	0.128	0.02	0.041	NA
2017-07-24	OS	0.277	0.126	0.033	0.028	NA
2017-07-24	IA	0.35	0.125	0.03	0.069	NA
2017-07-24	EN	0.275	0.119	0.023	0.022	NA
2017-07-31	OS	0.55	0.147	0.076	0.213	NA
2017-07-31	EN	0.602	0.145	0.05	0.149	NA
2017-07-31	EN	0.328	0.129	0.055	0.106	NA
2017-07-31	EN	0.369	0.129	0.048	0.184	NA
2017-07-31	IA	0.306	0.128	0.053	0.059	NA
2017-07-31	OS	0.364	0.126	0.026	0.07	NA
2017-07-31	OS	0.334	0.126	0.014	0.092	NA
2017-07-31	IA	0.335	0.124	0.062	0.031	NA
2017-07-31	IA	0.144	0.111	0.047	0.024	NA
2017-08-07	EN	0.685	0.218	0.27	0.129	NA
2017-08-07	EN	0.479	0.162	0.028	0.341	NA
2017-08-07	EN	2.056	0.158	0.042	0.2802	NA
2017-08-07	OS	0.294	0.152	0.043	0.037	NA
2017-08-07	IA	0.266	0.151	0.02	0.057	NA
2017-08-07	OS	0.329	0.15	0.008	0.034	NA
2017-08-07	IA	0.368	0.136	0.044	0.068	NA
2017-08-07	IA	0.342	0.131	0.06	0.039	NA
2017-08-07	OS	0.373	0.128	0.018	0.179	NA
2017-08-09	EN	0.52	0.154	0.063	0.081	NA
2017-08-09	EN	0.647	0.134	0.066	0.339	NA
2017-08-09	EN	0.603	0.133	0.067	0.345	NA
2017-08-09	EN	0.554	0.116	0.068	0.122	NA
2017-08-09	EN	0.709	0.065	0.038	0.602	NA
2017-08-09	EN	0.549	0.064	0.034	0.422	NA
2017-08-09	OS	0.624	0.046	0.057	0.032	NA
2017-08-09	OS	0.474	0.041	0.066	0.026	NA
2017-08-09	OS	0.435	0.035	0.061	0.022	NA
2017-08-09	OS	0.597	0.031	0.089	0.067	NA
2017-08-09	IA	0.344	0.03	0.053	0.022	NA
2017-08-09	OS	0.52	0.029	0.048	0.033	NA
2017-08-09	IA	0.51	0.023	0.088	0.045	NA
2017-08-09	IA	0.373	0.023	0.064	0.009	NA
2017-08-09	IA	0.372	0.019	0.013	0.019	NA
2017-08-09	OS	0.495	0.017	0.056	0.052	NA
2017-08-09	IA	0.584	0.017	0.016	0.014	NA
2017-08-09	IA	0.468	0.01	0.066	0.035	NA
2017-08-09	OS	0.827	0.007	0.226	0.123	NA
2017-08-09	OS	1.096	0.003	0.269	0.157	NA
2017-08-14	IA	1.127	0.045	0.29	0.174	8.25
2017-08-14	OS	0.986	0.052	0.296	0.318	8.22
2017-08-14	EN	1.398	0.056	0.946	0.354	8.2
2017-08-14	IA	1.446	0.066	0.243	0.135	8.15
2017-08-14	OS	0.936	0.045	0.5	0.419	8.13
2017-08-14	IA	0.911	0.039	0.507	0.322	8.13
2017-08-14	OS	0.872	0.045	0.196	0.274	8.09
2017-08-14	EN	1.98	0.037	1.473	0.464	8.08
2017-08-14	EN	1.808	0.052	1.174	0.355	7.98
2017-08-21	OS	0.691	0.041	0.246	0.128	9.01
2017-08-21	OS	0.816	0.057	0.244	0.143	8.25
2017-08-21	IA	1.113	0.046	0.478	0.286	8.23
2017-08-21	IA	0.94	0.046	0.243	0.217	8.23
2017-08-21	OS	0.705	0.035	0.082	0.114	8.2
2017-08-21	EN	0.762	0.042	0.372	0.247	8.03
2017-08-21	EN	0.33	0.055	0.1	0.175	8.02
2017-08-21	EN	0.531	0.044	0.082	0.075	8.01
2017-08-21	IA	0.85	0.037	0.259	0.26	7.89
2017-08-28	OS	0.935	0.049	0.23	0.211	8.38
2017-08-28	EN	0.794	0.058	0.231	0.13	8.36
2017-08-28	EN	0.771	0.048	0.15	0.084	8.36
2017-08-28	OS	0.665	0.044	0.176	0.123	8.16
2017-08-28	IA	0.72	0.043	0.243	0.082	8.15
2017-08-28	EN	0.942	0.025	0.356	0.128	8.09
2017-08-28	OS	0.806	0.052	0.121	0.147	8.07
2017-08-28	IA	0.408	0.025	0.057	0.042	8
2017-08-28	IA	0.524	0.033	0.085	0.041	7.94
2017-09-01	OS	0.98	0.06	0.265	0.014	NA
2017-09-01	IA	0.389	0.029	0.118	0.13	NA
2017-09-01	EN	0.494	0.028	0.124	0.095	NA
2017-09-01	OS	0.619	0.026	0.147	0.346	NA
2017-09-01	OS	0.462	0.023	0.134	0.246	NA
2017-09-01	IA	0.334	0.021	0.117	0.165	NA
2017-09-01	OS	0.268	0.018	0.115	0.082	NA
2017-09-01	EN	0.661	0.017	0.149	0.475	NA
2017-09-01	EN	0.615	0.016	0.113	0.346	NA
2017-09-01	IA	0.417	0.013	0.151	0.164	NA
2017-09-04	OS	0.928	0.063	0.463	0.165	8.17
2017-09-04	OS	0.694	0.041	0.318	0.086	8.16
2017-09-04	OS	1.012	0.052	0.649	0.136	8.12
2017-09-04	EN	0.585	0.069	0.125	0.082	8.01
2017-09-04	IA	0.49	0.031	0.163	0.074	8.01
2017-09-04	IA	0.595	0.038	0.136	0.108	8
2017-09-04	IA	0.544	0.025	0.157	0.103	7.95
2017-09-04	EN	0.547	0.036	0.241	0.094	7.9
2017-09-04	EN	0.633	0.035	0.249	0.069	7.9
2017-09-11	EN	0.718	0.046	0.304	0.046	8.36
2017-09-11	OS	0.858	0.003	0.308	0.082	8.32
2017-09-11	EN	0.648	0.054	0.063	0.068	8.19
2017-09-11	EN	1.111	0.033	0.595	0.095	8.17
2017-09-11	IA	0.775	0.03	0.298	0.133	8.15
2017-09-11	OS	1.099	0.004	0.455	0.142	8.07
2017-09-11	OS	0.958	0.002	0.432	0.109	8.03
2017-09-11	IA	0.8	0.001	0.354	0.089	7.8
2017-09-11	IA	0.443	0.005	0.045	0.03	7.11
2017-09-18	EN	0.554	0.081	0.019	0.044	8.59
2017-09-18	OS	0.474	0.004	0.086	0.028	8.38
2017-09-18	IA	0.672	0.02	0.216	0.089	8.32
2017-09-18	IA	0.539	0.002	0.161	0.09	8.3
2017-09-18	OS	1.302	0.008	0.976	0.111	8.2
2017-09-18	EN	0.959	0.059	0.673	0.039	8.12
2017-09-18	OS	0.922	0	0.528	0.089	8.12
2017-09-18	EN	2.055	0.046	1.436	0.258	8.11
2017-09-18	IA	0.541	0.006	0.238	0.092	8
2017-09-25	EN	1.286	0.083	0.494	0.088	8.48
2017-09-25	EN	1.37	0.052	0.615	0.043	8.21
2017-09-25	EN	1.26	0.136	0.257	0.254	8.12
2017-09-25	IA	0.858	0.034	0.202	0.079	8.07
2017-09-25	OS	0.861	0.043	0.137	0.073	7.64
2017-09-25	IA	0.915	0.039	0.259	0.052	7.62
2017-09-25	OS	1.918	0.033	1.205	0.14	7.59
2017-09-25	OS	1.13	0.05	0.29	0.067	7.44
2017-09-25	IA	0.955	0.031	0.348	0.051	7.4
2017-10-02	EN	0.492	0.003	0.054	0.01	8.3
2017-10-02	EN	0.676	0.007	0.164	0.006	8.06
2017-10-02	EN	0.607	0.004	0.11	0.03	7.94
2017-10-02	IA	0.449	0.025	0.094	0.04	7.61
2017-10-02	OS	0.388	0.024	0.035	0.058	7.52
2017-10-02	IA	0.256	0.017	0.028	0.024	7.45
2017-10-02	OS	0.482	0.005	0.132	0.044	7.44
2017-10-02	IA	0.299	0.011	0.024	0.062	7.3
2017-10-02	OS	0.563	0.033	0.098	0.008	7.22
2017-10-16	EN	0.401	0.011	0.12	0.017	8.74
2017-10-16	EN	0.54	0.018	0.033	0.003	8.58
2017-10-16	EN	0.626	0.015	0.173	0.001	8.56
2017-10-16	OS	0.355	0.016	0.026	0.006	8.32
2017-10-16	OS	0.401	0.017	0.046	0.016	8.08
2017-10-16	OS	0.36	0.004	0.084	0.022	7.96
2017-10-16	IA	0.544	0.018	0.135	0.013	7.76
2017-10-16	IA	0.38	0.014	0.035	0.016	7.59
2017-10-16	IA	0.573	0.018	0.042	0.033	7.48
2017-10-23	EN	0.338	0.06	0.052	0.065	9.36
2017-10-23	EN	1.14	0.053	0.949	0.124	8.23
2017-10-23	EN	0.583	0.054	0.471	0.07	8.13
2017-10-23	OS	0.65	0.06	0.341	0.058	7.88
2017-10-23	IA	0.879	0.061	0.742	0.055	7.85
2017-10-23	OS	0.84	0.042	0.402	0.139	7.85
2017-10-23	OS	1.282	0.052	1.062	0.089	7.71
2017-10-23	IA	1.327	0.041	1.072	0.126	7.56
2017-10-23	IA	1.136	0.053	0.78	0.109	7.34
2017-10-30	EN	0.747	0.041	0.005	0.007	NA
2017-10-30	OS	0.542	0.036	0.006	0.004	NA
2017-10-30	OS	0.708	0.031	0.08	0.01	NA
2017-10-30	EN	0.936	0.026	0.28	0.002	NA
2017-10-30	EN	0.811	0.026	0.061	0.036	NA
2017-10-30	IA	0.611	0.025	0.038	0.024	NA
2017-10-30	IA	0.682	0.022	0.072	0.034	NA
2017-10-30	IA	0.697	0.022	0.062	0.06	NA
2017-10-30	OS	0.57	0.02	0.08	0.01	NA
2017-10-30	EN	1.623	0.037	0.512	0.705	9.84
2017-10-30	EN	1.872	0.048	0.545	0.691	9.7
2017-10-30	EN	1.982	0.03	0.71	0.732	9.62
2017-10-30	IA	1.275	0.029	0.362	0.519	9.45
2017-10-30	OS	0.931	0.022	0.199	0.315	9.34
2017-10-30	OS	0.962	0.034	0.212	0.333	9.31
2017-10-30	OS	0.83	0.018	0.145	0.198	9.11
2017-10-30	IA	1.035	0.023	0.265	0.392	9.05
2017-10-30	IA	1.03	0.035	0.272	0.343	8.49
2017-11-06	EN	0.573	0.052	0.069	0.14	8.15
2017-11-06	IA	0.441	0.054	0.154	0.061	8.02
2017-11-06	IA	0.495	0.084	0.127	0.019	7.94
2017-11-06	OS	0.331	0.077	0.1	0.014	7.84
2017-11-06	IA	0.707	0.079	0.217	0.013	7.78
2017-11-06	OS	0.538	0.083	0.133	0.105	7.72
2017-11-06	EN	0.968	0.074	0.382	0.111	7.67
2017-11-06	EN	0.722	0.083	0.126	0.113	7.48
2017-11-06	OS	0.555	0.082	0.132	0.067	7.46
2017-11-13	EN	0.989	0.087	0.273	0.145	8.76
2017-11-13	EN	1.07	0.07	0.459	0.064	8.16
2017-11-13	EN	0.916	0.076	0.408	0.008	8.05
2017-11-13	OS	0.696	0.084	0.265	0.011	7.84
2017-11-13	IA	0.648	0.051	0.23	0.003	7.83
2017-11-13	IA	0.954	0.092	0.47	0.01	7.8
2017-11-13	IA	0.631	0.074	0.155	0.015	7.79
2017-11-13	OS	0.679	0.094	0.224	0.012	7.71
2017-11-13	OS	0.642	0.106	0.208	0.012	7.67
2017-11-20	IA	0.874	0.091	0.57	0.072	7.98
2017-11-20	IA	0.701	0.079	0.383	0.019	7.86
2017-11-20	IA	0.564	0.095	0.325	0.025	7.67
2017-11-20	OS	0.475	0.089	0.229	0.022	7.66
2017-11-20	OS	0.37	0.093	0.127	0.026	7.6
2017-11-20	EN	0.517	0.111	0.102	0.093	7.56
2017-11-20	OS	0.698	0.098	0.427	0.016	7.53
2017-11-20	EN	0.412	0.07	0.229	0.033	7.47
2017-11-20	EN	0.412	0.083	0.134	0.047	7.29
2017-11-27	IA	1.06	0.098	0.709	0.087	7.93
2017-11-27	IA	0.67	0.097	0.314	0.016	7.87
2017-11-27	IA	0.622	0.086	0.361	0.041	7.86
2017-11-27	OS	1.058	0.103	0.673	0.004	7.71
2017-11-27	OS	0.747	0.09	0.345	0.054	7.71
2017-11-27	EN	0.629	0.056	0.149	0.056	7.62
2017-11-27	EN	1.062	0.062	0.429	0.052	7.6
2017-11-27	OS	0.399	0.053	0.13	0.034	7.58
2017-11-27	EN	0.853	0.1	0.409	0.044	7.55
