# Supplementary material for: Using Ipomoea aquatic as an environmental-friendly alternative to Elodea nuttallii for the aquaculture of Chinese mitten crab
Source: PeerJ. 2019 Apr 19;7:e6785. doi: 10.7717/peerj.6785 (PMC6476289; doi:10.7717/peerj.6785)
Supplement: Supplemental Information 9 — Raw data exported from USEARCH10 applied for data analyses and preparation for Figs. 7 and 8. [file peerj-07-6785-s009.xlsx]

## Sheet: Sheet1
OTU	EN.1	EN.2	EN.3	IA.1	IA.2	IA.3	OS.1	OS.2	OS.3	kindom	phylum	class	order	family	genus	species
Otu108	0	0	0	0	0	0	0	0	0	D_0__Bacteria	D_1__Firmicutes	D_2__Erysipelotrichia	D_3__Erysipelotrichales	D_4__Erysipelotrichaceae	D_5__[Anaerorhabdus] furcosa group
Otu993	0	0	0	0	0	0	0	0	0	D_0__Bacteria	D_1__Firmicutes	D_2__Clostridia	D_3__Clostridiales	D_4__Family XIII	D_5__[Eubacterium] brachy group	D_6__uncultured bacterium
Otu2307	3	2	2	0	2	8	6	5	16	D_0__Bacteria	D_1__Proteobacteria	D_2__Betaproteobacteria	D_3__Rhodocyclales	D_4__Rhodocyclaceae	D_5__12up	D_6__uncultured bacterium
Otu2487	0	0	0	0	0	0	0	0	0	D_0__Bacteria	D_1__Firmicutes	D_2__Clostridia	D_3__Clostridiales	D_4__Eubacteriaceae	D_5__Acetobacterium
Otu271	0	0	0	0	0	0	0	0	0	D_0__Bacteria	D_1__Firmicutes	D_2__Clostridia	D_3__Clostridiales	D_4__Eubacteriaceae	D_5__Acetobacterium	D_6__uncultured bacterium
Otu2665	3	1	1	8	5	9	3	7	4	D_0__Bacteria	D_1__Proteobacteria	D_2__Betaproteobacteria	D_3__Burkholderiales	D_4__Alcaligenaceae	D_5__Achromobacter	D_6__uncultured bacterium
Otu2874	0	0	0	0	0	0	10	2	7	D_0__Bacteria	D_1__Firmicutes	D_2__Clostridia	D_3__Clostridiales	D_4__Family XII	D_5__Acidaminobacter	D_6__uncultured bacterium
Otu1021	1	2	0	2	8	6	48	16	15	D_0__Bacteria	D_1__Proteobacteria	D_2__Gammaproteobacteria	D_3__Xanthomonadales	D_4__Xanthomonadales Incertae Sedis	D_5__Acidibacter	D_6__uncultured bacterium
Otu2498	0	0	3	0	4	0	11	7	7	D_0__Bacteria	D_1__Proteobacteria	D_2__Gammaproteobacteria	D_3__Xanthomonadales	D_4__Xanthomonadales Incertae Sedis	D_5__Acidibacter	D_6__uncultured bacterium
Otu1327	0	0	0	10	19	13	10	9	5	D_0__Bacteria	D_1__Proteobacteria	D_2__Gammaproteobacteria	D_3__Xanthomonadales	D_4__Xanthomonadales Incertae Sedis	D_5__Acidibacter	D_6__uncultured bacterium
Otu2697	24	2	3	1	1	0	0	0	0	D_0__Bacteria	D_1__Proteobacteria	D_2__Gammaproteobacteria	D_3__Xanthomonadales	D_4__Xanthomonadales Incertae Sedis	D_5__Acidibacter	D_6__uncultured bacterium
Otu624	8	0	0	5	3	9	61	45	53	D_0__Bacteria	D_1__Proteobacteria	D_2__Gammaproteobacteria	D_3__Xanthomonadales	D_4__Xanthomonadales Incertae Sedis	D_5__Acidibacter	D_6__uncultured bacterium
Otu3519	1	0	0	0	2	0	15	3	3	D_0__Bacteria	D_1__Proteobacteria	D_2__Gammaproteobacteria	D_3__Xanthomonadales	D_4__Xanthomonadales Incertae Sedis	D_5__Acidibacter	D_6__uncultured bacterium
Otu3363	1	0	0	0	0	0	6	3	3	D_0__Bacteria	D_1__Proteobacteria	D_2__Gammaproteobacteria	D_3__Xanthomonadales	D_4__Xanthomonadales Incertae Sedis	D_5__Acidibacter	D_6__uncultured bacterium
Otu159	0	1	2	9	15	15	197	158	209	D_0__Bacteria	D_1__Proteobacteria	D_2__Gammaproteobacteria	D_3__Xanthomonadales	D_4__Xanthomonadales Incertae Sedis	D_5__Acidibacter
Otu1207	0	0	0	20	21	17	8	3	2	D_0__Bacteria	D_1__Proteobacteria	D_2__Gammaproteobacteria	D_3__Xanthomonadales	D_4__Xanthomonadales Incertae Sedis	D_5__Acidibacter	D_6__uncultured bacterium
Otu2216	0	0	0	5	11	14	0	0	1	D_0__Bacteria	D_1__Proteobacteria	D_2__Gammaproteobacteria	D_3__Xanthomonadales	D_4__Xanthomonadales Incertae Sedis	D_5__Acidibacter	D_6__uncultured bacterium
Otu2574	0	0	0	1	0	0	13	7	9	D_0__Bacteria	D_1__Proteobacteria	D_2__Gammaproteobacteria	D_3__Xanthomonadales	D_4__Xanthomonadales Incertae Sedis	D_5__Acidibacter	D_6__uncultured bacterium
Otu380	0	0	0	12	15	22	101	89	35	D_0__Bacteria	D_1__Proteobacteria	D_2__Gammaproteobacteria	D_3__Xanthomonadales	D_4__Xanthomonadales Incertae Sedis	D_5__Acidibacter	D_6__uncultured bacterium
Otu1885	0	0	0	0	0	0	1	0	0	D_0__Bacteria	D_1__Proteobacteria	D_2__Gammaproteobacteria	D_3__Xanthomonadales	D_4__Xanthomonadales Incertae Sedis	D_5__Acidibacter	D_6__uncultured bacterium
Otu2031	7	1	0	1	2	1	14	22	5	D_0__Bacteria	D_1__Proteobacteria	D_2__Betaproteobacteria	D_3__Burkholderiales	D_4__Comamonadaceae	D_5__Acidovorax
Otu2129	0	0	0	0	0	0	0	0	1	D_0__Bacteria	D_1__Proteobacteria	D_2__Betaproteobacteria	D_3__Burkholderiales	D_4__Comamonadaceae	D_5__Acidovorax
Otu1371	0	0	0	0	0	0	0	0	0	D_0__Bacteria	D_1__Proteobacteria	D_2__Gammaproteobacteria	D_3__Pseudomonadales	D_4__Moraxellaceae	D_5__Acinetobacter	D_6__uncultured bacterium
Otu71	209	936	253	2	2	8	44	106	2	D_0__Bacteria	D_1__Proteobacteria	D_2__Gammaproteobacteria	D_3__Pseudomonadales	D_4__Moraxellaceae	D_5__Acinetobacter	D_6__Acinetobacter soli
Otu25	716	2005	1142	19	63	95	25	83	1	D_0__Bacteria	D_1__Proteobacteria	D_2__Gammaproteobacteria	D_3__Pseudomonadales	D_4__Moraxellaceae	D_5__Acinetobacter	D_6__uncultured bacterium
Otu3507	6	4	1	0	0	0	1	0	0	D_0__Bacteria	D_1__Proteobacteria	D_2__Gammaproteobacteria	D_3__Pseudomonadales	D_4__Moraxellaceae	D_5__Acinetobacter
Otu83	701	464	170	0	1	1	2	0	1	D_0__Bacteria	D_1__Proteobacteria	D_2__Gammaproteobacteria	D_3__Pseudomonadales	D_4__Moraxellaceae	D_5__Acinetobacter
Otu9	2494	4138	3093	13	17	41	1	1	0	D_0__Bacteria	D_1__Proteobacteria	D_2__Gammaproteobacteria	D_3__Pseudomonadales	D_4__Moraxellaceae	D_5__Acinetobacter	D_6__Acinetobacter calcoaceticus
Otu359	128	76	47	2	1	1	1	0	0	D_0__Bacteria	D_1__Proteobacteria	D_2__Gammaproteobacteria	D_3__Pseudomonadales	D_4__Moraxellaceae	D_5__Acinetobacter	D_6__uncultured bacterium
Otu420	63	58	83	12	3	3	0	0	0	D_0__Bacteria	D_1__Proteobacteria	D_2__Gammaproteobacteria	D_3__Pseudomonadales	D_4__Moraxellaceae	D_5__Acinetobacter	D_6__uncultured bacterium
Otu181	208	234	50	17	11	5	0	0	0	D_0__Bacteria	D_1__Proteobacteria	D_2__Gammaproteobacteria	D_3__Pseudomonadales	D_4__Moraxellaceae	D_5__Acinetobacter	D_6__uncultured bacterium
Otu368	48	172	44	0	1	1	0	2	0	D_0__Bacteria	D_1__Proteobacteria	D_2__Gammaproteobacteria	D_3__Pseudomonadales	D_4__Moraxellaceae	D_5__Acinetobacter	D_6__Acinetobacter baumannii
Otu335	96	88	107	2	0	0	1	0	0	D_0__Bacteria	D_1__Proteobacteria	D_2__Gammaproteobacteria	D_3__Pseudomonadales	D_4__Moraxellaceae	D_5__Acinetobacter
Otu1334	57	8	3	0	0	0	0	0	0	D_0__Bacteria	D_1__Proteobacteria	D_2__Gammaproteobacteria	D_3__Pseudomonadales	D_4__Moraxellaceae	D_5__Acinetobacter
Otu1097	31	52	13	2	1	3	0	0	0	D_0__Bacteria	D_1__Proteobacteria	D_2__Gammaproteobacteria	D_3__Pseudomonadales	D_4__Moraxellaceae	D_5__Acinetobacter
Otu535	43	8	125	3	10	5	0	0	0	D_0__Bacteria	D_1__Firmicutes	D_2__Bacilli	D_3__Lactobacillales	D_4__Aerococcaceae	D_5__Aerococcus	D_6__Aerococcus viridans
Otu2829	5	5	6	2	5	2	0	0	0	D_0__Bacteria	D_1__Actinobacteria	D_2__Actinobacteria	D_3__Propionibacteriales	D_4__Nocardioidaceae	D_5__Aeromicrobium	D_6__unidentified
Otu2936	2	3	5	4	2	2	0	0	0	D_0__Bacteria	D_1__Actinobacteria	D_2__Actinobacteria	D_3__Propionibacteriales	D_4__Nocardioidaceae	D_5__Aeromicrobium
Otu2335	7	11	11	3	3	1	0	3	0	D_0__Bacteria	D_1__Actinobacteria	D_2__Actinobacteria	D_3__Propionibacteriales	D_4__Nocardioidaceae	D_5__Aeromicrobium
Otu144	10	0	2	0	1	0	19	39	0	D_0__Bacteria	D_1__Proteobacteria	D_2__Gammaproteobacteria	D_3__Aeromonadales	D_4__Aeromonadaceae	D_5__Aeromonas
Otu526	6	0	0	0	0	0	0	0	0	D_0__Bacteria	D_1__Proteobacteria	D_2__Gammaproteobacteria	D_3__Aeromonadales	D_4__Aeromonadaceae	D_5__Aeromonas
Otu2972	0	0	0	0	0	0	0	0	0	D_0__Bacteria	D_1__Proteobacteria	D_2__Gammaproteobacteria	D_3__Aeromonadales	D_4__Aeromonadaceae	D_5__Aeromonas	D_6__uncultured bacterium
Otu2003	0	0	0	0	0	0	0	0	1	D_0__Bacteria	D_1__Proteobacteria	D_2__Gammaproteobacteria	D_3__Aeromonadales	D_4__Aeromonadaceae	D_5__Aeromonas	D_6__uncultured bacterium
Otu3814	1	0	0	0	0	0	0	0	0	D_0__Bacteria	D_1__Proteobacteria	D_2__Gammaproteobacteria	D_3__Aeromonadales	D_4__Aeromonadaceae	D_5__Aeromonas	D_6__uncultured bacterium
Otu2838	0	0	0	1	1	1	6	3	13	D_0__Bacteria	D_1__Proteobacteria	D_2__Gammaproteobacteria	D_3__Chromatiales	D_4__Chromatiaceae	D_5__Allochromatium
Otu2143	0	0	0	0	0	0	7	11	10	D_0__Bacteria	D_1__Proteobacteria	D_2__Gammaproteobacteria	D_3__Chromatiales	D_4__Chromatiaceae	D_5__Allochromatium
Otu252	11	7	9	1	1	0	6	6	8	D_0__Bacteria	D_1__Proteobacteria	D_2__Alphaproteobacteria	D_3__Sphingomonadales	D_4__Erythrobacteraceae	D_5__Altererythrobacter
Otu2136	2	3	5	0	0	0	3	10	0	D_0__Bacteria	D_1__Proteobacteria	D_2__Alphaproteobacteria	D_3__Sphingomonadales	D_4__Erythrobacteraceae	D_5__Altererythrobacter
Otu3630	0	0	0	0	1	0	3	9	4	D_0__Bacteria	D_1__Proteobacteria	D_2__Alphaproteobacteria	D_3__Sphingomonadales	D_4__Erythrobacteraceae	D_5__Altererythrobacter
Otu1311	0	0	0	0	0	0	12	37	5	D_0__Bacteria	D_1__Proteobacteria	D_2__Alphaproteobacteria	D_3__Sphingomonadales	D_4__Erythrobacteraceae	D_5__Altererythrobacter
Otu2358	0	0	0	0	0	0	2	25	0	D_0__Bacteria	D_1__Proteobacteria	D_2__Alphaproteobacteria	D_3__Sphingomonadales	D_4__Erythrobacteraceae	D_5__Altererythrobacter
Otu1521	3	2	3	6	7	3	3	0	2	D_0__Bacteria	D_1__Firmicutes	D_2__Clostridia	D_3__Clostridiales	D_4__Clostridiaceae 1	D_5__Anaerobacter
Otu1154	15	21	54	0	0	0	0	0	0	D_0__Bacteria	D_1__Proteobacteria	D_2__Deltaproteobacteria	D_3__Myxococcales	D_4__Cystobacteraceae	D_5__Anaeromyxobacter	D_6__uncultured bacterium
Otu2010	9	21	22	0	0	0	0	0	0	D_0__Bacteria	D_1__Proteobacteria	D_2__Deltaproteobacteria	D_3__Myxococcales	D_4__Cystobacteraceae	D_5__Anaeromyxobacter	D_6__uncultured bacterium
Otu2162	2	0	2	3	17	12	5	0	4	D_0__Bacteria	D_1__Proteobacteria	D_2__Deltaproteobacteria	D_3__Myxococcales	D_4__Cystobacteraceae	D_5__Anaeromyxobacter
Otu3700	0	3	0	1	1	1	0	1	8	D_0__Bacteria	D_1__Firmicutes	D_2__Negativicutes	D_3__Selenomonadales	D_4__Veillonellaceae	D_5__Anaerosinus	D_6__uncultured bacterium
Otu2208	1	0	0	5	8	4	1	6	16	D_0__Bacteria	D_1__Firmicutes	D_2__Negativicutes	D_3__Selenomonadales	D_4__Veillonellaceae	D_5__Anaerospora	D_6__uncultured bacterium
Otu2974	0	0	0	10	7	4	1	1	12	D_0__Bacteria	D_1__Firmicutes	D_2__Negativicutes	D_3__Selenomonadales	D_4__Veillonellaceae	D_5__Anaerospora	D_6__uncultured bacterium
Otu104	1	1	0	0	0	0	121	14	763	D_0__Bacteria	D_1__Firmicutes	D_2__Negativicutes	D_3__Selenomonadales	D_4__Veillonellaceae	D_5__Anaerovibrio	D_6__uncultured bacterium
Otu215	0	0	0	0	0	0	37	71	364	D_0__Bacteria	D_1__Firmicutes	D_2__Negativicutes	D_3__Selenomonadales	D_4__Veillonellaceae	D_5__Anaerovibrio	D_6__uncultured bacterium
Otu214	0	0	3	10	14	4	182	193	49	D_0__Bacteria	D_1__Proteobacteria	D_2__Alphaproteobacteria	D_3__Rhizobiales	D_4__Hyphomicrobiaceae	D_5__Ancalomicrobium
Otu611	0	0	0	5	9	2	45	72	12	D_0__Bacteria	D_1__Proteobacteria	D_2__Alphaproteobacteria	D_3__Rhizobiales	D_4__Hyphomicrobiaceae	D_5__Ancalomicrobium
Otu2137	0	0	0	0	0	0	21	20	1	D_0__Bacteria	D_1__Proteobacteria	D_2__Alphaproteobacteria	D_3__Rhizobiales	D_4__Hyphomicrobiaceae	D_5__Ancalomicrobium
Otu3185	0	0	0	4	4	6	1	1	2	D_0__Bacteria	D_1__Firmicutes	D_2__Bacilli	D_3__Bacillales	D_4__Paenibacillaceae	D_5__Aneurinibacillus	D_6__uncultured bacterium
Otu1982	0	0	0	5	7	15	7	3	2	D_0__Bacteria	D_1__Firmicutes	D_2__Bacilli	D_3__Bacillales	D_4__Paenibacillaceae	D_5__Aneurinibacillus	D_6__uncultured bacterium
Otu3077	0	0	0	3	3	6	2	4	5	D_0__Bacteria	D_1__Firmicutes	D_2__Bacilli	D_3__Bacillales	D_4__Paenibacillaceae	D_5__Aneurinibacillus	D_6__uncultured bacterium
Otu3282	1	0	0	0	1	0	2	16	5	D_0__Bacteria	D_1__Proteobacteria	D_2__Alphaproteobacteria	D_3__Rhizobiales	D_4__Xanthobacteraceae	D_5__Aquabacter
Otu1832	0	0	1	10	6	14	7	1	8	D_0__Bacteria	D_1__Proteobacteria	D_2__Gammaproteobacteria	D_3__Legionellales	D_4__Coxiellaceae	D_5__Aquicella
Otu1867	0	0	0	19	12	9	4	0	1	D_0__Bacteria	D_1__Proteobacteria	D_2__Gammaproteobacteria	D_3__Legionellales	D_4__Coxiellaceae	D_5__Aquicella	D_6__uncultured bacterium
Otu2425	0	0	0	9	12	6	0	1	1	D_0__Bacteria	D_1__Proteobacteria	D_2__Gammaproteobacteria	D_3__Legionellales	D_4__Coxiellaceae	D_5__Aquicella	D_6__uncultured bacterium
Otu3164	0	0	0	10	9	7	0	0	0	D_0__Bacteria	D_1__Proteobacteria	D_2__Gammaproteobacteria	D_3__Legionellales	D_4__Coxiellaceae	D_5__Aquicella	D_6__uncultured bacterium
Otu903	23	41	46	1	0	2	0	0	0	D_0__Bacteria	D_1__Proteobacteria	D_2__Gammaproteobacteria	D_3__Legionellales	D_4__Coxiellaceae	D_5__Aquicella	D_6__uncultured bacterium
Otu1906	9	12	24	0	0	0	0	0	1	D_0__Bacteria	D_1__Proteobacteria	D_2__Gammaproteobacteria	D_3__Legionellales	D_4__Coxiellaceae	D_5__Aquicella	D_6__uncultured bacterium
Otu1361	13	15	39	0	0	0	0	0	0	D_0__Bacteria	D_1__Proteobacteria	D_2__Gammaproteobacteria	D_3__Legionellales	D_4__Coxiellaceae	D_5__Aquicella
Otu2131	3	1	2	15	10	6	1	0	5	D_0__Bacteria	D_1__Proteobacteria	D_2__Gammaproteobacteria	D_3__Legionellales	D_4__Coxiellaceae	D_5__Aquicella	D_6__uncultured bacterium
Otu313	0	1	0	128	109	79	13	12	20	D_0__Bacteria	D_1__Proteobacteria	D_2__Gammaproteobacteria	D_3__Legionellales	D_4__Coxiellaceae	D_5__Aquicella	D_6__uncultured bacterium
Otu737	0	0	0	38	35	23	7	7	17	D_0__Bacteria	D_1__Proteobacteria	D_2__Gammaproteobacteria	D_3__Legionellales	D_4__Coxiellaceae	D_5__Aquicella
Otu2746	0	0	0	3	1	1	5	3	9	D_0__Bacteria	D_1__Proteobacteria	D_2__Gammaproteobacteria	D_3__Legionellales	D_4__Coxiellaceae	D_5__Aquicella	D_6__uncultured bacterium
Otu2580	0	0	0	16	9	7	1	0	3	D_0__Bacteria	D_1__Proteobacteria	D_2__Gammaproteobacteria	D_3__Legionellales	D_4__Coxiellaceae	D_5__Aquicella	D_6__uncultured bacterium
Otu2893	0	0	0	5	5	9	3	0	4	D_0__Bacteria	D_1__Proteobacteria	D_2__Gammaproteobacteria	D_3__Legionellales	D_4__Coxiellaceae	D_5__Aquicella	D_6__uncultured bacterium
Otu2099	0	0	0	13	5	11	2	2	0	D_0__Bacteria	D_1__Proteobacteria	D_2__Gammaproteobacteria	D_3__Legionellales	D_4__Coxiellaceae	D_5__Aquicella
Otu2969	0	0	0	4	9	9	1	0	0	D_0__Bacteria	D_1__Proteobacteria	D_2__Gammaproteobacteria	D_3__Legionellales	D_4__Coxiellaceae	D_5__Aquicella
Otu2587	0	0	0	6	7	11	2	0	0	D_0__Bacteria	D_1__Proteobacteria	D_2__Gammaproteobacteria	D_3__Legionellales	D_4__Coxiellaceae	D_5__Aquicella	D_6__uncultured bacterium
Otu3277	0	0	0	2	11	4	0	0	0	D_0__Bacteria	D_1__Proteobacteria	D_2__Gammaproteobacteria	D_3__Legionellales	D_4__Coxiellaceae	D_5__Aquicella
Otu2890	0	0	0	0	1	0	6	3	10	D_0__Bacteria	D_1__Proteobacteria	D_2__Gammaproteobacteria	D_3__Legionellales	D_4__Coxiellaceae	D_5__Aquicella
Otu1643	2	0	0	0	3	5	21	11	5	D_0__Bacteria	D_1__Proteobacteria	D_2__Gammaproteobacteria	D_3__Xanthomonadales	D_4__Xanthomonadaceae	D_5__Aquimonas
Otu2992	4	3	6	9	5	19	1	0	1	D_0__Bacteria	D_1__Cyanobacteria	D_2__Chloroplast	D_3__Arachis hypogaea var. vulgaris	D_4__Arachis hypogaea var. vulgaris	D_5__Arachis hypogaea var. vulgaris	D_6__Arachis hypogaea var. vulgaris
Otu3584	0	3	0	3	5	7	0	0	0	D_0__Bacteria	D_1__Cyanobacteria	D_2__Chloroplast	D_3__Arachis hypogaea var. vulgaris	D_4__Arachis hypogaea var. vulgaris	D_5__Arachis hypogaea var. vulgaris	D_6__Arachis hypogaea var. vulgaris
Otu831	0	0	0	0	0	0	0	0	0	D_0__Bacteria	D_1__Proteobacteria	D_2__Epsilonproteobacteria	D_3__Campylobacterales	D_4__Campylobacteraceae	D_5__Arcobacter
Otu1864	1	0	0	1	0	0	16	8	2	D_0__Bacteria	D_1__Proteobacteria	D_2__Gammaproteobacteria	D_3__Xanthomonadales	D_4__Xanthomonadaceae	D_5__Arenimonas
Otu2522	5	0	1	3	2	3	10	5	2	D_0__Bacteria	D_1__Proteobacteria	D_2__Gammaproteobacteria	D_3__Xanthomonadales	D_4__Xanthomonadaceae	D_5__Arenimonas
Otu2027	0	0	1	0	1	2	21	7	3	D_0__Bacteria	D_1__Proteobacteria	D_2__Gammaproteobacteria	D_3__Xanthomonadales	D_4__Xanthomonadaceae	D_5__Arenimonas	D_6__uncultured bacterium
Otu634	0	2	2	2	2	3	50	106	3	D_0__Bacteria	D_1__Proteobacteria	D_2__Gammaproteobacteria	D_3__Xanthomonadales	D_4__Xanthomonadaceae	D_5__Arenimonas	D_6__uncultured bacterium
Otu2958	10	3	0	0	0	1	1	0	0	D_0__Bacteria	D_1__Proteobacteria	D_2__Gammaproteobacteria	D_3__Xanthomonadales	D_4__Xanthomonadaceae	D_5__Arenimonas
Otu2463	2	0	0	0	0	0	17	4	0	D_0__Bacteria	D_1__Proteobacteria	D_2__Gammaproteobacteria	D_3__Xanthomonadales	D_4__Xanthomonadaceae	D_5__Arenimonas	D_6__uncultured bacterium
Otu1572	0	0	0	11	15	6	4	2	1	D_0__Bacteria	D_1__Proteobacteria	D_2__Gammaproteobacteria	D_3__Xanthomonadales	D_4__Xanthomonadaceae	D_5__Arenimonas
Otu23	2580	1027	1106	20	24	32	0	0	1	D_0__Bacteria	D_1__Armatimonadetes	D_2__Armatimonadia	D_3__Armatimonadales	D_4__Armatimonadaceae	D_5__Armatimonas	D_6__uncultured bacterium
Otu69	762	386	425	10	8	8	0	0	0	D_0__Bacteria	D_1__Armatimonadetes	D_2__Armatimonadia	D_3__Armatimonadales	D_4__Armatimonadaceae	D_5__Armatimonas	D_6__uncultured bacterium
Otu1379	0	7	6	6	3	5	0	1	2	D_0__Bacteria	D_1__Actinobacteria	D_2__Actinobacteria	D_3__Micrococcales	D_4__Micrococcaceae	D_5__Arthrobacter
Otu3891	0	0	0	1	0	1	1	11	0	D_0__Bacteria	D_1__Proteobacteria	D_2__Alphaproteobacteria	D_3__Caulobacterales	D_4__Caulobacteraceae	D_5__Asticcacaulis
Otu2472	0	0	0	0	0	0	0	23	0	D_0__Bacteria	D_1__Proteobacteria	D_2__Alphaproteobacteria	D_3__Caulobacterales	D_4__Caulobacteraceae	D_5__Asticcacaulis	D_6__uncultured bacterium
Otu131	1	0	0	53	73	75	213	127	232	D_0__Bacteria	D_1__Proteobacteria	D_2__Betaproteobacteria	D_3__Rhodocyclales	D_4__Rhodocyclaceae	D_5__Azospira	D_6__uncultured bacterium
Otu193	3	0	1	147	137	236	21	15	17	D_0__Bacteria	D_1__Proteobacteria	D_2__Betaproteobacteria	D_3__Rhodocyclales	D_4__Rhodocyclaceae	D_5__Azospira	D_6__uncultured bacterium
Otu277	1	0	1	15	20	49	102	69	102	D_0__Bacteria	D_1__Proteobacteria	D_2__Betaproteobacteria	D_3__Rhodocyclales	D_4__Rhodocyclaceae	D_5__Azospira	D_6__uncultured bacterium
Otu2909	0	0	0	1	1	6	15	1	7	D_0__Bacteria	D_1__Proteobacteria	D_2__Betaproteobacteria	D_3__Rhodocyclales	D_4__Rhodocyclaceae	D_5__Azospira
Otu3105	0	0	0	0	0	0	2	1	1	D_0__Bacteria	D_1__Proteobacteria	D_2__Betaproteobacteria	D_3__Rhodocyclales	D_4__Rhodocyclaceae	D_5__Azospira
Otu2466	0	0	0	0	0	0	2	13	14	D_0__Bacteria	D_1__Proteobacteria	D_2__Alphaproteobacteria	D_3__Rhodospirillales	D_4__Rhodospirillaceae	D_5__Azospirillum
Otu2832	0	0	1	1	0	0	0	0	0	D_0__Bacteria	D_1__Firmicutes	D_2__Bacilli	D_3__Bacillales	D_4__Bacillaceae	D_5__Bacillus	D_6__uncultured bacterium
Otu1061	0	1	1	1	5	3	1	0	0	D_0__Bacteria	D_1__Firmicutes	D_2__Bacilli	D_3__Bacillales	D_4__Bacillaceae	D_5__Bacillus
Otu3868	0	0	0	1	4	1	1	0	1	D_0__Bacteria	D_1__Firmicutes	D_2__Bacilli	D_3__Bacillales	D_4__Bacillaceae	D_5__Bacillus
Otu1315	2	5	1	5	9	8	0	1	5	D_0__Bacteria	D_1__Firmicutes	D_2__Bacilli	D_3__Bacillales	D_4__Bacillaceae	D_5__Bacillus
Otu1940	0	0	2	3	2	2	0	4	4	D_0__Bacteria	D_1__Firmicutes	D_2__Bacilli	D_3__Bacillales	D_4__Bacillaceae	D_5__Bacillus	D_6__uncultured bacterium
Otu540	25	6	7	17	30	37	15	11	23	D_0__Bacteria	D_1__Firmicutes	D_2__Bacilli	D_3__Bacillales	D_4__Bacillaceae	D_5__Bacillus
Otu3006	4	0	0	2	5	4	4	2	0	D_0__Bacteria	D_1__Firmicutes	D_2__Bacilli	D_3__Bacillales	D_4__Bacillaceae	D_5__Bacillus
Otu1354	5	1	0	9	19	16	3	2	2	D_0__Bacteria	D_1__Firmicutes	D_2__Bacilli	D_3__Bacillales	D_4__Bacillaceae	D_5__Bacillus
Otu711	9	5	8	31	52	46	1	2	0	D_0__Bacteria	D_1__Firmicutes	D_2__Bacilli	D_3__Bacillales	D_4__Bacillaceae	D_5__Bacillus	D_6__Bacillus pumilus
Otu1437	0	0	2	5	7	11	4	5	4	D_0__Bacteria	D_1__Firmicutes	D_2__Bacilli	D_3__Bacillales	D_4__Bacillaceae	D_5__Bacillus
Otu669	38	6	21	9	25	28	9	8	9	D_0__Bacteria	D_1__Firmicutes	D_2__Bacilli	D_3__Bacillales	D_4__Bacillaceae	D_5__Bacillus	D_6__Bacillus thuringiensis
Otu2983	0	0	0	7	10	13	4	4	3	D_0__Bacteria	D_1__Firmicutes	D_2__Bacilli	D_3__Bacillales	D_4__Bacillaceae	D_5__Bacillus	D_6__Bacillus benzoevorans
Otu134	0	0	0	0	0	1	0	0	0	D_0__Bacteria	D_1__Firmicutes	D_2__Bacilli	D_3__Bacillales	D_4__Bacillaceae	D_5__Bacillus
Otu627	1	0	0	37	56	34	11	7	17	D_0__Bacteria	D_1__Firmicutes	D_2__Bacilli	D_3__Bacillales	D_4__Bacillaceae	D_5__Bacillus
Otu2678	0	0	0	5	5	5	10	7	7	D_0__Bacteria	D_1__Firmicutes	D_2__Bacilli	D_3__Bacillales	D_4__Bacillaceae	D_5__Bacillus
Otu1711	0	0	0	2	4	12	7	4	12	D_0__Bacteria	D_1__Firmicutes	D_2__Bacilli	D_3__Bacillales	D_4__Bacillaceae	D_5__Bacillus
Otu3128	0	0	0	5	3	6	4	1	2	D_0__Bacteria	D_1__Firmicutes	D_2__Bacilli	D_3__Bacillales	D_4__Bacillaceae	D_5__Bacillus	D_6__uncultured bacterium
Otu3637	0	0	0	0	0	0	0	1	0	D_0__Bacteria	D_1__Firmicutes	D_2__Bacilli	D_3__Bacillales	D_4__Bacillaceae	D_5__Bacillus
Otu1126	0	0	0	0	0	0	0	0	0	D_0__Bacteria	D_1__Bacteroidetes	D_2__Bacteroidia	D_3__Bacteroidales	D_4__Bacteroidaceae	D_5__Bacteroides	D_6__uncultured organism
Otu801	4	3	2	8	10	5	26	10	78	D_0__Bacteria	D_1__Proteobacteria	D_2__Alphaproteobacteria	D_3__Rhizobiales	D_4__Rhizobiales Incertae Sedis	D_5__Bauldia	D_6__uncultured bacterium
Otu2680	0	0	0	0	0	0	8	9	8	D_0__Bacteria	D_1__Proteobacteria	D_2__Alphaproteobacteria	D_3__Rhizobiales	D_4__Rhizobiales Incertae Sedis	D_5__Bauldia	D_6__uncultured bacterium
Otu3673	0	0	0	4	7	5	0	4	0	D_0__Bacteria	D_1__Proteobacteria	D_2__Alphaproteobacteria	D_3__Rhizobiales	D_4__Rhizobiales Incertae Sedis	D_5__Bauldia	D_6__uncultured bacterium
Otu3838	0	0	1	0	0	0	5	2	6	D_0__Bacteria	D_1__Proteobacteria	D_2__Gammaproteobacteria	D_3__Cellvibrionales	D_4__Spongiibacteraceae	D_5__BD1-7 clade	D_6__uncultured bacterium
Otu3743	0	0	0	2	1	0	1	2	1	D_0__Bacteria	D_1__Proteobacteria	D_2__Deltaproteobacteria	D_3__Bdellovibrionales	D_4__Bdellovibrionaceae	D_5__Bdellovibrio	D_6__uncultured bacterium
Otu759	0	0	0	9	14	10	72	17	14	D_0__Bacteria	D_1__Proteobacteria	D_2__Gammaproteobacteria	D_3__Thiotrichales	D_4__Thiotrichaceae	D_5__Beggiatoa
Otu888	3	4	3	5	1	6	27	58	14	D_0__Bacteria	D_1__Acidobacteria	D_2__Acidobacteria	D_3__Subgroup 4	D_4__Unknown Family	D_5__Blastocatella	D_6__uncultured bacterium
Otu3775	3	2	4	10	4	1	0	0	1	D_0__Bacteria	D_1__Acidobacteria	D_2__Acidobacteria	D_3__Subgroup 4	D_4__Unknown Family	D_5__Blastocatella	D_6__uncultured bacterium
Otu1583	0	2	0	22	9	13	0	0	0	D_0__Bacteria	D_1__Acidobacteria	D_2__Acidobacteria	D_3__Subgroup 4	D_4__Unknown Family	D_5__Blastocatella	D_6__uncultured bacterium
Otu3458	0	0	0	5	4	3	2	1	1	D_0__Bacteria	D_1__Acidobacteria	D_2__Acidobacteria	D_3__Subgroup 4	D_4__Unknown Family	D_5__Blastocatella	D_6__uncultured bacterium
Otu429	1	2	16	37	40	12	50	24	48	D_0__Bacteria	D_1__Acidobacteria	D_2__Acidobacteria	D_3__Subgroup 4	D_4__Unknown Family	D_5__Blastocatella
Otu1753	1	1	1	1	2	3	18	21	7	D_0__Bacteria	D_1__Acidobacteria	D_2__Acidobacteria	D_3__Subgroup 4	D_4__Unknown Family	D_5__Blastocatella	D_6__uncultured bacterium
Otu2044	2	0	1	17	12	2	0	1	2	D_0__Bacteria	D_1__Acidobacteria	D_2__Acidobacteria	D_3__Subgroup 4	D_4__Unknown Family	D_5__Blastocatella	D_6__uncultured bacterium
Otu1469	2	0	1	6	5	4	22	25	4	D_0__Bacteria	D_1__Acidobacteria	D_2__Acidobacteria	D_3__Subgroup 4	D_4__Unknown Family	D_5__Blastocatella	D_6__uncultured bacterium
Otu1555	0	0	1	5	7	3	12	11	14	D_0__Bacteria	D_1__Acidobacteria	D_2__Acidobacteria	D_3__Subgroup 4	D_4__Unknown Family	D_5__Blastocatella	D_6__uncultured bacterium
Otu3138	0	0	1	6	8	6	1	3	0	D_0__Bacteria	D_1__Acidobacteria	D_2__Acidobacteria	D_3__Subgroup 4	D_4__Unknown Family	D_5__Blastocatella	D_6__uncultured Acidobacteria bacterium
Otu3652	0	0	0	5	2	1	1	2	1	D_0__Bacteria	D_1__Acidobacteria	D_2__Acidobacteria	D_3__Subgroup 4	D_4__Unknown Family	D_5__Blastocatella	D_6__uncultured bacterium
Otu3383	0	0	0	5	2	8	1	0	1	D_0__Bacteria	D_1__Acidobacteria	D_2__Acidobacteria	D_3__Subgroup 4	D_4__Unknown Family	D_5__Blastocatella	D_6__uncultured bacterium
Otu3425	0	0	0	0	0	1	6	5	1	D_0__Bacteria	D_1__Acidobacteria	D_2__Acidobacteria	D_3__Subgroup 4	D_4__Unknown Family	D_5__Blastocatella	D_6__uncultured bacterium
Otu3627	0	0	0	5	1	5	3	0	1	D_0__Bacteria	D_1__Proteobacteria	D_2__Alphaproteobacteria	D_3__Rhizobiales	D_4__Hyphomicrobiaceae	D_5__Blastochloris	D_6__Blastochloris viridis
Otu953	5	14	13	4	5	5	26	35	6	D_0__Bacteria	D_1__Proteobacteria	D_2__Alphaproteobacteria	D_3__Sphingomonadales	D_4__Sphingomonadaceae	D_5__Blastomonas	D_6__uncultured bacterium
Otu2308	2	0	0	2	1	2	9	3	7	D_0__Bacteria	D_1__Planctomycetes	D_2__Planctomycetacia	D_3__Planctomycetales	D_4__Planctomycetaceae	D_5__Blastopirellula	D_6__uncultured planctomycete
Otu3734	0	2	0	0	0	0	3	3	1	D_0__Bacteria	D_1__Planctomycetes	D_2__Planctomycetacia	D_3__Planctomycetales	D_4__Planctomycetaceae	D_5__Blastopirellula	D_6__uncultured planctomycete
Otu225	0	1	1	168	154	72	5	2	7	D_0__Bacteria	D_1__Planctomycetes	D_2__Planctomycetacia	D_3__Planctomycetales	D_4__Planctomycetaceae	D_5__Blastopirellula	D_6__uncultured bacterium
Otu2104	0	0	0	9	8	2	0	5	7	D_0__Bacteria	D_1__Planctomycetes	D_2__Planctomycetacia	D_3__Planctomycetales	D_4__Planctomycetaceae	D_5__Blastopirellula	D_6__uncultured planctomycete
Otu2302	0	0	0	5	5	3	5	7	4	D_0__Bacteria	D_1__Planctomycetes	D_2__Planctomycetacia	D_3__Planctomycetales	D_4__Planctomycetaceae	D_5__Blastopirellula	D_6__uncultured bacterium
Otu2008	8	8	3	8	12	9	2	2	0	D_0__Bacteria	D_1__Planctomycetes	D_2__Planctomycetacia	D_3__Planctomycetales	D_4__Planctomycetaceae	D_5__Blastopirellula	D_6__uncultured planctomycete
Otu2544	0	1	0	3	3	4	3	5	6	D_0__Bacteria	D_1__Planctomycetes	D_2__Planctomycetacia	D_3__Planctomycetales	D_4__Planctomycetaceae	D_5__Blastopirellula	D_6__uncultured bacterium
Otu2586	1	0	0	6	1	7	2	7	6	D_0__Bacteria	D_1__Planctomycetes	D_2__Planctomycetacia	D_3__Planctomycetales	D_4__Planctomycetaceae	D_5__Blastopirellula	D_6__uncultured bacterium
Otu2731	3	2	1	5	3	11	0	0	0	D_0__Bacteria	D_1__Planctomycetes	D_2__Planctomycetacia	D_3__Planctomycetales	D_4__Planctomycetaceae	D_5__Blastopirellula	D_6__uncultured planctomycete
Otu1003	2	1	0	10	9	6	14	25	29	D_0__Bacteria	D_1__Planctomycetes	D_2__Planctomycetacia	D_3__Planctomycetales	D_4__Planctomycetaceae	D_5__Blastopirellula	D_6__uncultured planctomycete
Otu2068	0	0	0	3	6	8	3	2	11	D_0__Bacteria	D_1__Planctomycetes	D_2__Planctomycetacia	D_3__Planctomycetales	D_4__Planctomycetaceae	D_5__Blastopirellula	D_6__uncultured planctomycete
Otu3180	2	3	1	1	1	0	3	1	0	D_0__Bacteria	D_1__Proteobacteria	D_2__Alphaproteobacteria	D_3__Rhizobiales	D_4__Bradyrhizobiaceae	D_5__Bosea	D_6__uncultured bacterium
Otu999	24	25	18	2	2	2	8	7	1	D_0__Bacteria	D_1__Proteobacteria	D_2__Alphaproteobacteria	D_3__Rhizobiales	D_4__Bradyrhizobiaceae	D_5__Bosea
Otu2761	2	5	4	1	1	0	3	2	1	D_0__Bacteria	D_1__Proteobacteria	D_2__Alphaproteobacteria	D_3__Rhizobiales	D_4__Bradyrhizobiaceae	D_5__Bosea
Otu2555	3	4	3	2	0	0	2	1	0	D_0__Bacteria	D_1__Proteobacteria	D_2__Alphaproteobacteria	D_3__Rhizobiales	D_4__Bradyrhizobiaceae	D_5__Bosea	D_6__uncultured bacterium
Otu2762	0	1	0	0	1	0	13	15	9	D_0__Bacteria	D_1__Proteobacteria	D_2__Alphaproteobacteria	D_3__Rhizobiales	D_4__Bradyrhizobiaceae	D_5__Bosea
Otu3845	0	1	2	0	0	0	6	2	2	D_0__Bacteria	D_1__Proteobacteria	D_2__Alphaproteobacteria	D_3__Rhizobiales	D_4__Bradyrhizobiaceae	D_5__Bosea
Otu1522	3	0	1	2	4	4	7	1	0	D_0__Bacteria	D_1__Proteobacteria	D_2__Alphaproteobacteria	D_3__Rhizobiales	D_4__Bradyrhizobiaceae	D_5__Bradyrhizobium
Otu1662	0	0	0	4	9	4	9	9	4	D_0__Bacteria	D_1__Proteobacteria	D_2__Alphaproteobacteria	D_3__Rhizobiales	D_4__Bradyrhizobiaceae	D_5__Bradyrhizobium	D_6__uncultured bacterium
Otu765	34	48	50	3	3	4	0	0	0	D_0__Bacteria	D_1__Proteobacteria	D_2__Alphaproteobacteria	D_3__Rhizobiales	D_4__Bradyrhizobiaceae	D_5__Bradyrhizobium	D_6__uncultured bacterium
Otu2445	0	5	4	6	2	7	0	1	0	D_0__Bacteria	D_1__Actinobacteria	D_2__Actinobacteria	D_3__Micrococcales	D_4__Brevibacteriaceae	D_5__Brevibacterium
Otu3931	11	1	2	0	0	0	0	0	0	D_0__Bacteria	D_1__Verrucomicrobia	D_2__Verrucomicrobiae	D_3__Verrucomicrobiales	D_4__Verrucomicrobiaceae	D_5__Brevifollis	D_6__uncultured bacterium
Otu331	172	42	26	9	16	14	1	2	0	D_0__Bacteria	D_1__Verrucomicrobia	D_2__Verrucomicrobiae	D_3__Verrucomicrobiales	D_4__Verrucomicrobiaceae	D_5__Brevifollis	D_6__uncultured bacterium
Otu2603	26	3	3	0	0	0	0	0	0	D_0__Bacteria	D_1__Verrucomicrobia	D_2__Verrucomicrobiae	D_3__Verrucomicrobiales	D_4__Verrucomicrobiaceae	D_5__Brevifollis	D_6__uncultured bacterium
Otu2091	10	1	1	0	0	0	0	0	0	D_0__Bacteria	D_1__Verrucomicrobia	D_2__Verrucomicrobiae	D_3__Verrucomicrobiales	D_4__Verrucomicrobiaceae	D_5__Brevifollis	D_6__uncultured bacterium
Otu1941	13	7	7	6	2	4	0	0	0	D_0__Bacteria	D_1__Proteobacteria	D_2__Alphaproteobacteria	D_3__Caulobacterales	D_4__Caulobacteraceae	D_5__Brevundimonas	D_6__uncultured organism
Otu2468	16	8	3	0	1	1	0	0	0	D_0__Bacteria	D_1__Proteobacteria	D_2__Alphaproteobacteria	D_3__Caulobacterales	D_4__Caulobacteraceae	D_5__Brevundimonas
Otu585	7	10	7	17	16	23	15	74	2	D_0__Bacteria	D_1__Proteobacteria	D_2__Alphaproteobacteria	D_3__Caulobacterales	D_4__Caulobacteraceae	D_5__Brevundimonas	D_6__uncultured bacterium
Otu1774	0	0	0	40	9	15	0	0	0	D_0__Bacteria	D_1__Proteobacteria	D_2__Alphaproteobacteria	D_3__Caulobacterales	D_4__Caulobacteraceae	D_5__Brevundimonas	D_6__Brevundimonas diminuta
Otu702	35	64	36	7	4	2	2	8	1	D_0__Bacteria	D_1__Proteobacteria	D_2__Alphaproteobacteria	D_3__Caulobacterales	D_4__Caulobacteraceae	D_5__Brevundimonas
Otu324	84	132	94	7	4	6	2	4	1	D_0__Bacteria	D_1__Proteobacteria	D_2__Alphaproteobacteria	D_3__Caulobacterales	D_4__Caulobacteraceae	D_5__Brevundimonas	D_6__uncultured bacterium
Otu423	76	46	55	12	14	16	2	2	6	D_0__Bacteria	D_1__Proteobacteria	D_2__Alphaproteobacteria	D_3__Caulobacterales	D_4__Caulobacteraceae	D_5__Brevundimonas	D_6__uncultured bacterium
Otu659	35	46	62	2	7	1	0	4	0	D_0__Bacteria	D_1__Proteobacteria	D_2__Alphaproteobacteria	D_3__Caulobacterales	D_4__Caulobacteraceae	D_5__Brevundimonas	D_6__uncultured Caulobacteraceae bacterium
Otu1980	12	19	5	2	2	0	0	0	0	D_0__Bacteria	D_1__Proteobacteria	D_2__Alphaproteobacteria	D_3__Caulobacterales	D_4__Caulobacteraceae	D_5__Brevundimonas	D_6__uncultured bacterium
Otu2502	5	2	2	6	9	2	0	0	0	D_0__Bacteria	D_1__Proteobacteria	D_2__Alphaproteobacteria	D_3__Caulobacterales	D_4__Caulobacteraceae	D_5__Brevundimonas
Otu2635	4	11	7	1	2	0	0	0	0	D_0__Bacteria	D_1__Proteobacteria	D_2__Alphaproteobacteria	D_3__Caulobacterales	D_4__Caulobacteraceae	D_5__Brevundimonas
Otu2547	7	9	20	2	2	1	0	4	0	D_0__Bacteria	D_1__Proteobacteria	D_2__Alphaproteobacteria	D_3__Caulobacterales	D_4__Caulobacteraceae	D_5__Brevundimonas
Otu2346	3	6	0	9	2	7	1	0	1	D_0__Bacteria	D_1__Acidobacteria	D_2__Acidobacteria	D_3__Subgroup 3	D_4__Unknown Family	D_5__Bryobacter	D_6__uncultured bacterium
Otu2093	0	1	0	1	2	5	10	12	10	D_0__Bacteria	D_1__Acidobacteria	D_2__Acidobacteria	D_3__Subgroup 3	D_4__Unknown Family	D_5__Bryobacter	D_6__uncultured bacterium
Otu1225	0	0	1	1	0	0	28	46	8	D_0__Bacteria	D_1__Acidobacteria	D_2__Acidobacteria	D_3__Subgroup 3	D_4__Unknown Family	D_5__Bryobacter	D_6__uncultured bacterium
Otu2981	0	0	1	0	0	0	1	0	0	D_0__Bacteria	D_1__Proteobacteria	D_2__Betaproteobacteria	D_3__Burkholderiales	D_4__Burkholderiaceae	D_5__Burkholderia
Otu2849	0	0	0	0	0	1	6	7	11	D_0__Bacteria	D_1__Proteobacteria	D_2__Deltaproteobacteria	D_3__Myxococcales	D_4__Polyangiaceae	D_5__Byssovorax
Otu1066	0	0	0	0	0	0	37	22	30	D_0__Bacteria	D_1__Proteobacteria	D_2__Deltaproteobacteria	D_3__Myxococcales	D_4__Polyangiaceae	D_5__Byssovorax
Otu2942	1	1	6	6	2	6	1	1	0	D_0__Bacteria	D_1__Chloroflexi	D_2__Caldilineae	D_3__Caldilineales	D_4__Caldilineaceae	D_5__Caldilinea	D_6__Caldilinea aerophila DSM 14535 = NBRC 104270
Otu151	3	1	1	26	22	44	185	230	146	D_0__Bacteria	D_1__Proteobacteria	D_2__Betaproteobacteria	D_3__Burkholderiales	D_4__Comamonadaceae	D_5__Caldimonas
Otu2919	0	0	0	0	1	0	9	3	9	D_0__Bacteria	D_1__Cyanobacteria	D_2__Cyanobacteria	D_3__SubsectionIV	D_4__FamilyII	D_5__Calothrix
Otu974	0	0	0	0	0	1	53	18	28	D_0__Bacteria	D_1__Cyanobacteria	D_2__Cyanobacteria	D_3__SubsectionIV	D_4__FamilyII	D_5__Calothrix	D_6__uncultured Synechococcus sp.
Otu2465	0	1	1	0	0	1	10	9	5	D_0__Bacteria	D_1__Proteobacteria	D_2__Betaproteobacteria	D_3__Rhodocyclales	D_4__Rhodocyclaceae	D_5__Candidatus Accumulibacter	D_6__uncultured bacterium
Otu1947	0	0	0	7	9	3	17	5	4	D_0__Bacteria	D_1__Proteobacteria	D_2__Alphaproteobacteria	D_3__Rhodospirillales	D_4__Rhodospirillales Incertae Sedis	D_5__Candidatus Alysiosphaera	D_6__uncultured alpha proteobacterium
Otu1348	0	0	0	27	17	10	5	0	5	D_0__Bacteria	D_1__Proteobacteria	D_2__Alphaproteobacteria	D_3__Rhodospirillales	D_4__Rhodospirillales Incertae Sedis	D_5__Candidatus Alysiosphaera	D_6__uncultured alpha proteobacterium
Otu743	0	0	0	13	7	2	50	15	42	D_0__Bacteria	D_1__Proteobacteria	D_2__Alphaproteobacteria	D_3__Rhodospirillales	D_4__Rhodospirillales Incertae Sedis	D_5__Candidatus Alysiosphaera	D_6__uncultured alpha proteobacterium
Otu1959	0	0	1	7	1	3	10	6	7	D_0__Bacteria	D_1__Proteobacteria	D_2__Alphaproteobacteria	D_3__Rhodospirillales	D_4__Rhodospirillales Incertae Sedis	D_5__Candidatus Alysiosphaera	D_6__uncultured alpha proteobacterium
Otu360	66	131	71	3	0	12	0	0	0	D_0__Bacteria	D_1__Actinobacteria	D_2__Actinobacteria	D_3__Micrococcales	D_4__Microbacteriaceae	D_5__Candidatus Aquiluna	D_6__uncultured bacterium
Otu1109	15	35	27	3	0	1	0	0	0	D_0__Bacteria	D_1__Actinobacteria	D_2__Actinobacteria	D_3__Micrococcales	D_4__Microbacteriaceae	D_5__Candidatus Aquiluna	D_6__uncultured bacterium
Otu3	0	0	0	0	1	0	0	0	0	D_0__Bacteria	D_1__Tenericutes	D_2__Mollicutes	D_3__Mycoplasmatales	D_4__Mycoplasmataceae	D_5__Candidatus Bacilloplasma	D_6__uncultured bacterium
Otu1	0	0	0	0	0	0	0	0	0	D_0__Bacteria	D_1__Tenericutes	D_2__Mollicutes	D_3__Mycoplasmatales	D_4__Mycoplasmataceae	D_5__Candidatus Bacilloplasma	D_6__uncultured bacterium
Otu17	0	0	0	0	0	0	0	0	0	D_0__Bacteria	D_1__Tenericutes	D_2__Mollicutes	D_3__Mycoplasmatales	D_4__Mycoplasmataceae	D_5__Candidatus Bacilloplasma	D_6__uncultured bacterium
Otu12	0	0	0	0	0	0	0	0	0	D_0__Bacteria	D_1__Tenericutes	D_2__Mollicutes	D_3__Mycoplasmatales	D_4__Mycoplasmataceae	D_5__Candidatus Bacilloplasma	D_6__uncultured bacterium
Otu85	0	0	0	0	0	0	0	0	0	D_0__Bacteria	D_1__Tenericutes	D_2__Mollicutes	D_3__Mycoplasmatales	D_4__Mycoplasmataceae	D_5__Candidatus Bacilloplasma	D_6__uncultured bacterium
Otu57	0	0	0	0	0	0	0	0	0	D_0__Bacteria	D_1__Tenericutes	D_2__Mollicutes	D_3__Mycoplasmatales	D_4__Mycoplasmataceae	D_5__Candidatus Bacilloplasma	D_6__uncultured bacterium
Otu137	0	0	0	0	0	0	0	0	0	D_0__Bacteria	D_1__Tenericutes	D_2__Mollicutes	D_3__Mycoplasmatales	D_4__Mycoplasmataceae	D_5__Candidatus Bacilloplasma	D_6__uncultured bacterium
Otu221	0	0	0	0	0	0	0	0	0	D_0__Bacteria	D_1__Tenericutes	D_2__Mollicutes	D_3__Mycoplasmatales	D_4__Mycoplasmataceae	D_5__Candidatus Bacilloplasma	D_6__uncultured bacterium
Otu594	0	0	0	0	0	0	0	0	0	D_0__Bacteria	D_1__Tenericutes	D_2__Mollicutes	D_3__Mycoplasmatales	D_4__Mycoplasmataceae	D_5__Candidatus Bacilloplasma	D_6__uncultured bacterium
Otu47	0	0	0	0	0	0	0	0	0	D_0__Bacteria	D_1__Tenericutes	D_2__Mollicutes	D_3__Mycoplasmatales	D_4__Mycoplasmataceae	D_5__Candidatus Bacilloplasma	D_6__uncultured bacterium
Otu3582	0	0	0	5	2	4	5	5	15	D_0__Bacteria	D_1__Proteobacteria	D_2__Alphaproteobacteria	D_3__Rickettsiales	D_4__Rickettsiales Incertae Sedis	D_5__Candidatus Captivus
Otu2873	0	0	0	10	6	5	0	1	0	D_0__Bacteria	D_1__Chloroflexi	D_2__Chloroflexia	D_3__Chloroflexales	D_4__Chloroflexaceae	D_5__Candidatus Chloroploca
Otu3302	0	0	0	4	8	5	1	0	3	D_0__Bacteria	D_1__Proteobacteria	D_2__Gammaproteobacteria	D_3__Xanthomonadales	D_4__Xanthomonadales Incertae Sedis	D_5__Candidatus Competibacter	D_6__uncultured bacterium
Otu684	0	1	0	15	23	6	44	12	51	D_0__Bacteria	D_1__Proteobacteria	D_2__Gammaproteobacteria	D_3__Xanthomonadales	D_4__Xanthomonadales Incertae Sedis	D_5__Candidatus Competibacter	D_6__uncultured bacterium
Otu1105	0	0	0	14	21	11	22	4	10	D_0__Bacteria	D_1__Proteobacteria	D_2__Gammaproteobacteria	D_3__Xanthomonadales	D_4__Xanthomonadales Incertae Sedis	D_5__Candidatus Competibacter	D_6__uncultured bacterium
Otu1954	0	0	0	18	38	17	4	1	1	D_0__Bacteria	D_1__Proteobacteria	D_2__Gammaproteobacteria	D_3__Xanthomonadales	D_4__Xanthomonadales Incertae Sedis	D_5__Candidatus Competibacter	D_6__uncultured bacterium
Otu1839	0	0	0	1	0	0	0	0	0	D_0__Bacteria	D_1__Proteobacteria	D_2__Deltaproteobacteria	D_3__Desulfobacterales	D_4__Nitrospinaceae	D_5__Candidatus Entotheonella	D_6__uncultured bacterium
Otu75	0	0	0	0	0	0	0	0	0	D_0__Bacteria	D_1__Proteobacteria	D_2__Alphaproteobacteria	D_3__Rickettsiales	D_4__Rickettsiales Incertae Sedis	D_5__Candidatus Hepatincola	D_6__uncultured bacterium
Otu208	0	0	0	0	0	0	0	0	0	D_0__Bacteria	D_1__Proteobacteria	D_2__Alphaproteobacteria	D_3__Rickettsiales	D_4__Rickettsiales Incertae Sedis	D_5__Candidatus Hepatincola	D_6__uncultured bacterium
Otu11	0	0	0	0	0	0	0	0	0	D_0__Bacteria	D_1__Tenericutes	D_2__Mollicutes	D_3__Entomoplasmatales	D_4__Entomoplasmatales Incertae Sedis	D_5__Candidatus Hepatoplasma	D_6__uncultured bacterium
Otu115	0	0	0	0	0	0	0	0	0	D_0__Bacteria	D_1__Tenericutes	D_2__Mollicutes	D_3__Entomoplasmatales	D_4__Entomoplasmatales Incertae Sedis	D_5__Candidatus Hepatoplasma	D_6__uncultured Mycoplasmataceae bacterium
Otu714	0	0	0	0	0	0	0	0	0	D_0__Bacteria	D_1__Tenericutes	D_2__Mollicutes	D_3__Entomoplasmatales	D_4__Entomoplasmatales Incertae Sedis	D_5__Candidatus Hepatoplasma	D_6__uncultured bacterium
Otu1709	0	0	0	0	0	0	0	0	0	D_0__Bacteria	D_1__Tenericutes	D_2__Mollicutes	D_3__Entomoplasmatales	D_4__Entomoplasmatales Incertae Sedis	D_5__Candidatus Hepatoplasma
Otu251	66	199	98	1	2	18	0	0	0	D_0__Bacteria	D_1__Actinobacteria	D_2__Actinobacteria	D_3__Micrococcales	D_4__Microbacteriaceae	D_5__Candidatus Limnoluna	D_6__uncultured bacterium
Otu3720	2	1	4	1	0	2	0	0	0	D_0__Bacteria	D_1__Chlamydiae	D_2__Chlamydiae	D_3__Chlamydiales	D_4__Parachlamydiaceae	D_5__Candidatus Metachlamydia
Otu1515	9	17	21	0	0	0	0	0	0	D_0__Bacteria	D_1__Chlamydiae	D_2__Chlamydiae	D_3__Chlamydiales	D_4__Parachlamydiaceae	D_5__Candidatus Metachlamydia	D_6__Candidatus Metachlamydia lacustris
Otu840	0	0	0	30	23	39	13	6	9	D_0__Bacteria	D_1__Chlamydiae	D_2__Chlamydiae	D_3__Chlamydiales	D_4__Parachlamydiaceae	D_5__Candidatus Metachlamydia
Otu3406	0	0	0	4	3	4	2	3	2	D_0__Bacteria	D_1__Chlamydiae	D_2__Chlamydiae	D_3__Chlamydiales	D_4__Parachlamydiaceae	D_5__Candidatus Metachlamydia
Otu792	84	18	20	1	2	8	0	0	1	D_0__Bacteria	D_1__Verrucomicrobia	D_2__Verrucomicrobia Incertae Sedis	D_3__Unknown Order	D_4__Unknown Family	D_5__Candidatus Methylacidiphilum	D_6__uncultured bacterium
Otu2168	1	8	4	8	4	2	3	4	6	D_0__Bacteria	D_1__Actinobacteria	D_2__Acidimicrobiia	D_3__Acidimicrobiales	D_4__Acidimicrobiales Incertae Sedis	D_5__Candidatus Microthrix	D_6__uncultured bacterium
Otu1328	0	4	0	13	8	7	5	11	7	D_0__Bacteria	D_1__Actinobacteria	D_2__Acidimicrobiia	D_3__Acidimicrobiales	D_4__Acidimicrobiales Incertae Sedis	D_5__Candidatus Microthrix	D_6__uncultured bacterium
Otu2927	1	1	0	0	0	0	4	0	14	D_0__Bacteria	D_1__Proteobacteria	D_2__Alphaproteobacteria	D_3__Rickettsiales	D_4__Rickettsiales Incertae Sedis	D_5__Candidatus Odyssella	D_6__uncultured bacterium
Otu1376	0	0	0	24	24	16	0	0	1	D_0__Bacteria	D_1__Proteobacteria	D_2__Alphaproteobacteria	D_3__Rickettsiales	D_4__Rickettsiales Incertae Sedis	D_5__Candidatus Odyssella	D_6__uncultured bacterium
Otu2539	16	3	3	0	2	5	1	0	0	D_0__Bacteria	D_1__Chlamydiae	D_2__Chlamydiae	D_3__Chlamydiales	D_4__Simkaniaceae	D_5__Candidatus Rhabdochlamydia
Otu3918	0	5	0	2	0	6	0	0	0	D_0__Bacteria	D_1__Actinobacteria	D_2__Actinobacteria	D_3__Micrococcales	D_4__Microbacteriaceae	D_5__Candidatus Rhodoluna
Otu670	52	33	37	3	3	2	1	9	0	D_0__Bacteria	D_1__Proteobacteria	D_2__Alphaproteobacteria	D_3__Caulobacterales	D_4__Caulobacteraceae	D_5__Caulobacter	D_6__uncultured bacterium
Otu299	14	8	10	7	5	3	20	239	0	D_0__Bacteria	D_1__Proteobacteria	D_2__Alphaproteobacteria	D_3__Caulobacterales	D_4__Caulobacteraceae	D_5__Caulobacter
Otu3398	0	1	3	5	6	7	0	0	0	D_0__Bacteria	D_1__Firmicutes	D_2__Clostridia	D_3__Clostridiales	D_4__Lachnospiraceae	D_5__Cellulosilyticum
Otu2645	0	1	4	0	4	0	3	1	1	D_0__Bacteria	D_1__Fusobacteria	D_2__Fusobacteriia	D_3__Fusobacteriales	D_4__Fusobacteriaceae	D_5__Cetobacterium	D_6__uncultured bacterium
Otu3120	13	2	6	1	0	3	2	1	1	D_0__Bacteria	D_1__Proteobacteria	D_2__Betaproteobacteria	D_3__Neisseriales	D_4__Neisseriaceae	D_5__Chitinibacter
Otu1474	0	0	0	0	0	0	0	0	0	D_0__Bacteria	D_1__Proteobacteria	D_2__Betaproteobacteria	D_3__Neisseriales	D_4__Neisseriaceae	D_5__Chitinilyticum
Otu3860	0	0	0	0	1	2	6	7	9	D_0__Bacteria	D_1__Chlorobi	D_2__Chlorobia	D_3__Chlorobiales	D_4__Chlorobiaceae	D_5__Chlorobaculum
Otu1188	2	0	3	2	0	0	6	5	10	D_0__Bacteria	D_1__Proteobacteria	D_2__Betaproteobacteria	D_3__Burkholderiales	D_4__Comamonadaceae	D_5__Chlorochromatium	D_6__uncultured bacterium
Otu2388	3	0	1	0	10	11	5	16	0	D_0__Bacteria	D_1__Proteobacteria	D_2__Betaproteobacteria	D_3__Burkholderiales	D_4__Comamonadaceae	D_5__Chlorochromatium
Otu1973	0	0	0	1	1	0	42	3	7	D_0__Bacteria	D_1__Chloroflexi	D_2__Chloroflexia	D_3__Chloroflexales	D_4__Chloroflexaceae	D_5__Chloroflexus
Otu1484	0	0	0	0	1	0	33	7	6	D_0__Bacteria	D_1__Chloroflexi	D_2__Chloroflexia	D_3__Chloroflexales	D_4__Chloroflexaceae	D_5__Chloronema
Otu1939	0	0	0	9	4	3	6	7	15	D_0__Bacteria	D_1__Firmicutes	D_2__Clostridia	D_3__Clostridiales	D_4__Christensenellaceae	D_5__Christensenellaceae R-7 group	D_6__uncultured bacterium
Otu2277	0	0	0	1	2	2	10	3	13	D_0__Bacteria	D_1__Firmicutes	D_2__Clostridia	D_3__Clostridiales	D_4__Christensenellaceae	D_5__Christensenellaceae R-7 group	D_6__uncultured bacterium
Otu1535	0	1	0	10	12	6	19	8	11	D_0__Bacteria	D_1__Firmicutes	D_2__Clostridia	D_3__Clostridiales	D_4__Christensenellaceae	D_5__Christensenellaceae R-7 group	D_6__uncultured bacterium
Otu1895	2	0	3	7	3	6	1	3	1	D_0__Bacteria	D_1__Cyanobacteria	D_2__Cyanobacteria	D_3__SubsectionII	D_4__FamilyII	D_5__Chroococcidiopsis
Otu2202	3	0	2	18	4	11	0	0	0	D_0__Bacteria	D_1__Firmicutes	D_2__Bacilli	D_3__Bacillales	D_4__Planococcaceae	D_5__Chryseomicrobium	D_6__uncultured bacterium
Otu984	0	0	0	23	59	10	0	0	0	D_0__Bacteria	D_1__Verrucomicrobia	D_2__Spartobacteria	D_3__Chthoniobacterales	D_4__Chthoniobacteraceae	D_5__Chthoniobacter	D_6__uncultured bacterium
Otu878	0	0	1	48	39	19	4	0	2	D_0__Bacteria	D_1__Verrucomicrobia	D_2__Spartobacteria	D_3__Chthoniobacterales	D_4__Chthoniobacteraceae	D_5__Chthoniobacter	D_6__uncultured bacterium
Otu3191	0	0	0	0	2	3	11	3	8	D_0__Bacteria	D_1__Verrucomicrobia	D_2__Spartobacteria	D_3__Chthoniobacterales	D_4__Chthoniobacteraceae	D_5__Chthoniobacter
Otu1350	3	0	0	4	2	2	14	9	25	D_0__Bacteria	D_1__Verrucomicrobia	D_2__Spartobacteria	D_3__Chthoniobacterales	D_4__Chthoniobacteraceae	D_5__Chthoniobacter	D_6__uncultured bacterium
Otu1421	49	5	2	0	0	1	0	0	0	D_0__Bacteria	D_1__Verrucomicrobia	D_2__Spartobacteria	D_3__Chthoniobacterales	D_4__Chthoniobacteraceae	D_5__Chthoniobacter	D_6__uncultured bacterium
Otu3160	19	1	1	0	0	0	0	0	0	D_0__Bacteria	D_1__Verrucomicrobia	D_2__Spartobacteria	D_3__Chthoniobacterales	D_4__Chthoniobacteraceae	D_5__Chthoniobacter	D_6__uncultured bacterium
Otu800	5	4	0	40	53	27	3	1	1	D_0__Bacteria	D_1__Verrucomicrobia	D_2__Spartobacteria	D_3__Chthoniobacterales	D_4__Chthoniobacteraceae	D_5__Chthoniobacter	D_6__uncultured bacterium
Otu1532	40	5	1	0	1	0	0	0	0	D_0__Bacteria	D_1__Verrucomicrobia	D_2__Spartobacteria	D_3__Chthoniobacterales	D_4__Chthoniobacteraceae	D_5__Chthoniobacter	D_6__uncultured bacterium
Otu1979	21	17	7	4	7	0	4	1	6	D_0__Bacteria	D_1__Verrucomicrobia	D_2__Spartobacteria	D_3__Chthoniobacterales	D_4__Chthoniobacteraceae	D_5__Chthoniobacter	D_6__uncultured bacterium
Otu2691	1	7	2	0	0	0	4	2	9	D_0__Bacteria	D_1__Verrucomicrobia	D_2__Spartobacteria	D_3__Chthoniobacterales	D_4__Chthoniobacteraceae	D_5__Chthoniobacter	D_6__uncultured bacterium
Otu2750	1	0	0	6	2	3	3	4	3	D_0__Bacteria	D_1__Verrucomicrobia	D_2__Spartobacteria	D_3__Chthoniobacterales	D_4__Chthoniobacteraceae	D_5__Chthoniobacter	D_6__uncultured bacterium
Otu306	0	0	0	124	131	50	5	1	8	D_0__Bacteria	D_1__Verrucomicrobia	D_2__Spartobacteria	D_3__Chthoniobacterales	D_4__Chthoniobacteraceae	D_5__Chthoniobacter	D_6__uncultured bacterium
Otu2078	0	0	0	12	20	20	0	0	0	D_0__Bacteria	D_1__Verrucomicrobia	D_2__Spartobacteria	D_3__Chthoniobacterales	D_4__Chthoniobacteraceae	D_5__Chthoniobacter	D_6__uncultured bacterium
Otu1714	0	0	0	18	19	12	0	0	0	D_0__Bacteria	D_1__Verrucomicrobia	D_2__Spartobacteria	D_3__Chthoniobacterales	D_4__Chthoniobacteraceae	D_5__Chthoniobacter	D_6__uncultured bacterium
Otu2871	0	0	0	6	4	4	0	2	3	D_0__Bacteria	D_1__Verrucomicrobia	D_2__Spartobacteria	D_3__Chthoniobacterales	D_4__Chthoniobacteraceae	D_5__Chthoniobacter	D_6__uncultured Verrucomicrobia bacterium
Otu116	0	0	0	0	0	0	0	0	0	D_0__Bacteria	D_1__Proteobacteria	D_2__Gammaproteobacteria	D_3__Enterobacteriales	D_4__Enterobacteriaceae	D_5__Citrobacter
Otu3511	1	5	2	5	3	1	4	6	3	D_0__Bacteria	D_1__Actinobacteria	D_2__Acidimicrobiia	D_3__Acidimicrobiales	D_4__Acidimicrobiaceae	D_5__CL500-29 marine group	D_6__uncultured bacterium
Otu2661	12	30	6	8	0	12	0	0	0	D_0__Bacteria	D_1__Actinobacteria	D_2__Acidimicrobiia	D_3__Acidimicrobiales	D_4__Acidimicrobiaceae	D_5__CL500-29 marine group	D_6__uncultured bacterium
Otu3765	0	0	0	7	3	2	0	2	0	D_0__Bacteria	D_1__Actinobacteria	D_2__Acidimicrobiia	D_3__Acidimicrobiales	D_4__Acidimicrobiaceae	D_5__CL500-29 marine group	D_6__uncultured bacterium
Otu297	26	76	58	25	14	93	0	0	0	D_0__Bacteria	D_1__Actinobacteria	D_2__Acidimicrobiia	D_3__Acidimicrobiales	D_4__Acidimicrobiaceae	D_5__CL500-29 marine group	D_6__uncultured bacterium
Otu1448	8	16	8	1	0	13	0	0	0	D_0__Bacteria	D_1__Actinobacteria	D_2__Acidimicrobiia	D_3__Acidimicrobiales	D_4__Acidimicrobiaceae	D_5__CL500-29 marine group	D_6__uncultured bacterium
Otu1006	9	34	25	2	10	29	0	0	0	D_0__Bacteria	D_1__Actinobacteria	D_2__Acidimicrobiia	D_3__Acidimicrobiales	D_4__Acidimicrobiaceae	D_5__CL500-29 marine group	D_6__uncultured bacterium
Otu2516	4	9	2	1	1	6	0	0	0	D_0__Bacteria	D_1__Actinobacteria	D_2__Acidimicrobiia	D_3__Acidimicrobiales	D_4__Acidimicrobiaceae	D_5__CL500-29 marine group	D_6__uncultured bacterium
Otu1450	4	26	8	2	0	15	0	0	0	D_0__Bacteria	D_1__Actinobacteria	D_2__Acidimicrobiia	D_3__Acidimicrobiales	D_4__Acidimicrobiaceae	D_5__CL500-29 marine group	D_6__uncultured bacterium
Otu1968	7	16	9	2	0	6	0	0	0	D_0__Bacteria	D_1__Actinobacteria	D_2__Acidimicrobiia	D_3__Acidimicrobiales	D_4__Acidimicrobiaceae	D_5__CL500-29 marine group	D_6__uncultured bacterium
Otu1359	8	32	9	3	3	19	0	0	0	D_0__Bacteria	D_1__Actinobacteria	D_2__Acidimicrobiia	D_3__Acidimicrobiales	D_4__Acidimicrobiaceae	D_5__CL500-29 marine group	D_6__uncultured bacterium
Otu2201	4	9	13	1	0	7	0	0	0	D_0__Bacteria	D_1__Actinobacteria	D_2__Acidimicrobiia	D_3__Acidimicrobiales	D_4__Acidimicrobiaceae	D_5__CL500-29 marine group	D_6__uncultured bacterium
Otu2803	1	14	4	0	0	0	0	0	0	D_0__Bacteria	D_1__Actinobacteria	D_2__Acidimicrobiia	D_3__Acidimicrobiales	D_4__Acidimicrobiaceae	D_5__CL500-29 marine group	D_6__uncultured bacterium
Otu2051	2	15	16	1	1	7	0	0	0	D_0__Bacteria	D_1__Actinobacteria	D_2__Acidimicrobiia	D_3__Acidimicrobiales	D_4__Acidimicrobiaceae	D_5__CL500-29 marine group	D_6__uncultured bacterium
Otu1772	42	4	3	0	1	1	0	0	0	D_0__Bacteria	D_1__Planctomycetes	D_2__Phycisphaerae	D_3__Phycisphaerales	D_4__Phycisphaeraceae	D_5__CL500-3	D_6__uncultured bacterium
Otu3473	19	3	4	0	2	0	1	0	1	D_0__Bacteria	D_1__Planctomycetes	D_2__Phycisphaerae	D_3__Phycisphaerales	D_4__Phycisphaeraceae	D_5__CL500-3	D_6__uncultured bacterium
Otu87	0	3	1	477	568	357	10	8	18	D_0__Bacteria	D_1__Firmicutes	D_2__Clostridia	D_3__Clostridiales	D_4__Clostridiaceae 1	D_5__Clostridium sensu stricto 1	D_6__uncultured bacterium
Otu1368	2	5	7	19	16	18	1	2	4	D_0__Bacteria	D_1__Firmicutes	D_2__Clostridia	D_3__Clostridiales	D_4__Clostridiaceae 1	D_5__Clostridium sensu stricto 1
Otu1046	2	2	1	41	38	22	9	3	4	D_0__Bacteria	D_1__Firmicutes	D_2__Clostridia	D_3__Clostridiales	D_4__Clostridiaceae 1	D_5__Clostridium sensu stricto 1	D_6__uncultured bacterium
Otu3237	0	1	3	4	5	2	1	0	1	D_0__Bacteria	D_1__Firmicutes	D_2__Clostridia	D_3__Clostridiales	D_4__Clostridiaceae 1	D_5__Clostridium sensu stricto 1	D_6__uncultured bacterium
Otu929	0	0	0	4	1	2	0	0	0	D_0__Bacteria	D_1__Firmicutes	D_2__Clostridia	D_3__Clostridiales	D_4__Clostridiaceae 1	D_5__Clostridium sensu stricto 1
Otu183	8	7	9	99	97	33	54	22	244	D_0__Bacteria	D_1__Firmicutes	D_2__Clostridia	D_3__Clostridiales	D_4__Clostridiaceae 1	D_5__Clostridium sensu stricto 1	D_6__uncultured bacterium
Otu3168	0	2	6	13	7	1	2	1	1	D_0__Bacteria	D_1__Firmicutes	D_2__Clostridia	D_3__Clostridiales	D_4__Clostridiaceae 1	D_5__Clostridium sensu stricto 1
Otu3708	0	1	0	0	0	0	0	0	0	D_0__Bacteria	D_1__Firmicutes	D_2__Clostridia	D_3__Clostridiales	D_4__Clostridiaceae 1	D_5__Clostridium sensu stricto 1
Otu118	19	31	41	227	251	177	25	12	45	D_0__Bacteria	D_1__Firmicutes	D_2__Clostridia	D_3__Clostridiales	D_4__Clostridiaceae 1	D_5__Clostridium sensu stricto 1	D_6__uncultured bacterium
Otu361	9	11	15	91	86	63	7	4	21	D_0__Bacteria	D_1__Firmicutes	D_2__Clostridia	D_3__Clostridiales	D_4__Clostridiaceae 1	D_5__Clostridium sensu stricto 1	D_6__uncultured bacterium
Otu773	8	3	18	30	29	23	5	6	9	D_0__Bacteria	D_1__Firmicutes	D_2__Clostridia	D_3__Clostridiales	D_4__Clostridiaceae 1	D_5__Clostridium sensu stricto 1
Otu1387	1	0	3	14	11	14	3	8	9	D_0__Bacteria	D_1__Firmicutes	D_2__Clostridia	D_3__Clostridiales	D_4__Clostridiaceae 1	D_5__Clostridium sensu stricto 1
Otu1552	1	5	0	12	21	11	2	0	2	D_0__Bacteria	D_1__Firmicutes	D_2__Clostridia	D_3__Clostridiales	D_4__Clostridiaceae 1	D_5__Clostridium sensu stricto 1
Otu2295	1	0	7	9	5	5	0	0	1	D_0__Bacteria	D_1__Firmicutes	D_2__Clostridia	D_3__Clostridiales	D_4__Clostridiaceae 1	D_5__Clostridium sensu stricto 1
Otu1283	3	4	8	23	16	15	4	3	3	D_0__Bacteria	D_1__Firmicutes	D_2__Clostridia	D_3__Clostridiales	D_4__Clostridiaceae 1	D_5__Clostridium sensu stricto 1
Otu3327	0	0	1	9	6	6	3	1	4	D_0__Bacteria	D_1__Firmicutes	D_2__Clostridia	D_3__Clostridiales	D_4__Clostridiaceae 1	D_5__Clostridium sensu stricto 1
Otu2639	3	1	1	4	9	6	0	1	0	D_0__Bacteria	D_1__Firmicutes	D_2__Clostridia	D_3__Clostridiales	D_4__Clostridiaceae 1	D_5__Clostridium sensu stricto 1
Otu3377	2	1	0	7	7	2	2	0	0	D_0__Bacteria	D_1__Firmicutes	D_2__Clostridia	D_3__Clostridiales	D_4__Clostridiaceae 1	D_5__Clostridium sensu stricto 1	D_6__uncultured bacterium
Otu3396	3	3	0	6	5	2	1	1	0	D_0__Bacteria	D_1__Firmicutes	D_2__Clostridia	D_3__Clostridiales	D_4__Clostridiaceae 1	D_5__Clostridium sensu stricto 1
Otu1349	0	0	1	0	0	0	0	0	0	D_0__Bacteria	D_1__Firmicutes	D_2__Clostridia	D_3__Clostridiales	D_4__Clostridiaceae 1	D_5__Clostridium sensu stricto 1
Otu2965	0	0	0	0	1	0	0	0	0	D_0__Bacteria	D_1__Firmicutes	D_2__Clostridia	D_3__Clostridiales	D_4__Clostridiaceae 1	D_5__Clostridium sensu stricto 1	D_6__uncultured bacterium
Otu3882	0	0	0	9	13	8	1	0	0	D_0__Bacteria	D_1__Firmicutes	D_2__Clostridia	D_3__Clostridiales	D_4__Clostridiaceae 1	D_5__Clostridium sensu stricto 12
Otu491	1	2	3	67	71	60	0	0	1	D_0__Bacteria	D_1__Firmicutes	D_2__Clostridia	D_3__Clostridiales	D_4__Clostridiaceae 1	D_5__Clostridium sensu stricto 3
Otu2641	0	1	1	8	10	5	1	0	0	D_0__Bacteria	D_1__Firmicutes	D_2__Clostridia	D_3__Clostridiales	D_4__Clostridiaceae 1	D_5__Clostridium sensu stricto 5
Otu1988	1	0	0	3	1	2	0	0	0	D_0__Bacteria	D_1__Firmicutes	D_2__Clostridia	D_3__Clostridiales	D_4__Clostridiaceae 1	D_5__Clostridium sensu stricto 5	D_6__uncultured bacterium
Otu3055	3	3	3	1	5	3	0	1	0	D_0__Bacteria	D_1__Firmicutes	D_2__Clostridia	D_3__Clostridiales	D_4__Clostridiaceae 1	D_5__Clostridium sensu stricto 5	D_6__uncultured bacterium
Otu2518	2	0	4	11	19	11	1	4	3	D_0__Bacteria	D_1__Firmicutes	D_2__Clostridia	D_3__Clostridiales	D_4__Clostridiaceae 1	D_5__Clostridium sensu stricto 8
Otu1672	8	0	1	0	1	1	20	18	10	D_0__Bacteria	D_1__Proteobacteria	D_2__Betaproteobacteria	D_3__Burkholderiales	D_4__Comamonadaceae	D_5__Comamonas
Otu1848	0	0	0	0	0	0	3	1	1	D_0__Bacteria	D_1__Proteobacteria	D_2__Betaproteobacteria	D_3__Burkholderiales	D_4__Comamonadaceae	D_5__Comamonas
Otu1775	2	0	0	7	3	10	18	11	12	D_0__Bacteria	D_1__Proteobacteria	D_2__Betaproteobacteria	D_3__Burkholderiales	D_4__Comamonadaceae	D_5__Comamonas
Otu1616	2	0	0	0	0	1	29	21	4	D_0__Bacteria	D_1__Proteobacteria	D_2__Betaproteobacteria	D_3__Burkholderiales	D_4__Comamonadaceae	D_5__Comamonas
Otu2442	0	0	0	4	1	3	9	12	9	D_0__Bacteria	D_1__Proteobacteria	D_2__Betaproteobacteria	D_3__Burkholderiales	D_4__Comamonadaceae	D_5__Comamonas	D_6__uncultured bacterium
Otu3669	0	0	0	0	0	1	0	2	0	D_0__Bacteria	D_1__Proteobacteria	D_2__Betaproteobacteria	D_3__Burkholderiales	D_4__Comamonadaceae	D_5__Comamonas	D_6__uncultured bacterium
Otu1635	0	0	0	7	24	10	7	0	3	D_0__Bacteria	D_1__Actinobacteria	D_2__Thermoleophilia	D_3__Solirubrobacterales	D_4__Conexibacteraceae	D_5__Conexibacter	D_6__uncultured bacterium
Otu3828	0	0	0	1	0	2	1	1	3	D_0__Bacteria	D_1__Actinobacteria	D_2__Thermoleophilia	D_3__Solirubrobacterales	D_4__Conexibacteraceae	D_5__Conexibacter	D_6__uncultured bacterium
Otu226	0	0	0	0	0	0	0	0	0	D_0__Bacteria	D_1__Firmicutes	D_2__Erysipelotrichia	D_3__Erysipelotrichales	D_4__Erysipelotrichaceae	D_5__Coprobacillus
Otu1124	1	1	81	0	0	0	0	0	0	D_0__Bacteria	D_1__Actinobacteria	D_2__Actinobacteria	D_3__Corynebacteriales	D_4__Corynebacteriaceae	D_5__Corynebacterium 1	D_6__uncultured bacterium
Otu3619	0	0	0	5	2	4	0	0	0	D_0__Bacteria	D_1__Proteobacteria	D_2__Gammaproteobacteria	D_3__Legionellales	D_4__Coxiellaceae	D_5__Coxiella	D_6__uncultured bacterium
Otu921	0	0	0	0	1	1	78	8	16	D_0__Bacteria	D_1__Proteobacteria	D_2__Gammaproteobacteria	D_3__Methylococcales	D_4__Crenotrichaceae	D_5__Crenothrix	D_6__uncultured bacterium
Otu3505	0	0	0	0	0	0	9	2	1	D_0__Bacteria	D_1__Proteobacteria	D_2__Gammaproteobacteria	D_3__Methylococcales	D_4__Crenotrichaceae	D_5__Crenothrix	D_6__uncultured bacterium
Otu539	20	7	18	20	14	30	16	12	25	D_0__Bacteria	D_1__Proteobacteria	D_2__Betaproteobacteria	D_3__Rhodocyclales	D_4__Rhodocyclaceae	D_5__Dechloromonas	D_6__uncultured bacterium
Otu130	31	22	54	103	121	208	78	46	60	D_0__Bacteria	D_1__Proteobacteria	D_2__Betaproteobacteria	D_3__Rhodocyclales	D_4__Rhodocyclaceae	D_5__Dechloromonas
Otu3190	1	0	0	0	0	0	0	0	0	D_0__Bacteria	D_1__Proteobacteria	D_2__Betaproteobacteria	D_3__Rhodocyclales	D_4__Rhodocyclaceae	D_5__Dechloromonas
Otu983	3	3	1	16	22	15	24	8	10	D_0__Bacteria	D_1__Proteobacteria	D_2__Betaproteobacteria	D_3__Rhodocyclales	D_4__Rhodocyclaceae	D_5__Dechloromonas	D_6__uncultured bacterium
Otu2500	0	0	0	0	0	0	0	0	0	D_0__Bacteria	D_1__Proteobacteria	D_2__Alphaproteobacteria	D_3__Rhodospirillales	D_4__Rhodospirillaceae	D_5__Defluviicoccus	D_6__uncultured bacterium
Otu76	0	0	0	0	0	0	0	0	0	D_0__Bacteria	D_1__Proteobacteria	D_2__Alphaproteobacteria	D_3__Rhodospirillales	D_4__Rhodospirillaceae	D_5__Defluviicoccus	D_6__uncultured bacterium
Otu1567	2	5	6	24	5	4	3	0	0	D_0__Bacteria	D_1__Deinococcus-Thermus	D_2__Deinococci	D_3__Deinococcales	D_4__Deinococcaceae	D_5__Deinococcus	D_6__uncultured bacterium
Otu3766	4	0	0	7	3	0	1	0	0	D_0__Bacteria	D_1__Deinococcus-Thermus	D_2__Deinococci	D_3__Deinococcales	D_4__Deinococcaceae	D_5__Deinococcus
Otu126	0	0	0	23	29	34	95	62	574	D_0__Bacteria	D_1__Firmicutes	D_2__Negativicutes	D_3__Selenomonadales	D_4__Veillonellaceae	D_5__Dendrosporobacter	D_6__Dendrosporobacter quercicolus
Otu2172	0	0	0	5	2	2	8	4	16	D_0__Bacteria	D_1__Proteobacteria	D_2__Deltaproteobacteria	D_3__Desulfarculales	D_4__Desulfarculaceae	D_5__Desulfarculus	D_6__uncultured bacterium
Otu3475	1	1	1	1	4	4	2	2	4	D_0__Bacteria	D_1__Proteobacteria	D_2__Deltaproteobacteria	D_3__Desulfobacterales	D_4__Desulfobacteraceae	D_5__Desulfatirhabdium	D_6__uncultured bacterium
Otu1100	1	2	1	2	16	10	2	4	2	D_0__Bacteria	D_1__Proteobacteria	D_2__Deltaproteobacteria	D_3__Syntrophobacterales	D_4__Syntrophaceae	D_5__Desulfobacca	D_6__uncultured bacterium
Otu1767	1	3	2	12	8	12	0	0	1	D_0__Bacteria	D_1__Proteobacteria	D_2__Deltaproteobacteria	D_3__Syntrophobacterales	D_4__Syntrophaceae	D_5__Desulfobacca	D_6__uncultured bacterium
Otu1538	1	5	5	15	12	12	8	3	0	D_0__Bacteria	D_1__Proteobacteria	D_2__Deltaproteobacteria	D_3__Syntrophobacterales	D_4__Syntrophaceae	D_5__Desulfobacca	D_6__uncultured bacterium
Otu1601	0	1	2	6	12	9	3	4	4	D_0__Bacteria	D_1__Proteobacteria	D_2__Deltaproteobacteria	D_3__Syntrophobacterales	D_4__Syntrophaceae	D_5__Desulfobacca	D_6__uncultured bacterium
Otu3124	1	0	0	2	2	4	0	0	1	D_0__Bacteria	D_1__Proteobacteria	D_2__Deltaproteobacteria	D_3__Syntrophobacterales	D_4__Syntrophaceae	D_5__Desulfobacca
Otu1335	3	1	3	16	20	8	8	5	5	D_0__Bacteria	D_1__Proteobacteria	D_2__Deltaproteobacteria	D_3__Syntrophobacterales	D_4__Syntrophaceae	D_5__Desulfobacca
Otu3427	0	1	1	5	3	1	0	0	1	D_0__Bacteria	D_1__Proteobacteria	D_2__Deltaproteobacteria	D_3__Syntrophobacterales	D_4__Syntrophaceae	D_5__Desulfobacca
Otu2620	0	0	0	3	1	1	1	6	3	D_0__Bacteria	D_1__Proteobacteria	D_2__Deltaproteobacteria	D_3__Syntrophobacterales	D_4__Syntrophaceae	D_5__Desulfobacca	D_6__uncultured bacterium
Otu3232	1	0	0	8	5	3	1	3	0	D_0__Bacteria	D_1__Proteobacteria	D_2__Deltaproteobacteria	D_3__Syntrophobacterales	D_4__Syntrophaceae	D_5__Desulfobacca
Otu3348	0	0	1	5	4	5	1	1	1	D_0__Bacteria	D_1__Proteobacteria	D_2__Deltaproteobacteria	D_3__Syntrophobacterales	D_4__Syntrophaceae	D_5__Desulfobacca
Otu2151	0	1	0	4	6	7	2	1	7	D_0__Bacteria	D_1__Proteobacteria	D_2__Deltaproteobacteria	D_3__Desulfobacterales	D_4__Desulfobulbaceae	D_5__Desulfobulbus
Otu1996	1	0	0	2	4	3	21	1	17	D_0__Bacteria	D_1__Proteobacteria	D_2__Deltaproteobacteria	D_3__Desulfobacterales	D_4__Desulfobulbaceae	D_5__Desulfobulbus
Otu2437	4	0	1	2	6	2	6	0	7	D_0__Bacteria	D_1__Proteobacteria	D_2__Deltaproteobacteria	D_3__Desulfobacterales	D_4__Desulfobulbaceae	D_5__Desulfobulbus	D_6__uncultured Desulfobulbus sp.
Otu148	0	0	0	14	7	8	200	106	286	D_0__Bacteria	D_1__Proteobacteria	D_2__Deltaproteobacteria	D_3__Desulfobacterales	D_4__Desulfobulbaceae	D_5__Desulfobulbus
Otu2966	2	0	1	6	7	4	0	0	0	D_0__Bacteria	D_1__Proteobacteria	D_2__Deltaproteobacteria	D_3__Desulfobacterales	D_4__Desulfobulbaceae	D_5__Desulfobulbus	D_6__uncultured bacterium
Otu1533	0	0	0	0	0	1	29	1	20	D_0__Bacteria	D_1__Proteobacteria	D_2__Deltaproteobacteria	D_3__Desulfobacterales	D_4__Desulfobulbaceae	D_5__Desulfobulbus	D_6__uncultured rumen bacterium
Otu1656	0	0	0	0	0	0	22	6	21	D_0__Bacteria	D_1__Proteobacteria	D_2__Deltaproteobacteria	D_3__Desulfobacterales	D_4__Desulfobulbaceae	D_5__Desulfobulbus
Otu704	0	0	0	0	0	0	50	23	67	D_0__Bacteria	D_1__Proteobacteria	D_2__Deltaproteobacteria	D_3__Desulfobacterales	D_4__Desulfobulbaceae	D_5__Desulfobulbus
Otu191	3	1	9	84	85	97	77	83	85	D_0__Bacteria	D_1__Proteobacteria	D_2__Deltaproteobacteria	D_3__Desulfobacterales	D_4__Desulfobulbaceae	D_5__Desulfocapsa	D_6__uncultured bacterium
Otu2485	0	0	0	7	12	7	1	2	3	D_0__Bacteria	D_1__Proteobacteria	D_2__Deltaproteobacteria	D_3__Desulfobacterales	D_4__Desulfobulbaceae	D_5__Desulfocapsa	D_6__uncultured bacterium
Otu647	0	0	0	8	4	8	36	64	33	D_0__Bacteria	D_1__Proteobacteria	D_2__Deltaproteobacteria	D_3__Desulfobacterales	D_4__Desulfobulbaceae	D_5__Desulfocapsa	D_6__uncultured bacterium
Otu3118	1	0	0	0	1	3	2	1	4	D_0__Bacteria	D_1__Proteobacteria	D_2__Deltaproteobacteria	D_3__Desulfobacterales	D_4__Desulfobulbaceae	D_5__Desulfocapsa	D_6__uncultured bacterium
Otu2877	0	0	0	3	7	7	5	0	6	D_0__Bacteria	D_1__Proteobacteria	D_2__Deltaproteobacteria	D_3__Desulfobacterales	D_4__Desulfobulbaceae	D_5__Desulfocapsa	D_6__uncultured bacterium
Otu869	0	0	0	5	2	3	22	57	31	D_0__Bacteria	D_1__Proteobacteria	D_2__Deltaproteobacteria	D_3__Desulfobacterales	D_4__Desulfobulbaceae	D_5__Desulfocapsa	D_6__uncultured bacterium
Otu657	0	0	0	0	0	2	32	53	50	D_0__Bacteria	D_1__Proteobacteria	D_2__Deltaproteobacteria	D_3__Desulfobacterales	D_4__Desulfobulbaceae	D_5__Desulfocapsa	D_6__uncultured bacterium
Otu1782	0	1	2	10	3	12	13	3	8	D_0__Bacteria	D_1__Proteobacteria	D_2__Deltaproteobacteria	D_3__Desulfovibrionales	D_4__Desulfomicrobiaceae	D_5__Desulfomicrobium
Otu2132	1	1	0	1	5	3	8	9	14	D_0__Bacteria	D_1__Proteobacteria	D_2__Deltaproteobacteria	D_3__Syntrophobacterales	D_4__Syntrophaceae	D_5__Desulfomonile	D_6__uncultured bacterium
Otu1120	1	3	2	7	7	4	33	38	26	D_0__Bacteria	D_1__Proteobacteria	D_2__Deltaproteobacteria	D_3__Syntrophobacterales	D_4__Syntrophaceae	D_5__Desulfomonile
Otu2228	0	1	0	1	4	0	9	11	6	D_0__Bacteria	D_1__Proteobacteria	D_2__Deltaproteobacteria	D_3__Syntrophobacterales	D_4__Syntrophaceae	D_5__Desulfomonile	D_6__uncultured bacterium
Otu690	4	4	3	7	16	8	21	29	27	D_0__Bacteria	D_1__Proteobacteria	D_2__Deltaproteobacteria	D_3__Syntrophobacterales	D_4__Syntrophaceae	D_5__Desulfomonile	D_6__uncultured bacterium
Otu1385	0	2	7	8	12	10	4	6	7	D_0__Bacteria	D_1__Proteobacteria	D_2__Deltaproteobacteria	D_3__Syntrophobacterales	D_4__Syntrophaceae	D_5__Desulfomonile
Otu819	0	1	1	1	2	4	34	50	33	D_0__Bacteria	D_1__Proteobacteria	D_2__Deltaproteobacteria	D_3__Syntrophobacterales	D_4__Syntrophaceae	D_5__Desulfomonile	D_6__uncultured organism
Otu1270	0	0	1	0	0	0	2	3	2	D_0__Bacteria	D_1__Proteobacteria	D_2__Deltaproteobacteria	D_3__Syntrophobacterales	D_4__Syntrophaceae	D_5__Desulfomonile
Otu1511	0	0	0	2	4	1	14	20	18	D_0__Bacteria	D_1__Proteobacteria	D_2__Deltaproteobacteria	D_3__Syntrophobacterales	D_4__Syntrophaceae	D_5__Desulfomonile	D_6__uncultured bacterium
Otu1101	2	1	4	31	12	29	4	12	1	D_0__Bacteria	D_1__Proteobacteria	D_2__Deltaproteobacteria	D_3__Syntrophobacterales	D_4__Syntrophobacteraceae	D_5__Desulforhabdus	D_6__uncultured bacterium
Otu3833	2	0	0	1	3	1	12	6	4	D_0__Bacteria	D_1__Proteobacteria	D_2__Deltaproteobacteria	D_3__Syntrophobacterales	D_4__Syntrophobacteraceae	D_5__Desulforhabdus	D_6__uncultured bacterium
Otu2117	0	0	0	3	1	9	8	2	14	D_0__Bacteria	D_1__Proteobacteria	D_2__Deltaproteobacteria	D_3__Desulfobacterales	D_4__Desulfobulbaceae	D_5__Desulforhopalus
Otu3171	0	0	0	8	6	6	2	3	0	D_0__Bacteria	D_1__Firmicutes	D_2__Clostridia	D_3__Clostridiales	D_4__Peptococcaceae	D_5__Desulfotomaculum
Otu3796	0	0	0	2	8	1	2	4	5	D_0__Bacteria	D_1__Firmicutes	D_2__Clostridia	D_3__Clostridiales	D_4__Peptococcaceae	D_5__Desulfotomaculum	D_6__uncultured bacterium
Otu1784	0	0	0	2	3	1	12	17	18	D_0__Bacteria	D_1__Proteobacteria	D_2__Deltaproteobacteria	D_3__Desulfovibrionales	D_4__Desulfovibrionaceae	D_5__Desulfovibrio	D_6__uncultured bacterium
Otu3701	0	0	0	0	0	0	6	1	5	D_0__Bacteria	D_1__Proteobacteria	D_2__Deltaproteobacteria	D_3__Desulfovibrionales	D_4__Desulfovibrionaceae	D_5__Desulfovibrio
Otu1525	1	0	0	1	1	1	22	9	26	D_0__Bacteria	D_1__Proteobacteria	D_2__Deltaproteobacteria	D_3__Desulfovibrionales	D_4__Desulfovibrionaceae	D_5__Desulfovibrio
Otu1053	0	0	0	6	18	9	45	9	38	D_0__Bacteria	D_1__Proteobacteria	D_2__Deltaproteobacteria	D_3__Desulfovibrionales	D_4__Desulfovibrionaceae	D_5__Desulfovibrio
Otu1862	0	0	0	8	11	8	13	4	4	D_0__Bacteria	D_1__Proteobacteria	D_2__Deltaproteobacteria	D_3__Desulfovibrionales	D_4__Desulfovibrionaceae	D_5__Desulfovibrio	D_6__uncultured bacterium
Otu1722	0	0	0	2	5	2	16	7	24	D_0__Bacteria	D_1__Proteobacteria	D_2__Deltaproteobacteria	D_3__Desulfovibrionales	D_4__Desulfovibrionaceae	D_5__Desulfovibrio	D_6__uncultured bacterium
Otu1526	0	0	0	0	0	2	20	19	19	D_0__Bacteria	D_1__Proteobacteria	D_2__Deltaproteobacteria	D_3__Desulfovibrionales	D_4__Desulfovibrionaceae	D_5__Desulfovibrio
Otu848	0	0	0	0	0	0	15	27	76	D_0__Bacteria	D_1__Proteobacteria	D_2__Deltaproteobacteria	D_3__Desulfovibrionales	D_4__Desulfovibrionaceae	D_5__Desulfovibrio
Otu3096	0	0	0	0	0	0	7	4	16	D_0__Bacteria	D_1__Proteobacteria	D_2__Deltaproteobacteria	D_3__Desulfovibrionales	D_4__Desulfovibrionaceae	D_5__Desulfovibrio	D_6__uncultured bacterium
Otu635	0	0	0	0	0	0	52	37	72	D_0__Bacteria	D_1__Proteobacteria	D_2__Deltaproteobacteria	D_3__Desulfovibrionales	D_4__Desulfovibrionaceae	D_5__Desulfovibrio
Otu3092	0	0	0	0	0	0	4	10	11	D_0__Bacteria	D_1__Proteobacteria	D_2__Deltaproteobacteria	D_3__Desulfovibrionales	D_4__Desulfovibrionaceae	D_5__Desulfovibrio
Otu1510	2	7	8	1	1	2	4	26	0	D_0__Bacteria	D_1__Proteobacteria	D_2__Alphaproteobacteria	D_3__Rhizobiales	D_4__Hyphomicrobiaceae	D_5__Devosia	D_6__uncultured bacterium
Otu1923	0	0	0	5	1	9	3	3	2	D_0__Bacteria	D_1__Proteobacteria	D_2__Alphaproteobacteria	D_3__Rhizobiales	D_4__Hyphomicrobiaceae	D_5__Devosia	D_6__uncultured bacterium
Otu1697	14	5	7	0	1	1	1	25	0	D_0__Bacteria	D_1__Proteobacteria	D_2__Alphaproteobacteria	D_3__Rhizobiales	D_4__Hyphomicrobiaceae	D_5__Devosia	D_6__uncultured bacterium
Otu2519	0	0	0	5	7	5	5	4	4	D_0__Bacteria	D_1__Proteobacteria	D_2__Alphaproteobacteria	D_3__Rhizobiales	D_4__Hyphomicrobiaceae	D_5__Devosia	D_6__uncultured bacterium
Otu216	27	41	38	6	19	25	95	174	65	D_0__Bacteria	D_1__Proteobacteria	D_2__Alphaproteobacteria	D_3__Rhizobiales	D_4__Hyphomicrobiaceae	D_5__Devosia	D_6__uncultured bacterium
Otu1415	2	0	1	7	2	9	22	29	16	D_0__Bacteria	D_1__Proteobacteria	D_2__Alphaproteobacteria	D_3__Rhizobiales	D_4__Hyphomicrobiaceae	D_5__Devosia	D_6__uncultured bacterium
Otu3914	1	0	0	4	2	5	4	3	1	D_0__Bacteria	D_1__Proteobacteria	D_2__Alphaproteobacteria	D_3__Rhizobiales	D_4__Hyphomicrobiaceae	D_5__Devosia	D_6__uncultured bacterium
Otu1771	0	1	0	2	1	2	18	18	10	D_0__Bacteria	D_1__Proteobacteria	D_2__Alphaproteobacteria	D_3__Rhizobiales	D_4__Hyphomicrobiaceae	D_5__Devosia	D_6__uncultured bacterium
Otu3501	0	0	2	1	3	13	0	2	1	D_0__Bacteria	D_1__Proteobacteria	D_2__Alphaproteobacteria	D_3__Rhizobiales	D_4__Hyphomicrobiaceae	D_5__Devosia
Otu1542	0	0	0	0	0	1	0	0	0	D_0__Bacteria	D_1__Proteobacteria	D_2__Alphaproteobacteria	D_3__Rhizobiales	D_4__Hyphomicrobiaceae	D_5__Devosia
Otu177	0	0	0	0	0	0	0	0	0	D_0__Bacteria	D_1__Bacteroidetes	D_2__Bacteroidia	D_3__Bacteroidales	D_4__Porphyromonadaceae	D_5__Dysgonomonas	D_6__uncultured Porphyromonadaceae bacterium
Otu1606	0	0	0	0	0	0	0	0	0	D_0__Bacteria	D_1__Bacteroidetes	D_2__Bacteroidia	D_3__Bacteroidales	D_4__Porphyromonadaceae	D_5__Dysgonomonas
Otu991	1	0	0	3	6	13	29	20	5	D_0__Bacteria	D_1__Proteobacteria	D_2__Gammaproteobacteria	D_3__Enterobacteriales	D_4__Enterobacteriaceae	D_5__Enterobacter	D_6__uncultured bacterium
Otu3111	0	0	0	10	9	4	0	0	0	D_0__Bacteria	D_1__Firmicutes	D_2__Clostridia	D_3__Clostridiales	D_4__Lachnospiraceae	D_5__Epulopiscium	D_6__uncultured bacterium
Otu3836	0	0	0	3	13	2	0	0	0	D_0__Bacteria	D_1__Firmicutes	D_2__Clostridia	D_3__Clostridiales	D_4__Lachnospiraceae	D_5__Epulopiscium	D_6__uncultured bacterium
Otu3401	3	0	5	12	11	5	1	0	0	D_0__Bacteria	D_1__Firmicutes	D_2__Clostridia	D_3__Clostridiales	D_4__Lachnospiraceae	D_5__Epulopiscium	D_6__uncultured bacterium
Otu2977	1	0	0	4	3	4	2	0	1	D_0__Bacteria	D_1__Firmicutes	D_2__Clostridia	D_3__Clostridiales	D_4__Lachnospiraceae	D_5__Epulopiscium	D_6__uncultured bacterium
Otu3029	1	1	4	2	0	5	0	0	0	D_0__Bacteria	D_1__Proteobacteria	D_2__Gammaproteobacteria	D_3__Enterobacteriales	D_4__Enterobacteriaceae	D_5__Escherichia-Shigella
Otu72	474	246	511	43	16	83	6	20	0	D_0__Bacteria	D_1__Firmicutes	D_2__Bacilli	D_3__Bacillales	D_4__Family XII	D_5__Exiguobacterium
Otu524	26	22	31	30	2	82	0	1	1	D_0__Bacteria	D_1__Firmicutes	D_2__Bacilli	D_3__Bacillales	D_4__Family XII	D_5__Exiguobacterium
Otu1871	1	0	0	3	2	38	6	5	1	D_0__Bacteria	D_1__Proteobacteria	D_2__Alphaproteobacteria	D_3__Rhodospirillales	D_4__Rhodospirillaceae	D_5__Ferrovibrio	D_6__uncultured bacterium
Otu3642	0	0	0	3	9	2	0	0	1	D_0__Bacteria	D_1__Proteobacteria	D_2__Alphaproteobacteria	D_3__Rhodospirillales	D_4__Rhodospirillaceae	D_5__Ferrovibrio	D_6__uncultured bacterium
Otu2300	9	10	15	0	0	0	0	0	0	D_0__Bacteria	D_1__Bacteroidetes	D_2__Sphingobacteriia	D_3__Sphingobacteriales	D_4__Chitinophagaceae	D_5__Ferruginibacter	D_6__uncultured bacterium
Otu2494	9	1	1	2	2	4	0	0	0	D_0__Bacteria	D_1__Firmicutes	D_2__Bacilli	D_3__Bacillales	D_4__Bacillaceae	D_5__Fictibacillus	D_6__uncultured bacterium
Otu2694	0	0	0	0	0	0	0	0	0	D_0__Bacteria	D_1__Firmicutes	D_2__Bacilli	D_3__Bacillales	D_4__Bacillaceae	D_5__Fictibacillus
Otu1763	0	0	0	14	1	5	10	9	11	D_0__Bacteria	D_1__Actinobacteria	D_2__Actinobacteria	D_3__Frankiales	D_4__Cryptosporangiaceae	D_5__Fodinicola	D_6__uncultured bacterium
Otu1110	1	0	0	26	10	9	7	14	12	D_0__Bacteria	D_1__Actinobacteria	D_2__Actinobacteria	D_3__Frankiales	D_4__Cryptosporangiaceae	D_5__Fodinicola	D_6__uncultured bacterium
Otu1274	0	0	0	19	12	14	8	8	10	D_0__Bacteria	D_1__Actinobacteria	D_2__Actinobacteria	D_3__Frankiales	D_4__Cryptosporangiaceae	D_5__Fodinicola	D_6__uncultured bacterium
Otu3547	0	0	0	2	3	9	0	0	0	D_0__Bacteria	D_1__Actinobacteria	D_2__Actinobacteria	D_3__Frankiales	D_4__Cryptosporangiaceae	D_5__Fodinicola
Otu3220	0	1	1	8	1	3	3	0	3	D_0__Bacteria	D_1__Actinobacteria	D_2__Actinobacteria	D_3__Frankiales	D_4__Cryptosporangiaceae	D_5__Fodinicola	D_6__uncultured bacterium
Otu2215	0	0	0	1	0	0	0	0	0	D_0__Bacteria	D_1__Actinobacteria	D_2__Thermoleophilia	D_3__Gaiellales	D_4__Gaiellaceae	D_5__Gaiella	D_6__uncultured bacterium
Otu452	0	0	1	40	38	28	21	34	59	D_0__Bacteria	D_1__Actinobacteria	D_2__Thermoleophilia	D_3__Gaiellales	D_4__Gaiellaceae	D_5__Gaiella	D_6__uncultured bacterium
Otu3122	0	0	0	0	0	0	0	0	0	D_0__Bacteria	D_1__Actinobacteria	D_2__Thermoleophilia	D_3__Gaiellales	D_4__Gaiellaceae	D_5__Gaiella	D_6__uncultured bacterium
Otu1853	0	0	0	0	0	0	0	0	0	D_0__Bacteria	D_1__Actinobacteria	D_2__Thermoleophilia	D_3__Gaiellales	D_4__Gaiellaceae	D_5__Gaiella	D_6__uncultured bacterium
Otu2858	0	0	0	6	8	4	1	1	1	D_0__Bacteria	D_1__Actinobacteria	D_2__Thermoleophilia	D_3__Gaiellales	D_4__Gaiellaceae	D_5__Gaiella
Otu2575	0	0	0	3	6	4	2	3	6	D_0__Bacteria	D_1__Actinobacteria	D_2__Thermoleophilia	D_3__Gaiellales	D_4__Gaiellaceae	D_5__Gaiella	D_6__uncultured bacterium
Otu2306	0	0	0	2	1	2	4	7	10	D_0__Bacteria	D_1__Actinobacteria	D_2__Thermoleophilia	D_3__Gaiellales	D_4__Gaiellaceae	D_5__Gaiella	D_6__uncultured bacterium
Otu3082	0	1	0	9	16	3	3	1	2	D_0__Bacteria	D_1__Planctomycetes	D_2__Planctomycetacia	D_3__Planctomycetales	D_4__Planctomycetaceae	D_5__Gemmata	D_6__uncultured bacterium
Otu3296	0	0	0	2	3	1	1	5	5	D_0__Bacteria	D_1__Planctomycetes	D_2__Planctomycetacia	D_3__Planctomycetales	D_4__Planctomycetaceae	D_5__Gemmata	D_6__uncultured bacterium
Otu2138	1	0	1	13	8	5	0	0	0	D_0__Bacteria	D_1__Planctomycetes	D_2__Planctomycetacia	D_3__Planctomycetales	D_4__Planctomycetaceae	D_5__Gemmata	D_6__uncultured bacterium
Otu2826	1	3	3	2	1	1	1	5	11	D_0__Bacteria	D_1__Planctomycetes	D_2__Planctomycetacia	D_3__Planctomycetales	D_4__Planctomycetaceae	D_5__Gemmata
Otu2471	0	1	0	11	10	12	2	3	4	D_0__Bacteria	D_1__Planctomycetes	D_2__Planctomycetacia	D_3__Planctomycetales	D_4__Planctomycetaceae	D_5__Gemmata	D_6__uncultured bacterium
Otu3554	1	0	0	1	0	1	3	3	6	D_0__Bacteria	D_1__Planctomycetes	D_2__Planctomycetacia	D_3__Planctomycetales	D_4__Planctomycetaceae	D_5__Gemmata	D_6__uncultured bacterium
Otu3725	0	0	1	2	4	1	0	0	6	D_0__Bacteria	D_1__Planctomycetes	D_2__Planctomycetacia	D_3__Planctomycetales	D_4__Planctomycetaceae	D_5__Gemmata	D_6__uncultured bacterium
Otu3226	0	0	0	10	6	2	1	0	2	D_0__Bacteria	D_1__Planctomycetes	D_2__Planctomycetacia	D_3__Planctomycetales	D_4__Planctomycetaceae	D_5__Gemmata	D_6__uncultured bacterium
Otu1598	0	0	0	1	4	2	10	13	24	D_0__Bacteria	D_1__Planctomycetes	D_2__Planctomycetacia	D_3__Planctomycetales	D_4__Planctomycetaceae	D_5__Gemmata	D_6__uncultured bacterium
Otu1812	0	0	0	15	21	8	0	1	0	D_0__Bacteria	D_1__Planctomycetes	D_2__Planctomycetacia	D_3__Planctomycetales	D_4__Planctomycetaceae	D_5__Gemmata	D_6__uncultured bacterium
Otu2708	0	0	0	11	11	2	0	0	2	D_0__Bacteria	D_1__Planctomycetes	D_2__Planctomycetacia	D_3__Planctomycetales	D_4__Planctomycetaceae	D_5__Gemmata	D_6__uncultured bacterium
Otu2971	19	1	5	8	2	6	2	0	2	D_0__Bacteria	D_1__Gemmatimonadetes	D_2__Gemmatimonadetes	D_3__Gemmatimonadales	D_4__Gemmatimonadaceae	D_5__Gemmatimonas	D_6__uncultured bacterium
Otu3762	0	0	0	7	3	2	2	0	1	D_0__Bacteria	D_1__Gemmatimonadetes	D_2__Gemmatimonadetes	D_3__Gemmatimonadales	D_4__Gemmatimonadaceae	D_5__Gemmatimonas	D_6__uncultured bacterium
Otu886	2	1	0	8	12	12	39	23	10	D_0__Bacteria	D_1__Proteobacteria	D_2__Alphaproteobacteria	D_3__Rhodobacterales	D_4__Rhodobacteraceae	D_5__Gemmobacter
Otu1195	38	27	13	1	4	3	0	1	0	D_0__Bacteria	D_1__Proteobacteria	D_2__Alphaproteobacteria	D_3__Rhodobacterales	D_4__Rhodobacteraceae	D_5__Gemmobacter	D_6__uncultured bacterium
Otu3486	2	3	0	3	3	8	2	1	0	D_0__Bacteria	D_1__Proteobacteria	D_2__Alphaproteobacteria	D_3__Rhodobacterales	D_4__Rhodobacteraceae	D_5__Gemmobacter	D_6__uncultured bacterium
Otu3382	0	0	0	0	4	9	0	1	3	D_0__Bacteria	D_1__Firmicutes	D_2__Bacilli	D_3__Bacillales	D_4__Bacillaceae	D_5__Geobacillus
Otu3189	1	1	2	6	3	6	2	0	0	D_0__Bacteria	D_1__Proteobacteria	D_2__Deltaproteobacteria	D_3__Desulfuromonadales	D_4__Geobacteraceae	D_5__Geobacter
Otu209	1	0	0	64	151	109	77	7	38	D_0__Bacteria	D_1__Proteobacteria	D_2__Deltaproteobacteria	D_3__Desulfuromonadales	D_4__Geobacteraceae	D_5__Geobacter	D_6__uncultured bacterium
Otu235	0	1	0	2	0	1	6	4	5	D_0__Bacteria	D_1__Proteobacteria	D_2__Deltaproteobacteria	D_3__Desulfuromonadales	D_4__Geobacteraceae	D_5__Geobacter	D_6__uncultured bacterium
Otu862	0	0	0	14	11	17	32	16	16	D_0__Bacteria	D_1__Proteobacteria	D_2__Deltaproteobacteria	D_3__Desulfuromonadales	D_4__Geobacteraceae	D_5__Geobacter	D_6__uncultured bacterium
Otu1180	0	0	0	7	20	11	51	4	13	D_0__Bacteria	D_1__Proteobacteria	D_2__Deltaproteobacteria	D_3__Desulfuromonadales	D_4__Geobacteraceae	D_5__Geobacter	D_6__uncultured bacterium
Otu1057	0	0	0	2	0	1	0	1	0	D_0__Bacteria	D_1__Actinobacteria	D_2__Actinobacteria	D_3__Micrococcales	D_4__Bogoriellaceae	D_5__Georgenia
Otu3157	5	3	2	2	0	4	0	0	0	D_0__Bacteria	D_1__Proteobacteria	D_2__Deltaproteobacteria	D_3__Desulfuromonadales	D_4__Geobacteraceae	D_5__Geothermobacter
Otu3643	0	0	0	1	1	0	11	1	1	D_0__Bacteria	D_1__Acidobacteria	D_2__Holophagae	D_3__Holophagales	D_4__Holophagaceae	D_5__Geothrix	D_6__uncultured bacterium
Otu2896	1	3	2	6	4	6	0	0	0	D_0__Bacteria	D_1__Actinobacteria	D_2__Actinobacteria	D_3__Corynebacteriales	D_4__Nocardiaceae	D_5__Gordonia	D_6__Gordonia terrae
Otu3773	0	0	1	6	3	2	1	0	1	D_0__Bacteria	D_1__Firmicutes	D_2__Clostridia	D_3__Clostridiales	D_4__Gracilibacteraceae	D_5__Gracilibacter	D_6__uncultured bacterium
Otu2585	0	0	0	4	1	6	4	1	5	D_0__Bacteria	D_1__Proteobacteria	D_2__Deltaproteobacteria	D_3__Myxococcales	D_4__Haliangiaceae	D_5__Haliangium	D_6__uncultured bacterium
Otu3865	0	0	0	1	0	2	3	0	2	D_0__Bacteria	D_1__Proteobacteria	D_2__Deltaproteobacteria	D_3__Myxococcales	D_4__Haliangiaceae	D_5__Haliangium	D_6__uncultured bacterium
Otu415	0	0	0	1	1	0	119	44	82	D_0__Bacteria	D_1__Proteobacteria	D_2__Deltaproteobacteria	D_3__Myxococcales	D_4__Haliangiaceae	D_5__Haliangium	D_6__uncultured bacterium
Otu3803	0	0	0	1	1	0	1	2	8	D_0__Bacteria	D_1__Proteobacteria	D_2__Deltaproteobacteria	D_3__Myxococcales	D_4__Haliangiaceae	D_5__Haliangium	D_6__uncultured bacterium
Otu3320	0	0	0	0	0	0	9	2	4	D_0__Bacteria	D_1__Proteobacteria	D_2__Deltaproteobacteria	D_3__Myxococcales	D_4__Haliangiaceae	D_5__Haliangium	D_6__uncultured bacterium
Otu3789	0	2	3	0	0	0	0	0	0	D_0__Bacteria	D_1__Proteobacteria	D_2__Gammaproteobacteria	D_3__Cellvibrionales	D_4__Halieaceae	D_5__Haliea	D_6__uncultured bacterium
Otu445	39	74	63	6	3	4	5	6	15	D_0__Bacteria	D_1__Verrucomicrobia	D_2__Verrucomicrobiae	D_3__Verrucomicrobiales	D_4__Verrucomicrobiaceae	D_5__Haloferula	D_6__uncultured bacterium
Otu1512	2	2	5	5	0	0	3	1	29	D_0__Bacteria	D_1__Verrucomicrobia	D_2__Verrucomicrobiae	D_3__Verrucomicrobiales	D_4__Verrucomicrobiaceae	D_5__Haloferula	D_6__uncultured bacterium
Otu2321	30	7	5	0	0	2	0	0	0	D_0__Bacteria	D_1__Actinobacteria	D_2__Actinobacteria	D_3__Frankiales	D_4__Sporichthyaceae	D_5__hgcI clade	D_6__uncultured bacterium
Otu2624	22	9	4	0	0	2	0	0	0	D_0__Bacteria	D_1__Actinobacteria	D_2__Actinobacteria	D_3__Frankiales	D_4__Sporichthyaceae	D_5__hgcI clade	D_6__uncultured bacterium
Otu34	457	1764	988	10	5	51	0	0	0	D_0__Bacteria	D_1__Actinobacteria	D_2__Actinobacteria	D_3__Frankiales	D_4__Sporichthyaceae	D_5__hgcI clade	D_6__uncultured bacterium
Otu364	20	95	37	19	8	87	0	0	0	D_0__Bacteria	D_1__Actinobacteria	D_2__Actinobacteria	D_3__Frankiales	D_4__Sporichthyaceae	D_5__hgcI clade	D_6__uncultured bacterium
Otu2552	8	8	1	0	0	5	0	0	0	D_0__Bacteria	D_1__Actinobacteria	D_2__Actinobacteria	D_3__Frankiales	D_4__Sporichthyaceae	D_5__hgcI clade
Otu3921	6	5	1	1	0	2	0	0	0	D_0__Bacteria	D_1__Actinobacteria	D_2__Actinobacteria	D_3__Frankiales	D_4__Sporichthyaceae	D_5__hgcI clade	D_6__uncultured bacterium
Otu1854	0	0	0	9	8	27	0	0	1	D_0__Bacteria	D_1__Actinobacteria	D_2__Actinobacteria	D_3__Frankiales	D_4__Sporichthyaceae	D_5__hgcI clade	D_6__uncultured actinobacterium
Otu1436	0	0	0	13	10	36	0	0	0	D_0__Bacteria	D_1__Actinobacteria	D_2__Actinobacteria	D_3__Frankiales	D_4__Sporichthyaceae	D_5__hgcI clade	D_6__uncultured bacterium
Otu865	12	6	16	9	8	14	13	11	15	D_0__Bacteria	D_1__Proteobacteria	D_2__Alphaproteobacteria	D_3__Caulobacterales	D_4__Hyphomonadaceae	D_5__Hirschia	D_6__uncultured bacterium
Otu1668	7	1	6	7	9	9	1	1	1	D_0__Bacteria	D_1__Proteobacteria	D_2__Alphaproteobacteria	D_3__Caulobacterales	D_4__Hyphomonadaceae	D_5__Hirschia	D_6__uncultured bacterium
Otu3087	0	1	1	8	2	5	2	0	1	D_0__Bacteria	D_1__Proteobacteria	D_2__Alphaproteobacteria	D_3__Caulobacterales	D_4__Hyphomonadaceae	D_5__Hirschia	D_6__uncultured bacterium
Otu2693	10	2	6	2	2	3	1	0	0	D_0__Bacteria	D_1__Proteobacteria	D_2__Alphaproteobacteria	D_3__Caulobacterales	D_4__Hyphomonadaceae	D_5__Hirschia	D_6__uncultured bacterium
Otu1674	6	2	1	9	12	14	5	1	2	D_0__Bacteria	D_1__Proteobacteria	D_2__Alphaproteobacteria	D_3__Caulobacterales	D_4__Hyphomonadaceae	D_5__Hirschia
Otu3922	0	0	0	4	3	12	0	0	0	D_0__Bacteria	D_1__Proteobacteria	D_2__Alphaproteobacteria	D_3__Caulobacterales	D_4__Hyphomonadaceae	D_5__Hirschia	D_6__uncultured bacterium
Otu1032	68	2	18	0	0	0	0	0	0	D_0__Bacteria	D_1__Proteobacteria	D_2__Gammaproteobacteria	D_3__Xanthomonadales	D_4__Nevskiaceae	D_5__Hydrocarboniphaga
Otu1560	12	2	1	1	1	1	7	10	13	D_0__Bacteria	D_1__Proteobacteria	D_2__Betaproteobacteria	D_3__Burkholderiales	D_4__Comamonadaceae	D_5__Hydrogenophaga	D_6__uncultured bacterium
Otu928	1	0	4	3	6	12	38	20	21	D_0__Bacteria	D_1__Proteobacteria	D_2__Betaproteobacteria	D_3__Burkholderiales	D_4__Comamonadaceae	D_5__Hydrogenophaga
Otu1727	0	0	0	0	0	0	0	1	1	D_0__Bacteria	D_1__Proteobacteria	D_2__Betaproteobacteria	D_3__Burkholderiales	D_4__Comamonadaceae	D_5__Hydrogenophaga	D_6__uncultured bacterium
Otu508	1	2	6	34	26	43	36	32	23	D_0__Bacteria	D_1__Proteobacteria	D_2__Alphaproteobacteria	D_3__Rhizobiales	D_4__Hyphomicrobiaceae	D_5__Hyphomicrobium	D_6__uncultured bacterium
Otu439	4	9	14	3	7	6	54	76	33	D_0__Bacteria	D_1__Proteobacteria	D_2__Alphaproteobacteria	D_3__Rhizobiales	D_4__Hyphomicrobiaceae	D_5__Hyphomicrobium	D_6__uncultured bacterium
Otu3481	0	0	0	3	3	3	4	0	3	D_0__Bacteria	D_1__Proteobacteria	D_2__Alphaproteobacteria	D_3__Rhizobiales	D_4__Hyphomicrobiaceae	D_5__Hyphomicrobium	D_6__uncultured bacterium
Otu411	1	0	0	10	8	4	72	77	78	D_0__Bacteria	D_1__Proteobacteria	D_2__Alphaproteobacteria	D_3__Rhizobiales	D_4__Hyphomicrobiaceae	D_5__Hyphomicrobium
Otu3516	0	0	0	1	0	2	4	1	1	D_0__Bacteria	D_1__Proteobacteria	D_2__Alphaproteobacteria	D_3__Rhizobiales	D_4__Hyphomicrobiaceae	D_5__Hyphomicrobium
Otu114	10	13	32	105	106	141	192	184	209	D_0__Bacteria	D_1__Proteobacteria	D_2__Alphaproteobacteria	D_3__Rhizobiales	D_4__Hyphomicrobiaceae	D_5__Hyphomicrobium	D_6__uncultured bacterium
Otu651	1	0	3	21	10	16	30	32	33	D_0__Bacteria	D_1__Proteobacteria	D_2__Alphaproteobacteria	D_3__Rhizobiales	D_4__Hyphomicrobiaceae	D_5__Hyphomicrobium	D_6__uncultured bacterium
Otu2189	0	0	0	7	2	1	13	4	5	D_0__Bacteria	D_1__Proteobacteria	D_2__Alphaproteobacteria	D_3__Rhizobiales	D_4__Hyphomicrobiaceae	D_5__Hyphomicrobium
Otu874	1	3	1	13	22	14	17	18	21	D_0__Bacteria	D_1__Proteobacteria	D_2__Alphaproteobacteria	D_3__Rhizobiales	D_4__Hyphomicrobiaceae	D_5__Hyphomicrobium	D_6__uncultured bacterium
Otu454	1	1	2	19	12	4	73	67	39	D_0__Bacteria	D_1__Proteobacteria	D_2__Alphaproteobacteria	D_3__Rhizobiales	D_4__Hyphomicrobiaceae	D_5__Hyphomicrobium	D_6__uncultured bacterium
Otu2416	1	1	0	0	4	1	5	14	6	D_0__Bacteria	D_1__Proteobacteria	D_2__Alphaproteobacteria	D_3__Rhizobiales	D_4__Hyphomicrobiaceae	D_5__Hyphomicrobium
Otu2246	0	1	3	7	14	14	4	1	8	D_0__Bacteria	D_1__Proteobacteria	D_2__Alphaproteobacteria	D_3__Rhizobiales	D_4__Hyphomicrobiaceae	D_5__Hyphomicrobium
Otu495	0	6	6	24	28	18	38	60	30	D_0__Bacteria	D_1__Proteobacteria	D_2__Alphaproteobacteria	D_3__Rhizobiales	D_4__Hyphomicrobiaceae	D_5__Hyphomicrobium	D_6__uncultured bacterium
Otu1434	0	3	6	11	9	11	8	5	21	D_0__Bacteria	D_1__Proteobacteria	D_2__Alphaproteobacteria	D_3__Rhizobiales	D_4__Hyphomicrobiaceae	D_5__Hyphomicrobium
Otu1080	0	2	2	24	26	10	10	8	12	D_0__Bacteria	D_1__Proteobacteria	D_2__Alphaproteobacteria	D_3__Rhizobiales	D_4__Hyphomicrobiaceae	D_5__Hyphomicrobium	D_6__uncultured bacterium
Otu3410	0	0	0	0	0	1	6	2	6	D_0__Bacteria	D_1__Proteobacteria	D_2__Alphaproteobacteria	D_3__Rhizobiales	D_4__Hyphomicrobiaceae	D_5__Hyphomicrobium	D_6__uncultured bacterium
Otu3901	0	0	0	0	0	0	0	0	0	D_0__Bacteria	D_1__Proteobacteria	D_2__Alphaproteobacteria	D_3__Rhizobiales	D_4__Hyphomicrobiaceae	D_5__Hyphomicrobium	D_6__uncultured bacterium
Otu2142	1	0	1	1	7	1	8	7	10	D_0__Bacteria	D_1__Proteobacteria	D_2__Alphaproteobacteria	D_3__Rhizobiales	D_4__Hyphomicrobiaceae	D_5__Hyphomicrobium
Otu237	0	2	3	41	33	56	89	100	113	D_0__Bacteria	D_1__Proteobacteria	D_2__Alphaproteobacteria	D_3__Rhizobiales	D_4__Hyphomicrobiaceae	D_5__Hyphomicrobium
Otu516	1	2	0	51	47	44	10	18	22	D_0__Bacteria	D_1__Proteobacteria	D_2__Alphaproteobacteria	D_3__Rhizobiales	D_4__Hyphomicrobiaceae	D_5__Hyphomicrobium	D_6__uncultured bacterium
Otu3198	0	0	0	6	6	8	0	0	0	D_0__Bacteria	D_1__Proteobacteria	D_2__Alphaproteobacteria	D_3__Rhizobiales	D_4__Hyphomicrobiaceae	D_5__Hyphomicrobium
Otu3155	0	2	5	1	0	0	2	4	3	D_0__Bacteria	D_1__Proteobacteria	D_2__Alphaproteobacteria	D_3__Rhizobiales	D_4__Hyphomicrobiaceae	D_5__Hyphomicrobium	D_6__uncultured bacterium
Otu1500	0	0	1	0	0	0	1	1	3	D_0__Bacteria	D_1__Proteobacteria	D_2__Alphaproteobacteria	D_3__Rhizobiales	D_4__Hyphomicrobiaceae	D_5__Hyphomicrobium
Otu2252	0	0	0	11	8	10	0	3	1	D_0__Bacteria	D_1__Proteobacteria	D_2__Alphaproteobacteria	D_3__Rhizobiales	D_4__Hyphomicrobiaceae	D_5__Hyphomicrobium	D_6__uncultured bacterium
Otu3514	1	4	1	2	1	6	0	0	0	D_0__Bacteria	D_1__Proteobacteria	D_2__Alphaproteobacteria	D_3__Rhizobiales	D_4__Hyphomicrobiaceae	D_5__Hyphomicrobium	D_6__uncultured bacterium
Otu588	0	4	5	7	2	0	54	59	53	D_0__Bacteria	D_1__Proteobacteria	D_2__Alphaproteobacteria	D_3__Rhizobiales	D_4__Hyphomicrobiaceae	D_5__Hyphomicrobium	D_6__uncultured bacterium
Otu1682	0	4	2	3	8	5	9	6	9	D_0__Bacteria	D_1__Proteobacteria	D_2__Alphaproteobacteria	D_3__Rhizobiales	D_4__Hyphomicrobiaceae	D_5__Hyphomicrobium	D_6__uncultured bacterium
Otu3024	0	0	1	2	4	0	2	1	9	D_0__Bacteria	D_1__Proteobacteria	D_2__Alphaproteobacteria	D_3__Rhizobiales	D_4__Hyphomicrobiaceae	D_5__Hyphomicrobium	D_6__uncultured bacterium
Otu2454	0	0	1	2	0	0	1	0	6	D_0__Bacteria	D_1__Proteobacteria	D_2__Alphaproteobacteria	D_3__Rhizobiales	D_4__Hyphomicrobiaceae	D_5__Hyphomicrobium	D_6__uncultured bacterium
Otu2367	0	0	0	11	9	12	3	3	2	D_0__Bacteria	D_1__Proteobacteria	D_2__Alphaproteobacteria	D_3__Rhizobiales	D_4__Hyphomicrobiaceae	D_5__Hyphomicrobium
Otu414	0	0	0	0	0	1	0	0	0	D_0__Bacteria	D_1__Proteobacteria	D_2__Alphaproteobacteria	D_3__Rhizobiales	D_4__Hyphomicrobiaceae	D_5__Hyphomicrobium
Otu1477	0	0	0	0	0	0	10	25	23	D_0__Bacteria	D_1__Proteobacteria	D_2__Alphaproteobacteria	D_3__Rhizobiales	D_4__Hyphomicrobiaceae	D_5__Hyphomicrobium	D_6__uncultured bacterium
Otu2570	0	0	0	0	0	0	0	1	0	D_0__Bacteria	D_1__Proteobacteria	D_2__Alphaproteobacteria	D_3__Rhizobiales	D_4__Hyphomicrobiaceae	D_5__Hyphomicrobium	D_6__uncultured bacterium
Otu3298	1	1	3	1	0	5	4	8	4	D_0__Bacteria	D_1__Actinobacteria	D_2__Acidimicrobiia	D_3__Acidimicrobiales	D_4__Iamiaceae	D_5__Iamia	D_6__uncultured bacterium
Otu3804	0	4	1	3	0	0	0	0	0	D_0__Bacteria	D_1__Actinobacteria	D_2__Acidimicrobiia	D_3__Acidimicrobiales	D_4__Acidimicrobiaceae	D_5__Illumatobacter	D_6__uncultured actinobacterium
Otu1277	0	3	4	1	2	3	14	24	20	D_0__Bacteria	D_1__Actinobacteria	D_2__Acidimicrobiia	D_3__Acidimicrobiales	D_4__Acidimicrobiaceae	D_5__Illumatobacter	D_6__uncultured bacterium
Otu3374	5	3	9	0	0	0	0	0	0	D_0__Bacteria	D_1__Proteobacteria	D_2__Betaproteobacteria	D_3__Burkholderiales	D_4__Comamonadaceae	D_5__Inhella
Otu2071	1	7	3	5	13	7	1	1	3	D_0__Bacteria	D_1__Firmicutes	D_2__Clostridia	D_3__Clostridiales	D_4__Peptostreptococcaceae	D_5__Intestinibacter	D_6__uncultured bacterium
Otu3902	0	0	0	2	2	0	3	0	4	D_0__Bacteria	D_1__Planctomycetes	D_2__Planctomycetacia	D_3__Planctomycetales	D_4__Planctomycetaceae	D_5__Isosphaera	D_6__uncultured bacterium
Otu1878	0	0	0	4	4	1	14	5	9	D_0__Bacteria	D_1__Proteobacteria	D_2__Alphaproteobacteria	D_3__Rhodobacterales	D_4__Rhodobacteraceae	D_5__Jannaschia
Otu2961	0	0	0	2	1	6	8	10	2	D_0__Bacteria	D_1__Proteobacteria	D_2__Alphaproteobacteria	D_3__Rhizobiales	D_4__Rhizobiaceae	D_5__Kaistia
Otu3385	0	0	0	0	0	0	0	0	0	D_0__Bacteria	D_1__Actinobacteria	D_2__Actinobacteria	D_3__Kineosporiales	D_4__Kineosporiaceae	D_5__Kineosporia
Otu455	0	0	1	3	1	12	54	91	44	D_0__Bacteria	D_1__Actinobacteria	D_2__Actinobacteria	D_3__Kineosporiales	D_4__Kineosporiaceae	D_5__Kineosporia	D_6__uncultured bacterium
Otu376	0	0	0	2	0	5	85	139	51	D_0__Bacteria	D_1__Actinobacteria	D_2__Actinobacteria	D_3__Kineosporiales	D_4__Kineosporiaceae	D_5__Kineosporia
Otu3318	0	0	0	0	0	0	0	0	0	D_0__Bacteria	D_1__Actinobacteria	D_2__Actinobacteria	D_3__Micrococcales	D_4__Intrasporangiaceae	D_5__Knoellia
Otu3233	0	0	0	0	0	0	0	0	0	D_0__Bacteria	D_1__Proteobacteria	D_2__Alphaproteobacteria	D_3__Rhizobiales	D_4__Xanthobacteraceae	D_5__Labrys
Otu1919	1	0	0	7	19	10	0	2	0	D_0__Bacteria	D_1__Proteobacteria	D_2__Alphaproteobacteria	D_3__Rhizobiales	D_4__Xanthobacteraceae	D_5__Labrys
Otu3344	0	0	0	0	0	0	0	0	0	D_0__Bacteria	D_1__Firmicutes	D_2__Clostridia	D_3__Clostridiales	D_4__Lachnospiraceae	D_5__Lachnoclostridium	D_6__uncultured bacterium
Otu1958	0	1	3	9	14	9	2	2	3	D_0__Bacteria	D_1__Firmicutes	D_2__Clostridia	D_3__Clostridiales	D_4__Lachnospiraceae	D_5__Lachnoclostridium 5	D_6__uncultured bacterium
Otu2477	0	0	0	0	1	0	0	0	0	D_0__Bacteria	D_1__Firmicutes	D_2__Bacilli	D_3__Lactobacillales	D_4__Lactobacillaceae	D_5__Lactobacillus	D_6__uncultured bacterium
Otu42	0	0	0	0	0	0	0	2	0	D_0__Bacteria	D_1__Firmicutes	D_2__Bacilli	D_3__Lactobacillales	D_4__Streptococcaceae	D_5__Lactococcus
Otu5	0	0	0	0	0	0	0	0	0	D_0__Bacteria	D_1__Firmicutes	D_2__Bacilli	D_3__Lactobacillales	D_4__Streptococcaceae	D_5__Lactovum	D_6__uncultured bacterium
Otu2637	0	0	0	0	0	0	7	4	7	D_0__Bacteria	D_1__Proteobacteria	D_2__Gammaproteobacteria	D_3__Chromatiales	D_4__Chromatiaceae	D_5__Lamprocystis
Otu467	9	3	20	20	18	18	72	41	34	D_0__Bacteria	D_1__Proteobacteria	D_2__Betaproteobacteria	D_3__Burkholderiales	D_4__Burkholderiaceae	D_5__Lautropia	D_6__uncultured bacterium
Otu3129	0	1	0	3	8	2	1	2	1	D_0__Bacteria	D_1__Proteobacteria	D_2__Betaproteobacteria	D_3__Burkholderiales	D_4__Burkholderiaceae	D_5__Lautropia	D_6__uncultured bacterium
Otu2332	0	0	1	1	2	6	8	10	11	D_0__Bacteria	D_1__Proteobacteria	D_2__Betaproteobacteria	D_3__Burkholderiales	D_4__Burkholderiaceae	D_5__Lautropia
Otu2074	9	2	2	1	0	1	16	5	7	D_0__Bacteria	D_1__Proteobacteria	D_2__Betaproteobacteria	D_3__Burkholderiales	D_4__Burkholderiaceae	D_5__Lautropia	D_6__uncultured bacterium
Otu1925	0	0	0	0	1	0	0	0	0	D_0__Bacteria	D_1__Proteobacteria	D_2__Betaproteobacteria	D_3__Neisseriales	D_4__Neisseriaceae	D_5__Leeia
Otu1337	3	7	8	16	13	17	1	1	0	D_0__Bacteria	D_1__Proteobacteria	D_2__Gammaproteobacteria	D_3__Legionellales	D_4__Legionellaceae	D_5__Legionella
Otu2856	5	3	9	3	3	2	0	1	0	D_0__Bacteria	D_1__Proteobacteria	D_2__Gammaproteobacteria	D_3__Legionellales	D_4__Legionellaceae	D_5__Legionella	D_6__uncultured bacterium
Otu1581	4	10	7	12	12	9	2	0	1	D_0__Bacteria	D_1__Proteobacteria	D_2__Gammaproteobacteria	D_3__Legionellales	D_4__Legionellaceae	D_5__Legionella	D_6__uncultured bacterium
Otu1891	0	0	0	12	11	7	2	1	2	D_0__Bacteria	D_1__Proteobacteria	D_2__Gammaproteobacteria	D_3__Legionellales	D_4__Legionellaceae	D_5__Legionella	D_6__uncultured bacterium
Otu188	44	53	92	99	111	101	4	0	2	D_0__Bacteria	D_1__Proteobacteria	D_2__Gammaproteobacteria	D_3__Legionellales	D_4__Legionellaceae	D_5__Legionella	D_6__uncultured bacterium
Otu3235	0	2	2	4	1	5	0	0	0	D_0__Bacteria	D_1__Proteobacteria	D_2__Gammaproteobacteria	D_3__Legionellales	D_4__Legionellaceae	D_5__Legionella	D_6__uncultured bacterium
Otu2716	3	3	5	0	1	0	9	8	6	D_0__Bacteria	D_1__Proteobacteria	D_2__Gammaproteobacteria	D_3__Legionellales	D_4__Legionellaceae	D_5__Legionella
Otu3397	0	2	0	5	11	8	1	1	0	D_0__Bacteria	D_1__Proteobacteria	D_2__Gammaproteobacteria	D_3__Legionellales	D_4__Legionellaceae	D_5__Legionella
Otu302	59	71	113	18	25	23	0	0	0	D_0__Bacteria	D_1__Proteobacteria	D_2__Gammaproteobacteria	D_3__Legionellales	D_4__Legionellaceae	D_5__Legionella	D_6__uncultured bacterium
Otu145	102	151	188	68	75	59	0	0	0	D_0__Bacteria	D_1__Proteobacteria	D_2__Gammaproteobacteria	D_3__Legionellales	D_4__Legionellaceae	D_5__Legionella	D_6__uncultured bacterium
Otu469	6	6	10	63	69	57	0	0	0	D_0__Bacteria	D_1__Proteobacteria	D_2__Gammaproteobacteria	D_3__Legionellales	D_4__Legionellaceae	D_5__Legionella	D_6__uncultured bacterium
Otu139	154	171	275	63	70	52	1	0	0	D_0__Bacteria	D_1__Proteobacteria	D_2__Gammaproteobacteria	D_3__Legionellales	D_4__Legionellaceae	D_5__Legionella	D_6__uncultured bacterium
Otu254	34	36	66	88	109	85	1	0	0	D_0__Bacteria	D_1__Proteobacteria	D_2__Gammaproteobacteria	D_3__Legionellales	D_4__Legionellaceae	D_5__Legionella	D_6__uncultured bacterium
Otu296	14	14	16	84	109	78	0	1	0	D_0__Bacteria	D_1__Proteobacteria	D_2__Gammaproteobacteria	D_3__Legionellales	D_4__Legionellaceae	D_5__Legionella	D_6__uncultured bacterium
Otu409	47	47	82	18	23	19	2	0	0	D_0__Bacteria	D_1__Proteobacteria	D_2__Gammaproteobacteria	D_3__Legionellales	D_4__Legionellaceae	D_5__Legionella	D_6__uncultured bacterium
Otu1728	5	13	21	2	1	3	0	2	0	D_0__Bacteria	D_1__Proteobacteria	D_2__Gammaproteobacteria	D_3__Legionellales	D_4__Legionellaceae	D_5__Legionella
Otu1352	13	19	20	3	6	4	0	0	0	D_0__Bacteria	D_1__Proteobacteria	D_2__Gammaproteobacteria	D_3__Legionellales	D_4__Legionellaceae	D_5__Legionella	D_6__uncultured bacterium
Otu457	12	8	12	53	67	50	0	0	0	D_0__Bacteria	D_1__Proteobacteria	D_2__Gammaproteobacteria	D_3__Legionellales	D_4__Legionellaceae	D_5__Legionella	D_6__uncultured bacterium
Otu1743	9	9	10	6	5	6	0	0	0	D_0__Bacteria	D_1__Proteobacteria	D_2__Gammaproteobacteria	D_3__Legionellales	D_4__Legionellaceae	D_5__Legionella	D_6__uncultured bacterium
Otu820	16	30	33	13	12	10	0	0	1	D_0__Bacteria	D_1__Proteobacteria	D_2__Gammaproteobacteria	D_3__Legionellales	D_4__Legionellaceae	D_5__Legionella	D_6__uncultured bacterium
Otu1088	1	1	0	1	0	0	0	0	0	D_0__Bacteria	D_1__Proteobacteria	D_2__Gammaproteobacteria	D_3__Legionellales	D_4__Legionellaceae	D_5__Legionella	D_6__uncultured bacterium
Otu556	14	17	29	44	38	27	1	0	0	D_0__Bacteria	D_1__Proteobacteria	D_2__Gammaproteobacteria	D_3__Legionellales	D_4__Legionellaceae	D_5__Legionella	D_6__uncultured bacterium
Otu937	24	19	31	8	12	1	0	0	0	D_0__Bacteria	D_1__Proteobacteria	D_2__Gammaproteobacteria	D_3__Legionellales	D_4__Legionellaceae	D_5__Legionella	D_6__uncultured bacterium
Otu3043	6	5	3	1	2	5	0	0	0	D_0__Bacteria	D_1__Proteobacteria	D_2__Gammaproteobacteria	D_3__Legionellales	D_4__Legionellaceae	D_5__Legionella	D_6__uncultured bacterium
Otu2464	3	0	3	1	1	3	0	0	0	D_0__Bacteria	D_1__Proteobacteria	D_2__Gammaproteobacteria	D_3__Legionellales	D_4__Legionellaceae	D_5__Legionella	D_6__uncultured bacterium
Otu3927	1	1	7	1	0	0	1	4	0	D_0__Bacteria	D_1__Proteobacteria	D_2__Gammaproteobacteria	D_3__Legionellales	D_4__Legionellaceae	D_5__Legionella
Otu3184	7	4	6	9	7	9	0	0	1	D_0__Bacteria	D_1__Proteobacteria	D_2__Gammaproteobacteria	D_3__Legionellales	D_4__Legionellaceae	D_5__Legionella	D_6__uncultured bacterium
Otu2945	4	4	3	4	0	4	2	0	1	D_0__Bacteria	D_1__Proteobacteria	D_2__Gammaproteobacteria	D_3__Legionellales	D_4__Legionellaceae	D_5__Legionella	D_6__uncultured bacterium
Otu2273	7	6	4	7	11	8	0	0	1	D_0__Bacteria	D_1__Proteobacteria	D_2__Gammaproteobacteria	D_3__Legionellales	D_4__Legionellaceae	D_5__Legionella	D_6__uncultured bacterium
Otu3353	6	10	10	4	5	3	0	0	3	D_0__Bacteria	D_1__Proteobacteria	D_2__Gammaproteobacteria	D_3__Legionellales	D_4__Legionellaceae	D_5__Legionella	D_6__uncultured bacterium
Otu3216	5	4	6	4	1	4	1	0	0	D_0__Bacteria	D_1__Proteobacteria	D_2__Gammaproteobacteria	D_3__Legionellales	D_4__Legionellaceae	D_5__Legionella	D_6__uncultured bacterium
Otu3818	2	3	9	0	1	1	4	0	2	D_0__Bacteria	D_1__Proteobacteria	D_2__Gammaproteobacteria	D_3__Legionellales	D_4__Legionellaceae	D_5__Legionella
Otu1107	0	3	6	23	34	19	0	0	0	D_0__Bacteria	D_1__Proteobacteria	D_2__Gammaproteobacteria	D_3__Legionellales	D_4__Legionellaceae	D_5__Legionella	D_6__uncultured bacterium
Otu3451	0	1	1	7	14	9	0	1	1	D_0__Bacteria	D_1__Proteobacteria	D_2__Gammaproteobacteria	D_3__Legionellales	D_4__Legionellaceae	D_5__Legionella	D_6__uncultured bacterium
Otu3023	0	1	0	2	0	0	0	0	0	D_0__Bacteria	D_1__Proteobacteria	D_2__Gammaproteobacteria	D_3__Legionellales	D_4__Legionellaceae	D_5__Legionella	D_6__uncultured bacterium
Otu2122	0	0	1	11	13	4	0	0	0	D_0__Bacteria	D_1__Proteobacteria	D_2__Gammaproteobacteria	D_3__Legionellales	D_4__Legionellaceae	D_5__Legionella	D_6__uncultured bacterium
Otu918	0	0	0	42	32	21	3	0	0	D_0__Bacteria	D_1__Proteobacteria	D_2__Gammaproteobacteria	D_3__Legionellales	D_4__Legionellaceae	D_5__Legionella
Otu3159	0	0	0	6	7	4	0	0	0	D_0__Bacteria	D_1__Proteobacteria	D_2__Gammaproteobacteria	D_3__Legionellales	D_4__Legionellaceae	D_5__Legionella
Otu3596	0	0	0	5	7	3	0	0	0	D_0__Bacteria	D_1__Proteobacteria	D_2__Gammaproteobacteria	D_3__Legionellales	D_4__Legionellaceae	D_5__Legionella
Otu3579	0	0	0	3	3	1	3	1	3	D_0__Bacteria	D_1__Proteobacteria	D_2__Gammaproteobacteria	D_3__Legionellales	D_4__Legionellaceae	D_5__Legionella	D_6__uncultured bacterium
Otu2259	0	0	0	11	15	5	0	0	1	D_0__Bacteria	D_1__Proteobacteria	D_2__Gammaproteobacteria	D_3__Legionellales	D_4__Legionellaceae	D_5__Legionella
Otu3621	0	0	0	6	6	1	0	1	0	D_0__Bacteria	D_1__Proteobacteria	D_2__Gammaproteobacteria	D_3__Legionellales	D_4__Legionellaceae	D_5__Legionella	D_6__uncultured bacterium
Otu3033	1	2	8	0	5	0	0	0	0	D_0__Bacteria	D_1__Cyanobacteria	D_2__Chloroplast	D_3__Lepocinclis tripteris	D_4__Lepocinclis tripteris	D_5__Lepocinclis tripteris	D_6__Lepocinclis tripteris
Otu3826	1	0	12	2	1	0	0	0	0	D_0__Bacteria	D_1__Cyanobacteria	D_2__Chloroplast	D_3__Lepocinclis tripteris	D_4__Lepocinclis tripteris	D_5__Lepocinclis tripteris	D_6__Lepocinclis tripteris
Otu2238	2	1	5	0	1	2	8	3	2	D_0__Bacteria	D_1__Cyanobacteria	D_2__Cyanobacteria	D_3__SubsectionIII	D_4__FamilyI	D_5__Leptolyngbya
Otu1292	5	3	9	3	1	11	19	10	5	D_0__Bacteria	D_1__Cyanobacteria	D_2__Cyanobacteria	D_3__SubsectionIII	D_4__FamilyI	D_5__Leptolyngbya
Otu2157	2	2	6	7	1	1	9	6	5	D_0__Bacteria	D_1__Cyanobacteria	D_2__Cyanobacteria	D_3__SubsectionIII	D_4__FamilyI	D_5__Leptolyngbya
Otu3393	0	0	0	1	1	8	3	2	0	D_0__Bacteria	D_1__Cyanobacteria	D_2__Cyanobacteria	D_3__SubsectionIII	D_4__FamilyI	D_5__Leptolyngbya
Otu3300	26	2	0	0	0	0	0	0	0	D_0__Bacteria	D_1__Spirochaetae	D_2__Spirochaetes	D_3__Spirochaetales	D_4__Leptospiraceae	D_5__Leptospira	D_6__uncultured bacterium
Otu3896	0	2	0	0	4	9	0	0	0	D_0__Bacteria	D_1__Actinobacteria	D_2__Actinobacteria	D_3__Micrococcales	D_4__Microbacteriaceae	D_5__Leucobacter	D_6__uncultured bacterium
Otu1637	2	3	2	23	12	12	7	7	1	D_0__Bacteria	D_1__Proteobacteria	D_2__Betaproteobacteria	D_3__Burkholderiales	D_4__Burkholderiaceae	D_5__Limnobacter	D_6__uncultured bacterium
Otu1099	77	3	3	0	0	3	0	0	0	D_0__Bacteria	D_1__Proteobacteria	D_2__Betaproteobacteria	D_3__Burkholderiales	D_4__Burkholderiaceae	D_5__Limnobacter	D_6__uncultured bacterium
Otu1332	0	0	0	1	0	0	0	0	0	D_0__Bacteria	D_1__Proteobacteria	D_2__Betaproteobacteria	D_3__Burkholderiales	D_4__Burkholderiaceae	D_5__Limnobacter	D_6__uncultured bacterium
Otu2563	1	0	0	0	0	0	1	0	1	D_0__Bacteria	D_1__Proteobacteria	D_2__Gammaproteobacteria	D_3__Xanthomonadales	D_4__Xanthomonadaceae	D_5__Luteimonas
Otu3469	3	3	6	6	1	1	0	0	1	D_0__Bacteria	D_1__Verrucomicrobia	D_2__Verrucomicrobiae	D_3__Verrucomicrobiales	D_4__Verrucomicrobiaceae	D_5__Luteolibacter	D_6__uncultured bacterium
Otu632	51	63	43	1	1	1	0	0	0	D_0__Bacteria	D_1__Verrucomicrobia	D_2__Verrucomicrobiae	D_3__Verrucomicrobiales	D_4__Verrucomicrobiaceae	D_5__Luteolibacter	D_6__uncultured bacterium
Otu2478	0	1	1	3	6	10	5	2	3	D_0__Bacteria	D_1__Firmicutes	D_2__Bacilli	D_3__Bacillales	D_4__Planococcaceae	D_5__Lysinibacillus
Otu2801	3	12	8	0	0	1	0	0	0	D_0__Bacteria	D_1__Actinobacteria	D_2__Actinobacteria	D_3__Micrococcales	D_4__Microbacteriaceae	D_5__Lysinimonas	D_6__uncultured bacterium
Otu3084	0	0	1	0	0	0	0	9	0	D_0__Bacteria	D_1__Proteobacteria	D_2__Gammaproteobacteria	D_3__Xanthomonadales	D_4__Xanthomonadaceae	D_5__Lysobacter
Otu564	19	0	4	6	17	6	96	45	0	D_0__Bacteria	D_1__Proteobacteria	D_2__Gammaproteobacteria	D_3__Xanthomonadales	D_4__Xanthomonadaceae	D_5__Lysobacter
Otu1653	12	3	2	0	0	0	15	4	0	D_0__Bacteria	D_1__Proteobacteria	D_2__Gammaproteobacteria	D_3__Xanthomonadales	D_4__Xanthomonadaceae	D_5__Lysobacter
Otu475	1	1	0	2	2	1	2	1	1	D_0__Bacteria	D_1__Actinobacteria	D_2__Actinobacteria	D_3__Propionibacteriales	D_4__Nocardioidaceae	D_5__Marmoricola
Otu501	2	4	7	2	10	3	3	1	1	D_0__Bacteria	D_1__Actinobacteria	D_2__Actinobacteria	D_3__Propionibacteriales	D_4__Nocardioidaceae	D_5__Marmoricola
Otu961	26	32	38	2	1	2	0	0	0	D_0__Bacteria	D_1__Actinobacteria	D_2__Actinobacteria	D_3__Propionibacteriales	D_4__Nocardioidaceae	D_5__Marmoricola
Otu1125	6	17	14	9	22	19	0	0	0	D_0__Bacteria	D_1__Actinobacteria	D_2__Actinobacteria	D_3__Propionibacteriales	D_4__Nocardioidaceae	D_5__Marmoricola
Otu1065	0	0	0	0	1	2	0	1	0	D_0__Bacteria	D_1__Proteobacteria	D_2__Betaproteobacteria	D_3__Burkholderiales	D_4__Oxalobacteraceae	D_5__Massilia
Otu3177	1	1	2	1	3	0	4	9	0	D_0__Bacteria	D_1__Proteobacteria	D_2__Alphaproteobacteria	D_3__Rhizobiales	D_4__Methylobacteriaceae	D_5__Meganema
Otu1900	0	0	0	0	0	0	0	0	0	D_0__Bacteria	D_1__Proteobacteria	D_2__Alphaproteobacteria	D_3__Rhizobiales	D_4__Methylobacteriaceae	D_5__Meganema	D_6__uncultured bacterium
Otu1298	1	0	0	0	1	1	0	0	1	D_0__Bacteria	D_1__Proteobacteria	D_2__Alphaproteobacteria	D_3__Rhizobiales	D_4__Methylobacteriaceae	D_5__Meganema	D_6__uncultured bacterium
Otu395	0	1	2	3	1	4	62	147	38	D_0__Bacteria	D_1__Proteobacteria	D_2__Alphaproteobacteria	D_3__Rhizobiales	D_4__Methylobacteriaceae	D_5__Meganema	D_6__uncultured bacterium
Otu3843	0	0	0	0	0	0	0	0	0	D_0__Bacteria	D_1__Proteobacteria	D_2__Alphaproteobacteria	D_3__Rhizobiales	D_4__Methylobacteriaceae	D_5__Meganema	D_6__uncultured bacterium
Otu2444	1	0	0	0	0	0	0	0	0	D_0__Bacteria	D_1__Proteobacteria	D_2__Alphaproteobacteria	D_3__Rhizobiales	D_4__Methylobacteriaceae	D_5__Meganema	D_6__uncultured bacterium
Otu2653	0	1	1	1	3	0	7	2	5	D_0__Bacteria	D_1__Proteobacteria	D_2__Alphaproteobacteria	D_3__Rhizobiales	D_4__Methylobacteriaceae	D_5__Meganema	D_6__uncultured bacterium
Otu2836	0	0	0	0	0	0	0	0	0	D_0__Bacteria	D_1__Proteobacteria	D_2__Alphaproteobacteria	D_3__Rhizobiales	D_4__Methylobacteriaceae	D_5__Meganema	D_6__uncultured bacterium
Otu2448	0	0	0	3	3	3	7	7	5	D_0__Bacteria	D_1__Proteobacteria	D_2__Alphaproteobacteria	D_3__Rhizobiales	D_4__Methylobacteriaceae	D_5__Meganema	D_6__uncultured bacterium
Otu1330	0	0	0	8	1	4	19	23	14	D_0__Bacteria	D_1__Proteobacteria	D_2__Alphaproteobacteria	D_3__Rhizobiales	D_4__Methylobacteriaceae	D_5__Meganema	D_6__uncultured bacterium
Otu652	0	0	0	0	0	0	36	79	13	D_0__Bacteria	D_1__Proteobacteria	D_2__Alphaproteobacteria	D_3__Rhizobiales	D_4__Methylobacteriaceae	D_5__Meganema	D_6__uncultured bacterium
Otu2412	0	0	0	0	0	0	14	10	5	D_0__Bacteria	D_1__Proteobacteria	D_2__Alphaproteobacteria	D_3__Rhizobiales	D_4__Methylobacteriaceae	D_5__Meganema	D_6__uncultured bacterium
Otu2285	1	1	0	8	9	14	1	0	0	D_0__Bacteria	D_1__Proteobacteria	D_2__Alphaproteobacteria	D_3__Rhizobiales	D_4__Methylobacteriaceae	D_5__Meganema	D_6__uncultured bacterium
Otu3244	0	0	0	0	0	0	7	8	4	D_0__Bacteria	D_1__Proteobacteria	D_2__Alphaproteobacteria	D_3__Rhizobiales	D_4__Methylobacteriaceae	D_5__Meganema	D_6__uncultured bacterium
Otu1087	5	5	7	11	14	22	2	8	1	D_0__Bacteria	D_1__Proteobacteria	D_2__Alphaproteobacteria	D_3__Rhizobiales	D_4__Phyllobacteriaceae	D_5__Mesorhizobium	D_6__uncultured bacterium
Otu3289	1	1	0	1	7	7	3	6	2	D_0__Bacteria	D_1__Proteobacteria	D_2__Alphaproteobacteria	D_3__Rhizobiales	D_4__Phyllobacteriaceae	D_5__Mesorhizobium	D_6__uncultured bacterium
Otu1156	1	1	0	7	7	4	23	24	4	D_0__Bacteria	D_1__Proteobacteria	D_2__Alphaproteobacteria	D_3__Rhizobiales	D_4__Phyllobacteriaceae	D_5__Mesorhizobium	D_6__uncultured bacterium
Otu3521	0	1	0	0	0	5	0	7	0	D_0__Bacteria	D_1__Proteobacteria	D_2__Alphaproteobacteria	D_3__Rhizobiales	D_4__Phyllobacteriaceae	D_5__Mesorhizobium	D_6__uncultured bacterium
Otu3225	2	2	2	3	8	7	2	11	0	D_0__Bacteria	D_1__Proteobacteria	D_2__Alphaproteobacteria	D_3__Rhizobiales	D_4__Phyllobacteriaceae	D_5__Mesorhizobium	D_6__uncultured bacterium
Otu2900	0	0	0	3	6	3	6	7	0	D_0__Bacteria	D_1__Proteobacteria	D_2__Alphaproteobacteria	D_3__Rhizobiales	D_4__Phyllobacteriaceae	D_5__Mesorhizobium	D_6__uncultured bacterium
Otu1857	38	3	5	0	2	5	1	0	0	D_0__Bacteria	D_1__Proteobacteria	D_2__Betaproteobacteria	D_3__Methylophilales	D_4__Methylophilaceae	D_5__Methylobacillus
Otu3088	0	0	0	4	8	0	0	1	0	D_0__Bacteria	D_1__Proteobacteria	D_2__Alphaproteobacteria	D_3__Rhizobiales	D_4__Methylobacteriaceae	D_5__Methylobacterium	D_6__Methylobacterium komagatae
Otu844	0	1	0	15	20	10	13	10	12	D_0__Bacteria	D_1__Proteobacteria	D_2__Alphaproteobacteria	D_3__Rhizobiales	D_4__Methylobacteriaceae	D_5__Methylobacterium	D_6__uncultured bacterium
Otu3829	0	0	1	3	4	2	0	2	0	D_0__Bacteria	D_1__Proteobacteria	D_2__Alphaproteobacteria	D_3__Rhizobiales	D_4__Methylobacteriaceae	D_5__Methylobacterium
Otu3390	0	0	0	0	1	3	1	2	1	D_0__Bacteria	D_1__Proteobacteria	D_2__Alphaproteobacteria	D_3__Rhizobiales	D_4__Methylobacteriaceae	D_5__Methylobacterium
Otu2933	1	0	0	1	1	0	1	2	1	D_0__Bacteria	D_1__Proteobacteria	D_2__Alphaproteobacteria	D_3__Rhizobiales	D_4__Methylobacteriaceae	D_5__Methylobacterium
Otu2184	0	0	0	0	0	0	0	1	0	D_0__Bacteria	D_1__Proteobacteria	D_2__Alphaproteobacteria	D_3__Rhizobiales	D_4__Methylobacteriaceae	D_5__Methylobacterium
Otu3594	0	0	0	2	3	8	0	3	1	D_0__Bacteria	D_1__Proteobacteria	D_2__Gammaproteobacteria	D_3__Methylococcales	D_4__Methylococcaceae	D_5__Methylocaldum
Otu958	7	12	34	16	15	20	6	1	10	D_0__Bacteria	D_1__Proteobacteria	D_2__Gammaproteobacteria	D_3__Methylococcales	D_4__Methylococcaceae	D_5__Methylocaldum	D_6__uncultured bacterium
Otu530	60	43	71	4	10	11	3	2	4	D_0__Bacteria	D_1__Proteobacteria	D_2__Gammaproteobacteria	D_3__Methylococcales	D_4__Methylococcaceae	D_5__Methylocaldum	D_6__uncultured bacterium
Otu2754	10	2	10	0	1	0	0	0	1	D_0__Bacteria	D_1__Proteobacteria	D_2__Gammaproteobacteria	D_3__Methylococcales	D_4__Methylococcaceae	D_5__Methylocaldum	D_6__uncultured bacterium
Otu1930	11	8	25	6	2	11	0	0	2	D_0__Bacteria	D_1__Proteobacteria	D_2__Gammaproteobacteria	D_3__Methylococcales	D_4__Methylococcaceae	D_5__Methylocaldum	D_6__uncultured bacterium
Otu3424	0	1	4	0	1	0	6	7	11	D_0__Bacteria	D_1__Proteobacteria	D_2__Gammaproteobacteria	D_3__Methylococcales	D_4__Methylococcaceae	D_5__Methylocaldum	D_6__uncultured bacterium
Otu3697	0	0	0	0	0	0	8	6	3	D_0__Bacteria	D_1__Proteobacteria	D_2__Gammaproteobacteria	D_3__Methylococcales	D_4__Methylococcaceae	D_5__Methylocaldum	D_6__uncultured bacterium
Otu40	200	306	536	311	360	614	51	47	155	D_0__Bacteria	D_1__Proteobacteria	D_2__Alphaproteobacteria	D_3__Rhizobiales	D_4__Methylocystaceae	D_5__Methylocystis	D_6__uncultured bacterium
Otu105	11	29	29	113	98	73	109	112	288	D_0__Bacteria	D_1__Proteobacteria	D_2__Alphaproteobacteria	D_3__Rhizobiales	D_4__Methylocystaceae	D_5__Methylocystis
Otu153	73	104	192	50	57	48	13	6	51	D_0__Bacteria	D_1__Proteobacteria	D_2__Alphaproteobacteria	D_3__Rhizobiales	D_4__Methylocystaceae	D_5__Methylocystis	D_6__uncultured bacterium
Otu396	31	40	85	21	28	26	3	2	17	D_0__Bacteria	D_1__Proteobacteria	D_2__Alphaproteobacteria	D_3__Rhizobiales	D_4__Methylocystaceae	D_5__Methylocystis	D_6__uncultured bacterium
Otu1938	1	0	1	1	1	1	14	8	11	D_0__Bacteria	D_1__Proteobacteria	D_2__Gammaproteobacteria	D_3__Methylococcales	D_4__Methylococcaceae	D_5__Methyloglobulus	D_6__uncultured bacterium
Otu1847	1	0	1	0	0	0	25	1	8	D_0__Bacteria	D_1__Proteobacteria	D_2__Gammaproteobacteria	D_3__Methylococcales	D_4__Methylococcaceae	D_5__Methyloglobulus	D_6__uncultured bacterium
Otu2286	0	1	1	0	1	0	6	10	10	D_0__Bacteria	D_1__Proteobacteria	D_2__Gammaproteobacteria	D_3__Methylococcales	D_4__Methylococcaceae	D_5__Methyloglobulus	D_6__uncultured bacterium
Otu3723	0	0	1	0	0	0	7	4	4	D_0__Bacteria	D_1__Proteobacteria	D_2__Gammaproteobacteria	D_3__Methylococcales	D_4__Methylococcaceae	D_5__Methyloglobulus	D_6__uncultured bacterium
Otu654	0	0	1	0	0	1	109	10	16	D_0__Bacteria	D_1__Proteobacteria	D_2__Gammaproteobacteria	D_3__Methylococcales	D_4__Methylococcaceae	D_5__Methyloglobulus	D_6__uncultured bacterium
Otu3640	0	0	0	0	0	0	4	4	4	D_0__Bacteria	D_1__Proteobacteria	D_2__Gammaproteobacteria	D_3__Methylococcales	D_4__Methylococcaceae	D_5__Methyloglobulus	D_6__uncultured bacterium
Otu3903	0	0	0	4	1	0	2	2	2	D_0__Bacteria	D_1__Proteobacteria	D_2__Alphaproteobacteria	D_3__Rhizobiales	D_4__Beijerinckiaceae	D_5__Methylorosula
Otu2644	4	2	4	9	2	4	0	0	2	D_0__Bacteria	D_1__Proteobacteria	D_2__Alphaproteobacteria	D_3__Rhizobiales	D_4__Beijerinckiaceae	D_5__Methylorosula	D_6__uncultured bacterium
Otu557	8	0	6	19	42	92	2	5	9	D_0__Bacteria	D_1__Cyanobacteria	D_2__Cyanobacteria	D_3__SubsectionI	D_4__FamilyI	D_5__Microcystis
Otu1679	1	0	1	10	16	25	0	0	0	D_0__Bacteria	D_1__Cyanobacteria	D_2__Cyanobacteria	D_3__SubsectionI	D_4__FamilyI	D_5__Microcystis	D_6__uncultured bacterium
Otu2014	0	0	0	0	1	3	2	24	7	D_0__Bacteria	D_1__Actinobacteria	D_2__Actinobacteria	D_3__Micromonosporales	D_4__Micromonosporaceae	D_5__Micromonospora
Otu3467	0	0	0	9	12	1	3	1	7	D_0__Bacteria	D_1__Proteobacteria	D_2__Alphaproteobacteria	D_3__Rhizobiales	D_4__Methylobacteriaceae	D_5__Microvirga
Otu3566	0	0	1	13	15	12	1	1	4	D_0__Bacteria	D_1__Firmicutes	D_2__Clostridia	D_3__Clostridiales	D_4__Lachnospiraceae	D_5__Mobilitalea
Otu3018	1	1	1	14	12	12	1	2	6	D_0__Bacteria	D_1__Firmicutes	D_2__Clostridia	D_3__Clostridiales	D_4__Lachnospiraceae	D_5__Mobilitalea
Otu3721	2	1	4	2	1	0	0	0	0	D_0__Bacteria	D_1__Proteobacteria	D_2__Gammaproteobacteria	D_3__Pseudomonadales	D_4__Moraxellaceae	D_5__Moraxella	D_6__uncultured bacterium
Otu2411	0	0	0	0	0	0	0	0	0	D_0__Bacteria	D_1__Proteobacteria	D_2__Gammaproteobacteria	D_3__Enterobacteriales	D_4__Enterobacteriaceae	D_5__Morganella	D_6__uncultured bacterium
Otu2868	23	1	0	0	0	0	0	0	0	D_0__Bacteria	D_1__Proteobacteria	D_2__Betaproteobacteria	D_3__Burkholderiales	D_4__Alcaligenaceae	D_5__MWH-UniP1 aquatic group
Otu195	39	112	76	103	46	104	2	4	11	D_0__Bacteria	D_1__Actinobacteria	D_2__Actinobacteria	D_3__Corynebacteriales	D_4__Mycobacteriaceae	D_5__Mycobacterium	D_6__uncultured bacterium
Otu456	9	29	19	55	35	59	6	12	9	D_0__Bacteria	D_1__Actinobacteria	D_2__Actinobacteria	D_3__Corynebacteriales	D_4__Mycobacteriaceae	D_5__Mycobacterium
Otu230	34	66	55	114	40	97	1	6	5	D_0__Bacteria	D_1__Actinobacteria	D_2__Actinobacteria	D_3__Corynebacteriales	D_4__Mycobacteriaceae	D_5__Mycobacterium
Otu505	14	59	32	41	15	35	1	3	2	D_0__Bacteria	D_1__Actinobacteria	D_2__Actinobacteria	D_3__Corynebacteriales	D_4__Mycobacteriaceae	D_5__Mycobacterium	D_6__uncultured bacterium
Otu2405	2	7	4	3	6	4	0	0	2	D_0__Bacteria	D_1__Actinobacteria	D_2__Actinobacteria	D_3__Corynebacteriales	D_4__Mycobacteriaceae	D_5__Mycobacterium	D_6__uncultured bacterium
Otu1545	4	14	15	9	6	11	1	0	0	D_0__Bacteria	D_1__Actinobacteria	D_2__Actinobacteria	D_3__Corynebacteriales	D_4__Mycobacteriaceae	D_5__Mycobacterium
Otu3212	0	0	0	0	0	0	0	0	0	D_0__Bacteria	D_1__Actinobacteria	D_2__Actinobacteria	D_3__Corynebacteriales	D_4__Mycobacteriaceae	D_5__Mycobacterium
Otu1139	3	9	3	19	12	24	0	5	7	D_0__Bacteria	D_1__Actinobacteria	D_2__Actinobacteria	D_3__Corynebacteriales	D_4__Mycobacteriaceae	D_5__Mycobacterium
Otu682	10	23	21	30	13	40	1	1	5	D_0__Bacteria	D_1__Actinobacteria	D_2__Actinobacteria	D_3__Corynebacteriales	D_4__Mycobacteriaceae	D_5__Mycobacterium
Otu1713	3	3	3	23	5	15	0	2	1	D_0__Bacteria	D_1__Actinobacteria	D_2__Actinobacteria	D_3__Corynebacteriales	D_4__Mycobacteriaceae	D_5__Mycobacterium
Otu1146	6	10	13	17	17	14	0	1	1	D_0__Bacteria	D_1__Actinobacteria	D_2__Actinobacteria	D_3__Corynebacteriales	D_4__Mycobacteriaceae	D_5__Mycobacterium
Otu1483	1	6	0	25	7	17	2	5	3	D_0__Bacteria	D_1__Actinobacteria	D_2__Actinobacteria	D_3__Corynebacteriales	D_4__Mycobacteriaceae	D_5__Mycobacterium
Otu628	12	40	30	35	14	25	1	2	1	D_0__Bacteria	D_1__Actinobacteria	D_2__Actinobacteria	D_3__Corynebacteriales	D_4__Mycobacteriaceae	D_5__Mycobacterium	D_6__uncultured bacterium
Otu834	26	40	46	3	1	1	0	0	1	D_0__Bacteria	D_1__Actinobacteria	D_2__Actinobacteria	D_3__Corynebacteriales	D_4__Mycobacteriaceae	D_5__Mycobacterium
Otu1987	1	3	1	12	3	10	0	1	0	D_0__Bacteria	D_1__Actinobacteria	D_2__Actinobacteria	D_3__Corynebacteriales	D_4__Mycobacteriaceae	D_5__Mycobacterium	D_6__uncultured bacterium
Otu3098	1	4	3	9	0	2	0	0	0	D_0__Bacteria	D_1__Actinobacteria	D_2__Actinobacteria	D_3__Corynebacteriales	D_4__Mycobacteriaceae	D_5__Mycobacterium
Otu3791	3	7	5	0	0	0	0	0	0	D_0__Bacteria	D_1__Actinobacteria	D_2__Actinobacteria	D_3__Corynebacteriales	D_4__Mycobacteriaceae	D_5__Mycobacterium	D_6__uncultured bacterium
Otu1095	8	13	10	7	8	10	5	15	10	D_0__Bacteria	D_1__Actinobacteria	D_2__Actinobacteria	D_3__Corynebacteriales	D_4__Mycobacteriaceae	D_5__Mycobacterium
Otu3303	4	5	9	0	0	1	0	2	0	D_0__Bacteria	D_1__Actinobacteria	D_2__Actinobacteria	D_3__Corynebacteriales	D_4__Mycobacteriaceae	D_5__Mycobacterium	D_6__uncultured bacterium
Otu964	3	10	6	25	12	27	1	4	4	D_0__Bacteria	D_1__Actinobacteria	D_2__Actinobacteria	D_3__Corynebacteriales	D_4__Mycobacteriaceae	D_5__Mycobacterium	D_6__uncultured bacterium
Otu2303	2	1	3	7	4	6	1	8	2	D_0__Bacteria	D_1__Actinobacteria	D_2__Actinobacteria	D_3__Corynebacteriales	D_4__Mycobacteriaceae	D_5__Mycobacterium	D_6__uncultured bacterium
Otu2245	0	0	0	0	0	0	5	2	1	D_0__Bacteria	D_1__Proteobacteria	D_2__Deltaproteobacteria	D_3__Myxococcales	D_4__Myxococcaceae	D_5__Myxococcus
Otu3056	0	0	0	0	2	3	2	8	8	D_0__Bacteria	D_1__Proteobacteria	D_2__Deltaproteobacteria	D_3__Myxococcales	D_4__Myxococcaceae	D_5__Myxococcus	D_6__Myxococcus fulvus
Otu1776	0	0	0	2	2	2	19	7	22	D_0__Bacteria	D_1__Proteobacteria	D_2__Deltaproteobacteria	D_3__Myxococcales	D_4__Nannocystaceae	D_5__Nannocystis	D_6__uncultured bacterium
Otu3745	0	0	0	0	0	0	2	0	13	D_0__Bacteria	D_1__Proteobacteria	D_2__Deltaproteobacteria	D_3__Myxococcales	D_4__Nannocystaceae	D_5__Nannocystis	D_6__uncultured bacterium
Otu2848	0	1	2	4	7	5	0	1	0	D_0__Bacteria	D_1__Firmicutes	D_2__Clostridia	D_3__Clostridiales	D_4__Lachnospiraceae	D_5__Natranaerovirga	D_6__uncultured bacterium
Otu2600	0	0	0	7	8	3	0	0	0	D_0__Bacteria	D_1__Firmicutes	D_2__Clostridia	D_3__Clostridiales	D_4__Lachnospiraceae	D_5__Natranaerovirga	D_6__uncultured bacterium
Otu2980	0	0	0	6	6	7	0	0	0	D_0__Bacteria	D_1__Chlamydiae	D_2__Chlamydiae	D_3__Chlamydiales	D_4__Parachlamydiaceae	D_5__Neochlamydia	D_6__uncultured bacterium
Otu2462	1	0	1	5	7	4	3	1	5	D_0__Bacteria	D_1__Chlamydiae	D_2__Chlamydiae	D_3__Chlamydiales	D_4__Parachlamydiaceae	D_5__Neochlamydia
Otu2749	0	0	0	9	10	7	0	0	0	D_0__Bacteria	D_1__Chlamydiae	D_2__Chlamydiae	D_3__Chlamydiales	D_4__Parachlamydiaceae	D_5__Neochlamydia	D_6__endosymbiont of Acanthamoeba sp. UWE1
Otu3614	0	0	0	3	3	1	4	6	2	D_0__Bacteria	D_1__Chlamydiae	D_2__Chlamydiae	D_3__Chlamydiales	D_4__Parachlamydiaceae	D_5__Neochlamydia	D_6__uncultured Chlamydiales bacterium
Otu2712	0	0	0	4	1	3	9	2	4	D_0__Bacteria	D_1__Chlamydiae	D_2__Chlamydiae	D_3__Chlamydiales	D_4__Parachlamydiaceae	D_5__Neochlamydia
Otu3600	0	0	0	0	0	0	6	4	5	D_0__Bacteria	D_1__Chlamydiae	D_2__Chlamydiae	D_3__Chlamydiales	D_4__Parachlamydiaceae	D_5__Neochlamydia
Otu655	118	10	19	0	2	1	0	0	0	D_0__Bacteria	D_1__Proteobacteria	D_2__Gammaproteobacteria	D_3__Xanthomonadales	D_4__Nevskiaceae	D_5__Nevskia	D_6__uncultured bacterium
Otu2119	27	3	2	0	0	0	0	0	0	D_0__Bacteria	D_1__Proteobacteria	D_2__Gammaproteobacteria	D_3__Xanthomonadales	D_4__Nevskiaceae	D_5__Nevskia	D_6__uncultured bacterium
Otu791	1	0	1	31	33	49	10	17	9	D_0__Bacteria	D_1__Proteobacteria	D_2__Alphaproteobacteria	D_3__Rhizobiales	D_4__Phyllobacteriaceae	D_5__Nitratireductor	D_6__uncultured bacterium
Otu1813	0	0	0	16	10	13	0	1	2	D_0__Bacteria	D_1__Chloroflexi	D_2__Thermomicrobia	D_3__Sphaerobacterales	D_4__Sphaerobacteraceae	D_5__Nitrolancea	D_6__uncultured bacterium
Otu1523	0	0	0	3	1	3	10	9	27	D_0__Bacteria	D_1__Proteobacteria	D_2__Gammaproteobacteria	D_3__Chromatiales	D_4__Chromatiaceae	D_5__Nitrosococcus	D_6__uncultured bacterium
Otu2490	0	0	1	0	2	2	7	3	6	D_0__Bacteria	D_1__Nitrospirae	D_2__Nitrospira	D_3__Nitrospirales	D_4__Nitrospiraceae	D_5__Nitrospira	D_6__uncultured bacterium
Otu2885	0	0	0	0	0	0	0	0	0	D_0__Bacteria	D_1__Actinobacteria	D_2__Actinobacteria	D_3__Propionibacteriales	D_4__Nocardioidaceae	D_5__Nocardioides
Otu2381	2	2	7	5	4	7	3	2	1	D_0__Bacteria	D_1__Actinobacteria	D_2__Actinobacteria	D_3__Propionibacteriales	D_4__Nocardioidaceae	D_5__Nocardioides
Otu1955	12	14	8	3	4	4	2	0	0	D_0__Bacteria	D_1__Actinobacteria	D_2__Actinobacteria	D_3__Propionibacteriales	D_4__Nocardioidaceae	D_5__Nocardioides	D_6__uncultured bacterium
Otu2675	0	0	0	1	0	0	1	1	0	D_0__Bacteria	D_1__Actinobacteria	D_2__Actinobacteria	D_3__Propionibacteriales	D_4__Nocardioidaceae	D_5__Nocardioides
Otu938	0	1	1	1	2	1	1	0	1	D_0__Bacteria	D_1__Actinobacteria	D_2__Actinobacteria	D_3__Propionibacteriales	D_4__Nocardioidaceae	D_5__Nocardioides
Otu2415	0	0	1	0	0	0	1	0	0	D_0__Bacteria	D_1__Actinobacteria	D_2__Actinobacteria	D_3__Propionibacteriales	D_4__Nocardioidaceae	D_5__Nocardioides	D_6__uncultured bacterium
Otu2844	0	0	0	0	0	0	0	0	1	D_0__Bacteria	D_1__Actinobacteria	D_2__Actinobacteria	D_3__Propionibacteriales	D_4__Nocardioidaceae	D_5__Nocardioides	D_6__uncultured bacterium
Otu2821	0	0	0	0	0	0	0	0	0	D_0__Bacteria	D_1__Actinobacteria	D_2__Actinobacteria	D_3__Propionibacteriales	D_4__Nocardioidaceae	D_5__Nocardioides
Otu1031	15	19	26	14	23	10	0	0	0	D_0__Bacteria	D_1__Actinobacteria	D_2__Actinobacteria	D_3__Propionibacteriales	D_4__Nocardioidaceae	D_5__Nocardioides	D_6__uncultured bacterium
Otu2266	0	1	0	2	1	1	0	1	0	D_0__Bacteria	D_1__Actinobacteria	D_2__Actinobacteria	D_3__Propionibacteriales	D_4__Nocardioidaceae	D_5__Nocardioides	D_6__uncultured bacterium
Otu1478	3	3	1	7	8	11	7	4	2	D_0__Bacteria	D_1__Actinobacteria	D_2__Actinobacteria	D_3__Propionibacteriales	D_4__Nocardioidaceae	D_5__Nocardioides	D_6__uncultured bacterium
Otu2654	1	3	1	1	4	1	0	0	0	D_0__Bacteria	D_1__Actinobacteria	D_2__Actinobacteria	D_3__Propionibacteriales	D_4__Nocardioidaceae	D_5__Nocardioides	D_6__uncultured bacterium
Otu1664	0	0	0	0	0	0	0	0	0	D_0__Bacteria	D_1__Actinobacteria	D_2__Actinobacteria	D_3__Propionibacteriales	D_4__Nocardioidaceae	D_5__Nocardioides	D_6__uncultured bacterium
Otu2534	1	0	2	0	1	0	1	1	2	D_0__Bacteria	D_1__Actinobacteria	D_2__Actinobacteria	D_3__Propionibacteriales	D_4__Nocardioidaceae	D_5__Nocardioides
Otu3454	2	2	2	0	0	0	2	0	0	D_0__Bacteria	D_1__Actinobacteria	D_2__Actinobacteria	D_3__Propionibacteriales	D_4__Nocardioidaceae	D_5__Nocardioides	D_6__uncultured bacterium
Otu2398	1	0	0	7	8	15	2	0	1	D_0__Bacteria	D_1__Actinobacteria	D_2__Actinobacteria	D_3__Propionibacteriales	D_4__Nocardioidaceae	D_5__Nocardioides	D_6__uncultured bacterium
Otu2372	0	0	3	1	3	0	1	1	1	D_0__Bacteria	D_1__Actinobacteria	D_2__Actinobacteria	D_3__Propionibacteriales	D_4__Nocardioidaceae	D_5__Nocardioides
Otu3012	0	0	0	0	1	1	0	0	0	D_0__Bacteria	D_1__Actinobacteria	D_2__Actinobacteria	D_3__Propionibacteriales	D_4__Nocardioidaceae	D_5__Nocardioides
Otu3677	0	0	0	0	0	0	0	0	0	D_0__Bacteria	D_1__Actinobacteria	D_2__Actinobacteria	D_3__Propionibacteriales	D_4__Nocardioidaceae	D_5__Nocardioides
Otu3437	1	1	2	1	1	0	0	0	1	D_0__Bacteria	D_1__Actinobacteria	D_2__Actinobacteria	D_3__Propionibacteriales	D_4__Nocardioidaceae	D_5__Nocardioides	D_6__uncultured bacterium
Otu3781	0	0	0	5	10	8	1	0	0	D_0__Bacteria	D_1__Actinobacteria	D_2__Actinobacteria	D_3__Propionibacteriales	D_4__Nocardioidaceae	D_5__Nocardioides	D_6__uncultured bacterium
Otu301	0	0	0	18	18	6	157	102	21	D_0__Bacteria	D_1__Actinobacteria	D_2__Actinobacteria	D_3__Propionibacteriales	D_4__Nocardioidaceae	D_5__Nocardioides
Otu3527	6	4	5	0	0	1	1	0	0	D_0__Bacteria	D_1__Actinobacteria	D_2__Actinobacteria	D_3__Propionibacteriales	D_4__Nocardioidaceae	D_5__Nocardioides
Otu1185	15	16	20	3	3	8	0	1	0	D_0__Bacteria	D_1__Actinobacteria	D_2__Actinobacteria	D_3__Propionibacteriales	D_4__Nocardioidaceae	D_5__Nocardioides	D_6__uncultured bacterium
Otu1144	15	34	31	0	0	0	0	0	0	D_0__Bacteria	D_1__Actinobacteria	D_2__Actinobacteria	D_3__Propionibacteriales	D_4__Nocardioidaceae	D_5__Nocardioides
Otu2556	5	7	9	0	0	1	0	1	0	D_0__Bacteria	D_1__Actinobacteria	D_2__Actinobacteria	D_3__Propionibacteriales	D_4__Nocardioidaceae	D_5__Nocardioides
Otu1933	8	9	16	1	3	6	0	0	0	D_0__Bacteria	D_1__Actinobacteria	D_2__Actinobacteria	D_3__Propionibacteriales	D_4__Nocardioidaceae	D_5__Nocardioides	D_6__uncultured bacterium
Otu162	2	1	9	53	73	76	128	140	112	D_0__Bacteria	D_1__Proteobacteria	D_2__Alphaproteobacteria	D_3__Rhizobiales	D_4__Rhizobiales Incertae Sedis	D_5__Nordella	D_6__uncultured bacterium
Otu220	7	12	18	37	45	45	67	90	84	D_0__Bacteria	D_1__Proteobacteria	D_2__Alphaproteobacteria	D_3__Rhizobiales	D_4__Rhizobiales Incertae Sedis	D_5__Nordella	D_6__uncultured bacterium
Otu2862	0	0	0	0	2	1	6	4	8	D_0__Bacteria	D_1__Proteobacteria	D_2__Alphaproteobacteria	D_3__Rhizobiales	D_4__Rhizobiales Incertae Sedis	D_5__Nordella	D_6__uncultured bacterium
Otu2406	7	1	3	5	7	15	1	3	1	D_0__Bacteria	D_1__Proteobacteria	D_2__Alphaproteobacteria	D_3__Rhizobiales	D_4__Rhizobiales Incertae Sedis	D_5__Nordella	D_6__uncultured bacterium
Otu1358	0	0	1	2	1	7	23	12	21	D_0__Bacteria	D_1__Proteobacteria	D_2__Alphaproteobacteria	D_3__Rhizobiales	D_4__Rhizobiales Incertae Sedis	D_5__Nordella	D_6__uncultured bacterium
Otu1618	0	0	1	1	2	2	1	1	0	D_0__Bacteria	D_1__Proteobacteria	D_2__Alphaproteobacteria	D_3__Rhizobiales	D_4__Rhizobiales Incertae Sedis	D_5__Nordella	D_6__uncultured bacterium
Otu165	0	0	0	1	0	0	0	0	0	D_0__Bacteria	D_1__Proteobacteria	D_2__Alphaproteobacteria	D_3__Rhizobiales	D_4__Rhizobiales Incertae Sedis	D_5__Nordella	D_6__uncultured bacterium
Otu3415	0	0	0	7	2	0	4	5	9	D_0__Bacteria	D_1__Cyanobacteria	D_2__Cyanobacteria	D_3__SubsectionIV	D_4__FamilyI	D_5__Nostoc
Otu3583	0	0	0	2	6	3	2	4	2	D_0__Bacteria	D_1__Cyanobacteria	D_2__Cyanobacteria	D_3__SubsectionIV	D_4__FamilyI	D_5__Nostoc
Otu3201	0	0	0	0	3	10	1	3	4	D_0__Bacteria	D_1__Cyanobacteria	D_2__Cyanobacteria	D_3__SubsectionIV	D_4__FamilyI	D_5__Nostoc
Otu152	6	5	16	35	29	34	147	328	25	D_0__Bacteria	D_1__Proteobacteria	D_2__Alphaproteobacteria	D_3__Sphingomonadales	D_4__Sphingomonadaceae	D_5__Novosphingobium
Otu169	59	47	31	61	70	101	63	194	15	D_0__Bacteria	D_1__Proteobacteria	D_2__Alphaproteobacteria	D_3__Sphingomonadales	D_4__Sphingomonadaceae	D_5__Novosphingobium	D_6__uncultured bacterium
Otu369	5	7	9	18	15	25	70	107	4	D_0__Bacteria	D_1__Proteobacteria	D_2__Alphaproteobacteria	D_3__Sphingomonadales	D_4__Sphingomonadaceae	D_5__Novosphingobium	D_6__uncultured bacterium
Otu3448	2	3	3	0	0	1	0	1	0	D_0__Bacteria	D_1__Proteobacteria	D_2__Alphaproteobacteria	D_3__Sphingomonadales	D_4__Sphingomonadaceae	D_5__Novosphingobium
Otu892	0	0	0	6	1	8	27	39	38	D_0__Bacteria	D_1__Proteobacteria	D_2__Alphaproteobacteria	D_3__Sphingomonadales	D_4__Sphingomonadaceae	D_5__Novosphingobium
Otu3178	4	4	8	1	2	2	2	6	0	D_0__Bacteria	D_1__Proteobacteria	D_2__Alphaproteobacteria	D_3__Sphingomonadales	D_4__Sphingomonadaceae	D_5__Novosphingobium	D_6__uncultured bacterium
Otu534	0	1	1	4	3	7	13	145	18	D_0__Bacteria	D_1__Proteobacteria	D_2__Alphaproteobacteria	D_3__Sphingomonadales	D_4__Sphingomonadaceae	D_5__Novosphingobium	D_6__uncultured bacterium
Otu3887	0	0	1	15	10	19	0	0	0	D_0__Bacteria	D_1__Proteobacteria	D_2__Alphaproteobacteria	D_3__Sphingomonadales	D_4__Sphingomonadaceae	D_5__Novosphingobium	D_6__uncultured bacterium
Otu323	0	0	0	2	6	3	111	104	75	D_0__Bacteria	D_1__Proteobacteria	D_2__Alphaproteobacteria	D_3__Sphingomonadales	D_4__Sphingomonadaceae	D_5__Novosphingobium	D_6__uncultured bacterium
Otu2181	0	0	0	0	1	1	0	1	0	D_0__Bacteria	D_1__Proteobacteria	D_2__Alphaproteobacteria	D_3__Sphingomonadales	D_4__Sphingomonadaceae	D_5__Novosphingobium	D_6__uncultured bacterium
Otu618	0	0	0	0	0	0	1	0	0	D_0__Bacteria	D_1__Proteobacteria	D_2__Alphaproteobacteria	D_3__Sphingomonadales	D_4__Sphingomonadaceae	D_5__Novosphingobium	D_6__uncultured bacterium
Otu3038	0	0	0	0	0	0	0	4	0	D_0__Bacteria	D_1__Proteobacteria	D_2__Alphaproteobacteria	D_3__Sphingomonadales	D_4__Sphingomonadaceae	D_5__Novosphingobium	D_6__uncultured bacterium
Otu2410	3	2	3	4	7	5	1	0	0	D_0__Bacteria	D_1__Proteobacteria	D_2__Gammaproteobacteria	D_3__Cellvibrionales	D_4__Halieaceae	D_5__OM60(NOR5) clade	D_6__uncultured bacterium
Otu3714	37	2	2	0	4	3	1	0	1	D_0__Bacteria	D_1__Verrucomicrobia	D_2__Opitutae	D_3__Opitutales	D_4__Opitutaceae	D_5__Opitutus	D_6__uncultured bacterium
Otu2727	14	6	4	0	0	1	0	0	0	D_0__Bacteria	D_1__Verrucomicrobia	D_2__Opitutae	D_3__Opitutales	D_4__Opitutaceae	D_5__Opitutus	D_6__uncultured bacterium
Otu257	0	1	0	7	8	6	130	89	153	D_0__Bacteria	D_1__Chloroflexi	D_2__Anaerolineae	D_3__Anaerolineales	D_4__Anaerolineaceae	D_5__Ornatilinea	D_6__uncultured bacterium
Otu3599	0	0	0	1	0	0	22	3	0	D_0__Bacteria	D_1__Chloroflexi	D_2__Chloroflexia	D_3__Chloroflexales	D_4__Oscillochloridaceae	D_5__Oscillochloris
Otu3156	0	0	0	5	5	4	0	0	0	D_0__Bacteria	D_1__Firmicutes	D_2__Bacilli	D_3__Bacillales	D_4__Paenibacillaceae	D_5__Paenibacillus
Otu3365	0	0	0	7	3	7	0	0	0	D_0__Bacteria	D_1__Firmicutes	D_2__Bacilli	D_3__Bacillales	D_4__Paenibacillaceae	D_5__Paenibacillus
Otu1241	1	1	1	11	29	34	0	0	0	D_0__Bacteria	D_1__Firmicutes	D_2__Bacilli	D_3__Bacillales	D_4__Paenibacillaceae	D_5__Paenibacillus	D_6__Paenibacillus illinoisensis
Otu3772	0	1	1	1	2	7	0	0	0	D_0__Bacteria	D_1__Firmicutes	D_2__Bacilli	D_3__Bacillales	D_4__Paenibacillaceae	D_5__Paenibacillus
Otu1528	0	0	2	11	12	46	0	0	0	D_0__Bacteria	D_1__Firmicutes	D_2__Bacilli	D_3__Bacillales	D_4__Paenibacillaceae	D_5__Paenibacillus
Otu2562	0	0	0	9	9	11	0	0	1	D_0__Bacteria	D_1__Firmicutes	D_2__Bacilli	D_3__Bacillales	D_4__Paenibacillaceae	D_5__Paenibacillus	D_6__Paenibacillus glycanilyticus
Otu2446	0	0	0	2	3	43	0	0	0	D_0__Bacteria	D_1__Firmicutes	D_2__Bacilli	D_3__Bacillales	D_4__Paenibacillaceae	D_5__Paenibacillus	D_6__uncultured bacterium
Otu3103	21	0	1	0	0	3	0	0	0	D_0__Bacteria	D_1__Proteobacteria	D_2__Gammaproteobacteria	D_3__Xanthomonadales	D_4__Xanthomonadaceae	D_5__Panacagrimonas	D_6__uncultured Xanthomonadaceae bacterium
Otu2713	0	0	0	3	3	7	1	3	1	D_0__Bacteria	D_1__Proteobacteria	D_2__Gammaproteobacteria	D_3__Enterobacteriales	D_4__Enterobacteriaceae	D_5__Pantoea
Otu3048	0	0	3	6	6	5	0	0	0	D_0__Bacteria	D_1__Chlamydiae	D_2__Chlamydiae	D_3__Chlamydiales	D_4__Parachlamydiaceae	D_5__Parachlamydia	D_6__Parachlamydia acanthamoebae UV-7
Otu1249	0	0	0	0	0	0	0	0	0	D_0__Bacteria	D_1__Proteobacteria	D_2__Alphaproteobacteria	D_3__Rhodobacterales	D_4__Rhodobacteraceae	D_5__Paracocccus
Otu3423	0	0	1	3	1	2	1	0	0	D_0__Bacteria	D_1__Proteobacteria	D_2__Alphaproteobacteria	D_3__Rhodobacterales	D_4__Rhodobacteraceae	D_5__Paracocccus
Otu806	7	1	5	1	3	1	43	13	41	D_0__Bacteria	D_1__Proteobacteria	D_2__Alphaproteobacteria	D_3__Parvularculales	D_4__Parvularculaceae	D_5__Parvularcula
Otu1401	7	5	9	4	10	9	2	9	2	D_0__Bacteria	D_1__Actinobacteria	D_2__Thermoleophilia	D_3__Solirubrobacterales	D_4__Patulibacteraceae	D_5__Patulibacter	D_6__uncultured bacterium
Otu1411	0	0	0	2	3	1	0	0	0	D_0__Bacteria	D_1__Actinobacteria	D_2__Thermoleophilia	D_3__Solirubrobacterales	D_4__Patulibacteraceae	D_5__Patulibacter	D_6__uncultured bacterium
Otu592	5	15	13	23	54	43	1	0	0	D_0__Bacteria	D_1__Actinobacteria	D_2__Thermoleophilia	D_3__Solirubrobacterales	D_4__Patulibacteraceae	D_5__Patulibacter	D_6__uncultured bacterium
Otu3064	11	0	4	0	0	0	0	0	0	D_0__Bacteria	D_1__Proteobacteria	D_2__Betaproteobacteria	D_3__Burkholderiales	D_4__Oxalobacteraceae	D_5__Paucimonas	D_6__uncultured bacterium
Otu2503	0	0	0	5	4	10	5	0	6	D_0__Bacteria	D_1__Proteobacteria	D_2__Betaproteobacteria	D_3__Burkholderiales	D_4__Oxalobacteraceae	D_5__Paucimonas
Otu1712	1	3	3	8	5	11	13	19	11	D_0__Bacteria	D_1__Proteobacteria	D_2__Alphaproteobacteria	D_3__Rhizobiales	D_4__Hyphomicrobiaceae	D_5__Pedomicrobium	D_6__uncultured bacterium
Otu1187	1	4	7	3	4	18	13	13	12	D_0__Bacteria	D_1__Proteobacteria	D_2__Alphaproteobacteria	D_3__Rhizobiales	D_4__Hyphomicrobiaceae	D_5__Pedomicrobium
Otu1049	8	9	22	4	3	5	7	8	5	D_0__Bacteria	D_1__Proteobacteria	D_2__Alphaproteobacteria	D_3__Rhizobiales	D_4__Hyphomicrobiaceae	D_5__Pedomicrobium	D_6__uncultured bacterium
Otu1165	5	0	5	18	22	18	3	2	3	D_0__Bacteria	D_1__Proteobacteria	D_2__Alphaproteobacteria	D_3__Rhizobiales	D_4__Hyphomicrobiaceae	D_5__Pedomicrobium	D_6__uncultured bacterium
Otu747	1	1	4	11	10	10	33	35	32	D_0__Bacteria	D_1__Proteobacteria	D_2__Alphaproteobacteria	D_3__Rhizobiales	D_4__Hyphomicrobiaceae	D_5__Pedomicrobium	D_6__uncultured bacterium
Otu2970	0	3	1	1	2	1	5	0	6	D_0__Bacteria	D_1__Proteobacteria	D_2__Alphaproteobacteria	D_3__Rhizobiales	D_4__Hyphomicrobiaceae	D_5__Pedomicrobium	D_6__uncultured bacterium
Otu939	0	2	1	17	13	15	21	14	18	D_0__Bacteria	D_1__Proteobacteria	D_2__Alphaproteobacteria	D_3__Rhizobiales	D_4__Hyphomicrobiaceae	D_5__Pedomicrobium	D_6__uncultured bacterium
Otu3687	0	0	0	4	3	2	1	0	0	D_0__Bacteria	D_1__Proteobacteria	D_2__Alphaproteobacteria	D_3__Rhizobiales	D_4__Hyphomicrobiaceae	D_5__Pedomicrobium	D_6__uncultured bacterium
Otu1439	0	0	0	7	14	8	16	4	5	D_0__Bacteria	D_1__Proteobacteria	D_2__Alphaproteobacteria	D_3__Rhizobiales	D_4__Hyphomicrobiaceae	D_5__Pedomicrobium	D_6__uncultured bacterium
Otu1178	6	12	14	6	4	7	9	6	2	D_0__Bacteria	D_1__Proteobacteria	D_2__Alphaproteobacteria	D_3__Rhizobiales	D_4__Hyphomicrobiaceae	D_5__Pedomicrobium
Otu2373	4	8	9	3	1	2	2	0	1	D_0__Bacteria	D_1__Proteobacteria	D_2__Alphaproteobacteria	D_3__Rhizobiales	D_4__Hyphomicrobiaceae	D_5__Pedomicrobium	D_6__uncultured bacterium
Otu3362	1	0	1	4	5	9	1	0	1	D_0__Bacteria	D_1__Proteobacteria	D_2__Alphaproteobacteria	D_3__Rhizobiales	D_4__Hyphomicrobiaceae	D_5__Pedomicrobium
Otu1685	0	1	0	0	0	0	10	18	15	D_0__Bacteria	D_1__Proteobacteria	D_2__Alphaproteobacteria	D_3__Rhizobiales	D_4__Hyphomicrobiaceae	D_5__Pedomicrobium	D_6__uncultured bacterium
Otu3359	0	1	6	4	0	1	1	2	2	D_0__Bacteria	D_1__Proteobacteria	D_2__Alphaproteobacteria	D_3__Rhizobiales	D_4__Hyphomicrobiaceae	D_5__Pedomicrobium
Otu2169	0	0	1	17	10	4	3	2	2	D_0__Bacteria	D_1__Proteobacteria	D_2__Alphaproteobacteria	D_3__Rhizobiales	D_4__Hyphomicrobiaceae	D_5__Pedomicrobium	D_6__uncultured bacterium
Otu3633	0	0	0	6	2	2	0	0	3	D_0__Bacteria	D_1__Proteobacteria	D_2__Alphaproteobacteria	D_3__Rhizobiales	D_4__Hyphomicrobiaceae	D_5__Pedomicrobium	D_6__uncultured bacterium
Otu1770	0	0	0	1	0	0	13	12	20	D_0__Bacteria	D_1__Proteobacteria	D_2__Alphaproteobacteria	D_3__Rhizobiales	D_4__Hyphomicrobiaceae	D_5__Pedomicrobium	D_6__uncultured bacterium
Otu3592	0	0	0	2	0	0	13	0	8	D_0__Bacteria	D_1__Verrucomicrobia	D_2__OPB35 soil group	D_3__Unknown Order	D_4__Unknown Family	D_5__Pedosphaera	D_6__Pedosphaera parvula Ellin514
Otu2217	0	0	1	1	1	1	5	4	9	D_0__Bacteria	D_1__Proteobacteria	D_2__Deltaproteobacteria	D_3__Desulfuromonadales	D_4__Desulfuromonadaceae	D_5__Pelobacter	D_6__uncultured bacterium
Otu3589	1	2	5	6	5	4	0	0	0	D_0__Bacteria	D_1__Firmicutes	D_2__Negativicutes	D_3__Selenomonadales	D_4__Veillonellaceae	D_5__Pelosinus	D_6__uncultured bacterium
Otu3278	0	1	3	2	3	2	0	1	6	D_0__Bacteria	D_1__Firmicutes	D_2__Negativicutes	D_3__Selenomonadales	D_4__Veillonellaceae	D_5__Pelosinus	D_6__uncultured bacterium
Otu248	10	13	30	103	116	81	17	8	21	D_0__Bacteria	D_1__Firmicutes	D_2__Clostridia	D_3__Clostridiales	D_4__Peptostreptococcaceae	D_5__Peptoclostridium	D_6__uncultured bacterium
Otu55	48	78	116	583	693	343	66	9	121	D_0__Bacteria	D_1__Firmicutes	D_2__Clostridia	D_3__Clostridiales	D_4__Peptostreptococcaceae	D_5__Peptoclostridium	D_6__uncultured bacterium
Otu319	39	42	51	48	48	21	18	3	31	D_0__Bacteria	D_1__Firmicutes	D_2__Clostridia	D_3__Clostridiales	D_4__Peptostreptococcaceae	D_5__Peptoclostridium
Otu1687	2	5	1	11	10	9	0	0	0	D_0__Bacteria	D_1__Firmicutes	D_2__Clostridia	D_3__Clostridiales	D_4__Peptostreptococcaceae	D_5__Peptoclostridium
Otu2196	0	0	0	0	0	0	0	0	0	D_0__Bacteria	D_1__Firmicutes	D_2__Clostridia	D_3__Clostridiales	D_4__Peptostreptococcaceae	D_5__Peptostreptococcus	D_6__uncultured bacterium
Otu106	158	272	503	2	0	3	0	0	0	D_0__Bacteria	D_1__Proteobacteria	D_2__Deltaproteobacteria	D_3__Bdellovibrionales	D_4__Bacteriovoracaceae	D_5__Peredibacter
Otu3175	0	0	0	6	7	4	0	3	2	D_0__Bacteria	D_1__Proteobacteria	D_2__Deltaproteobacteria	D_3__Myxococcales	D_4__Phaselicystidaceae	D_5__Phaselicystis	D_6__uncultured bacterium
Otu3380	0	0	0	2	5	5	3	3	0	D_0__Bacteria	D_1__Proteobacteria	D_2__Deltaproteobacteria	D_3__Myxococcales	D_4__Phaselicystidaceae	D_5__Phaselicystis
Otu2866	0	0	0	14	9	8	10	7	4	D_0__Bacteria	D_1__Proteobacteria	D_2__Alphaproteobacteria	D_3__Caulobacterales	D_4__Caulobacteraceae	D_5__Phenylobacterium	D_6__uncultured Caulobacteraceae bacterium
Otu891	1	4	1	26	44	17	1	0	0	D_0__Bacteria	D_1__Proteobacteria	D_2__Alphaproteobacteria	D_3__Caulobacterales	D_4__Caulobacteraceae	D_5__Phenylobacterium
Otu940	0	0	0	23	40	26	0	0	0	D_0__Bacteria	D_1__Proteobacteria	D_2__Alphaproteobacteria	D_3__Caulobacterales	D_4__Caulobacteraceae	D_5__Phenylobacterium
Otu799	10	7	21	13	17	2	16	27	8	D_0__Bacteria	D_1__Proteobacteria	D_2__Alphaproteobacteria	D_3__Rhizobiales	D_4__Rhizobiales Incertae Sedis	D_5__Phreatobacter	D_6__unidentified marine bacterioplankton
Otu3808	3	0	6	0	0	0	1	4	0	D_0__Bacteria	D_1__Proteobacteria	D_2__Alphaproteobacteria	D_3__Rhizobiales	D_4__Rhizobiales Incertae Sedis	D_5__Phreatobacter	D_6__unidentified marine bacterioplankton
Otu3181	1	0	0	1	1	1	3	8	3	D_0__Bacteria	D_1__Planctomycetes	D_2__Planctomycetacia	D_3__Planctomycetales	D_4__Planctomycetaceae	D_5__Pir4 lineage	D_6__uncultured bacterium
Otu1040	0	1	0	25	21	6	4	6	14	D_0__Bacteria	D_1__Planctomycetes	D_2__Planctomycetacia	D_3__Planctomycetales	D_4__Planctomycetaceae	D_5__Pir4 lineage	D_6__uncultured bacterium
Otu3457	0	1	0	4	1	6	1	2	0	D_0__Bacteria	D_1__Planctomycetes	D_2__Planctomycetacia	D_3__Planctomycetales	D_4__Planctomycetaceae	D_5__Pir4 lineage	D_6__uncultured bacterium
Otu2236	1	1	0	1	3	2	3	7	8	D_0__Bacteria	D_1__Planctomycetes	D_2__Planctomycetacia	D_3__Planctomycetales	D_4__Planctomycetaceae	D_5__Pir4 lineage
Otu1365	1	7	3	17	8	6	7	7	12	D_0__Bacteria	D_1__Planctomycetes	D_2__Planctomycetacia	D_3__Planctomycetales	D_4__Planctomycetaceae	D_5__Pir4 lineage	D_6__uncultured bacterium
Otu3125	0	0	0	12	4	17	0	1	4	D_0__Bacteria	D_1__Planctomycetes	D_2__Planctomycetacia	D_3__Planctomycetales	D_4__Planctomycetaceae	D_5__Pir4 lineage	D_6__uncultured bacterium
Otu2005	0	0	0	14	12	7	0	0	0	D_0__Bacteria	D_1__Planctomycetes	D_2__Planctomycetacia	D_3__Planctomycetales	D_4__Planctomycetaceae	D_5__Pir4 lineage	D_6__uncultured bacterium
Otu897	0	0	1	28	27	13	9	15	31	D_0__Bacteria	D_1__Planctomycetes	D_2__Planctomycetacia	D_3__Planctomycetales	D_4__Planctomycetaceae	D_5__Pir4 lineage
Otu3335	0	0	0	2	2	8	3	3	1	D_0__Bacteria	D_1__Planctomycetes	D_2__Planctomycetacia	D_3__Planctomycetales	D_4__Planctomycetaceae	D_5__Pir4 lineage	D_6__uncultured bacterium
Otu2816	2	0	0	2	4	2	0	7	1	D_0__Bacteria	D_1__Planctomycetes	D_2__Planctomycetacia	D_3__Planctomycetales	D_4__Planctomycetaceae	D_5__Pir4 lineage	D_6__uncultured bacterium
Otu1661	3	1	1	7	9	8	8	15	0	D_0__Bacteria	D_1__Planctomycetes	D_2__Planctomycetacia	D_3__Planctomycetales	D_4__Planctomycetaceae	D_5__Pir4 lineage
Otu1539	0	0	0	16	14	4	4	8	10	D_0__Bacteria	D_1__Planctomycetes	D_2__Planctomycetacia	D_3__Planctomycetales	D_4__Planctomycetaceae	D_5__Pirellula	D_6__uncultured bacterium
Otu3602	2	16	2	5	0	2	0	1	0	D_0__Bacteria	D_1__Planctomycetes	D_2__Planctomycetacia	D_3__Planctomycetales	D_4__Planctomycetaceae	D_5__Pirellula
Otu894	3	2	0	11	7	5	24	64	14	D_0__Bacteria	D_1__Planctomycetes	D_2__Planctomycetacia	D_3__Planctomycetales	D_4__Planctomycetaceae	D_5__Pirellula	D_6__uncultured bacterium
Otu2429	0	2	1	8	2	7	0	3	1	D_0__Bacteria	D_1__Planctomycetes	D_2__Planctomycetacia	D_3__Planctomycetales	D_4__Planctomycetaceae	D_5__Pirellula	D_6__uncultured bacterium
Otu2413	3	20	5	0	0	3	0	0	0	D_0__Bacteria	D_1__Planctomycetes	D_2__Planctomycetacia	D_3__Planctomycetales	D_4__Planctomycetaceae	D_5__Pirellula
Otu3692	0	1	1	1	3	4	0	1	0	D_0__Bacteria	D_1__Planctomycetes	D_2__Planctomycetacia	D_3__Planctomycetales	D_4__Planctomycetaceae	D_5__Pirellula	D_6__uncultured planctomycete
Otu3764	0	0	0	3	0	5	1	0	2	D_0__Bacteria	D_1__Planctomycetes	D_2__Planctomycetacia	D_3__Planctomycetales	D_4__Planctomycetaceae	D_5__Pirellula	D_6__uncultured bacterium
Otu3044	0	0	0	8	0	14	0	0	0	D_0__Bacteria	D_1__Planctomycetes	D_2__Planctomycetacia	D_3__Planctomycetales	D_4__Planctomycetaceae	D_5__Pirellula
Otu3004	0	0	0	1	0	3	3	13	2	D_0__Bacteria	D_1__Planctomycetes	D_2__Planctomycetacia	D_3__Planctomycetales	D_4__Planctomycetaceae	D_5__Pirellula	D_6__uncultured bacterium
Otu619	2	8	0	20	12	10	14	15	70	D_0__Bacteria	D_1__Planctomycetes	D_2__Planctomycetacia	D_3__Planctomycetales	D_4__Planctomycetaceae	D_5__Planctomyces	D_6__uncultured bacterium
Otu1645	1	4	0	7	2	3	4	7	20	D_0__Bacteria	D_1__Planctomycetes	D_2__Planctomycetacia	D_3__Planctomycetales	D_4__Planctomycetaceae	D_5__Planctomyces
Otu3847	2	5	4	3	0	1	2	2	4	D_0__Bacteria	D_1__Planctomycetes	D_2__Planctomycetacia	D_3__Planctomycetales	D_4__Planctomycetaceae	D_5__Planctomyces
Otu667	1	1	0	18	24	11	11	12	47	D_0__Bacteria	D_1__Planctomycetes	D_2__Planctomycetacia	D_3__Planctomycetales	D_4__Planctomycetaceae	D_5__Planctomyces	D_6__uncultured bacterium
Otu1490	2	0	0	13	4	3	5	3	12	D_0__Bacteria	D_1__Planctomycetes	D_2__Planctomycetacia	D_3__Planctomycetales	D_4__Planctomycetaceae	D_5__Planctomyces	D_6__uncultured bacterium
Otu1837	3	2	2	2	9	4	4	5	14	D_0__Bacteria	D_1__Planctomycetes	D_2__Planctomycetacia	D_3__Planctomycetales	D_4__Planctomycetaceae	D_5__Planctomyces	D_6__uncultured bacterium
Otu2360	1	0	4	1	1	1	1	1	11	D_0__Bacteria	D_1__Planctomycetes	D_2__Planctomycetacia	D_3__Planctomycetales	D_4__Planctomycetaceae	D_5__Planctomyces	D_6__uncultured bacterium
Otu3093	1	0	0	3	3	0	3	3	4	D_0__Bacteria	D_1__Planctomycetes	D_2__Planctomycetacia	D_3__Planctomycetales	D_4__Planctomycetaceae	D_5__Planctomyces	D_6__uncultured planctomycete
Otu2146	1	0	0	9	6	8	6	3	9	D_0__Bacteria	D_1__Planctomycetes	D_2__Planctomycetacia	D_3__Planctomycetales	D_4__Planctomycetaceae	D_5__Planctomyces	D_6__uncultured bacterium
Otu444	1	2	0	71	56	46	6	8	19	D_0__Bacteria	D_1__Planctomycetes	D_2__Planctomycetacia	D_3__Planctomycetales	D_4__Planctomycetaceae	D_5__Planctomyces	D_6__uncultured bacterium
Otu3439	0	0	0	1	0	2	3	4	12	D_0__Bacteria	D_1__Planctomycetes	D_2__Planctomycetacia	D_3__Planctomycetales	D_4__Planctomycetaceae	D_5__Planctomyces	D_6__uncultured bacterium
Otu1402	1	1	0	2	1	8	4	3	27	D_0__Bacteria	D_1__Planctomycetes	D_2__Planctomycetacia	D_3__Planctomycetales	D_4__Planctomycetaceae	D_5__Planctomyces	D_6__uncultured bacterium
Otu1577	0	0	0	8	6	6	4	5	16	D_0__Bacteria	D_1__Planctomycetes	D_2__Planctomycetacia	D_3__Planctomycetales	D_4__Planctomycetaceae	D_5__Planctomyces	D_6__uncultured bacterium
Otu1255	0	0	0	5	8	3	7	4	38	D_0__Bacteria	D_1__Planctomycetes	D_2__Planctomycetacia	D_3__Planctomycetales	D_4__Planctomycetaceae	D_5__Planctomyces	D_6__uncultured bacterium
Otu1692	2	0	1	9	9	7	5	4	6	D_0__Bacteria	D_1__Planctomycetes	D_2__Planctomycetacia	D_3__Planctomycetales	D_4__Planctomycetaceae	D_5__Planctomyces	D_6__uncultured bacterium
Otu3881	1	2	0	0	2	0	1	0	1	D_0__Bacteria	D_1__Planctomycetes	D_2__Planctomycetacia	D_3__Planctomycetales	D_4__Planctomycetaceae	D_5__Planctomyces	D_6__uncultured bacterium
Otu3661	1	0	0	5	5	3	0	0	1	D_0__Bacteria	D_1__Planctomycetes	D_2__Planctomycetacia	D_3__Planctomycetales	D_4__Planctomycetaceae	D_5__Planctomyces	D_6__uncultured bacterium
Otu1325	1	3	0	7	5	4	4	14	32	D_0__Bacteria	D_1__Planctomycetes	D_2__Planctomycetacia	D_3__Planctomycetales	D_4__Planctomycetaceae	D_5__Planctomyces	D_6__uncultured bacterium
Otu1781	0	1	1	13	13	7	1	0	2	D_0__Bacteria	D_1__Planctomycetes	D_2__Planctomycetacia	D_3__Planctomycetales	D_4__Planctomycetaceae	D_5__Planctomyces	D_6__uncultured bacterium
Otu402	51	77	48	28	31	10	2	1	1	D_0__Bacteria	D_1__Planctomycetes	D_2__Planctomycetacia	D_3__Planctomycetales	D_4__Planctomycetaceae	D_5__Planctomyces	D_6__uncultured bacterium
Otu3280	2	0	0	8	10	2	1	1	4	D_0__Bacteria	D_1__Planctomycetes	D_2__Planctomycetacia	D_3__Planctomycetales	D_4__Planctomycetaceae	D_5__Planctomyces	D_6__uncultured bacterium
Otu3400	6	2	7	0	0	0	0	0	0	D_0__Bacteria	D_1__Planctomycetes	D_2__Planctomycetacia	D_3__Planctomycetales	D_4__Planctomycetaceae	D_5__Planctomyces	D_6__uncultured bacterium
Otu827	34	45	37	0	0	0	0	0	0	D_0__Bacteria	D_1__Planctomycetes	D_2__Planctomycetacia	D_3__Planctomycetales	D_4__Planctomycetaceae	D_5__Planctomyces	D_6__uncultured bacterium
Otu2211	0	1	0	0	1	1	2	12	16	D_0__Bacteria	D_1__Planctomycetes	D_2__Planctomycetacia	D_3__Planctomycetales	D_4__Planctomycetaceae	D_5__Planctomyces	D_6__uncultured bacterium
Otu1197	0	0	0	40	26	22	1	0	6	D_0__Bacteria	D_1__Planctomycetes	D_2__Planctomycetacia	D_3__Planctomycetales	D_4__Planctomycetaceae	D_5__Planctomyces	D_6__uncultured bacterium
Otu1487	0	0	0	23	25	9	0	0	0	D_0__Bacteria	D_1__Planctomycetes	D_2__Planctomycetacia	D_3__Planctomycetales	D_4__Planctomycetaceae	D_5__Planctomyces	D_6__uncultured bacterium
Otu1336	0	0	0	8	22	7	6	3	32	D_0__Bacteria	D_1__Planctomycetes	D_2__Planctomycetacia	D_3__Planctomycetales	D_4__Planctomycetaceae	D_5__Planctomyces	D_6__uncultured bacterium
Otu2369	0	0	0	15	5	10	2	0	1	D_0__Bacteria	D_1__Planctomycetes	D_2__Planctomycetacia	D_3__Planctomycetales	D_4__Planctomycetaceae	D_5__Planctomyces	D_6__uncultured bacterium
Otu3760	0	0	0	3	5	4	0	1	2	D_0__Bacteria	D_1__Planctomycetes	D_2__Planctomycetacia	D_3__Planctomycetales	D_4__Planctomycetaceae	D_5__Planctomyces	D_6__uncultured bacterium
Otu3420	0	0	0	4	4	1	0	1	8	D_0__Bacteria	D_1__Planctomycetes	D_2__Planctomycetacia	D_3__Planctomycetales	D_4__Planctomycetaceae	D_5__Planctomyces
Otu1946	0	0	0	2	3	0	3	3	20	D_0__Bacteria	D_1__Planctomycetes	D_2__Planctomycetacia	D_3__Planctomycetales	D_4__Planctomycetaceae	D_5__Planctomyces	D_6__uncultured bacterium
Otu3323	0	0	0	3	2	1	2	5	1	D_0__Bacteria	D_1__Planctomycetes	D_2__Planctomycetacia	D_3__Planctomycetales	D_4__Planctomycetaceae	D_5__Planctomyces	D_6__uncultured bacterium
Otu3751	10	1	0	0	0	0	0	0	0	D_0__Bacteria	D_1__Cyanobacteria	D_2__Cyanobacteria	D_3__SubsectionIII	D_4__FamilyI	D_5__Planktothricoides	D_6__uncultured bacterium
Otu1744	4	0	1	9	5	31	0	0	1	D_0__Bacteria	D_1__Cyanobacteria	D_2__Cyanobacteria	D_3__SubsectionIII	D_4__FamilyI	D_5__Planktothrix	D_6__uncultured bacterium
Otu3213	3	1	7	5	0	0	0	0	0	D_0__Bacteria	D_1__Firmicutes	D_2__Bacilli	D_3__Bacillales	D_4__Planococcaceae	D_5__Planomicrobium
Otu3864	0	0	0	0	0	0	0	0	0	D_0__Bacteria	D_1__Firmicutes	D_2__Bacilli	D_3__Bacillales	D_4__Planococcaceae	D_5__Planomicrobium
Otu720	0	0	0	0	1	0	29	76	46	D_0__Bacteria	D_1__Proteobacteria	D_2__Alphaproteobacteria	D_3__Rhizobiales	D_4__Methylocystaceae	D_5__Pleomorphomonas	D_6__uncultured bacterium
Otu2695	1	1	1	7	1	3	5	5	8	D_0__Bacteria	D_1__Proteobacteria	D_2__Alphaproteobacteria	D_3__Rhizobiales	D_4__Methylocystaceae	D_5__Pleomorphomonas
Otu2001	0	0	2	3	11	5	16	5	10	D_0__Bacteria	D_1__Proteobacteria	D_2__Alphaproteobacteria	D_3__Rhizobiales	D_4__Methylocystaceae	D_5__Pleomorphomonas
Otu349	1	0	0	1	1	0	37	134	104	D_0__Bacteria	D_1__Proteobacteria	D_2__Alphaproteobacteria	D_3__Rhizobiales	D_4__Methylocystaceae	D_5__Pleomorphomonas	D_6__uncultured bacterium
Otu314	0	0	1	0	0	1	13	220	89	D_0__Bacteria	D_1__Proteobacteria	D_2__Alphaproteobacteria	D_3__Rhizobiales	D_4__Methylocystaceae	D_5__Pleomorphomonas
Otu3114	0	0	0	0	0	0	5	11	4	D_0__Bacteria	D_1__Proteobacteria	D_2__Alphaproteobacteria	D_3__Rhizobiales	D_4__Methylocystaceae	D_5__Pleomorphomonas
Otu2686	0	0	0	0	0	0	2	24	3	D_0__Bacteria	D_1__Proteobacteria	D_2__Alphaproteobacteria	D_3__Rhizobiales	D_4__Methylocystaceae	D_5__Pleomorphomonas	D_6__uncultured bacterium
Otu2882	2	2	5	0	0	0	8	8	5	D_0__Bacteria	D_1__Proteobacteria	D_2__Gammaproteobacteria	D_3__Enterobacteriales	D_4__Enterobacteriaceae	D_5__Plesiomonas	D_6__Plesiomonas shigelloides
Otu609	0	0	0	4	5	2	90	39	38	D_0__Bacteria	D_1__Proteobacteria	D_2__Deltaproteobacteria	D_3__Myxococcales	D_4__Polyangiaceae	D_5__Polyangium	D_6__uncultured bacterium
Otu650	1	0	1	5	17	8	62	47	13	D_0__Bacteria	D_1__Proteobacteria	D_2__Alphaproteobacteria	D_3__Sphingomonadales	D_4__Sphingomonadaceae	D_5__Polymorphobacter
Otu1360	39	2	10	0	1	4	0	1	1	D_0__Bacteria	D_1__Proteobacteria	D_2__Betaproteobacteria	D_3__Burkholderiales	D_4__Burkholderiaceae	D_5__Polynucleobacter	D_6__uncultured bacterium
Otu496	65	15	24	11	7	67	8	3	4	D_0__Bacteria	D_1__Proteobacteria	D_2__Betaproteobacteria	D_3__Burkholderiales	D_4__Burkholderiaceae	D_5__Polynucleobacter	D_6__uncultured bacterium
Otu688	128	5	21	0	0	1	1	0	0	D_0__Bacteria	D_1__Proteobacteria	D_2__Betaproteobacteria	D_3__Burkholderiales	D_4__Burkholderiaceae	D_5__Polynucleobacter	D_6__Polynucleobacter cosmopolitanus
Otu1067	22	9	11	0	2	4	17	14	5	D_0__Bacteria	D_1__Proteobacteria	D_2__Alphaproteobacteria	D_3__Sphingomonadales	D_4__Erythrobacteraceae	D_5__Porphyrobacter	D_6__uncultured bacterium
Otu67	0	0	0	0	0	0	0	0	0	D_0__Bacteria	D_1__Proteobacteria	D_2__Gammaproteobacteria	D_3__Enterobacteriales	D_4__Enterobacteriaceae	D_5__Pragia
Otu2948	1	5	14	2	1	1	0	0	0	D_0__Bacteria	D_1__Cyanobacteria	D_2__Cyanobacteria	D_3__SubsectionI	D_4__FamilyI	D_5__Prochlorococcus	D_6__uncultured bacterium
Otu1198	0	0	0	0	0	0	0	0	0	D_0__Bacteria	D_1__Bacteroidetes	D_2__Bacteroidia	D_3__Bacteroidia Incertae Sedis	D_4__Prolixibacteraceae	D_5__Prolixibacter	D_6__uncultured bacterium
Otu2384	0	0	0	0	0	0	15	14	3	D_0__Bacteria	D_1__Proteobacteria	D_2__Betaproteobacteria	D_3__Rhodocyclales	D_4__Rhodocyclaceae	D_5__Propionivibrio	D_6__uncultured bacterium
Otu477	136	27	18	2	1	1	4	0	0	D_0__Bacteria	D_1__Verrucomicrobia	D_2__Verrucomicrobiae	D_3__Verrucomicrobiales	D_4__Verrucomicrobiaceae	D_5__Prosthecobacter	D_6__uncultured bacterium
Otu1651	33	12	8	1	0	1	1	0	5	D_0__Bacteria	D_1__Verrucomicrobia	D_2__Verrucomicrobiae	D_3__Verrucomicrobiales	D_4__Verrucomicrobiaceae	D_5__Prosthecobacter	D_6__uncultured bacterium
Otu2881	6	6	5	2	0	0	0	0	0	D_0__Bacteria	D_1__Verrucomicrobia	D_2__Verrucomicrobiae	D_3__Verrucomicrobiales	D_4__Verrucomicrobiaceae	D_5__Prosthecobacter	D_6__uncultured bacterium
Otu567	7	0	0	5	3	0	0	0	1	D_0__Bacteria	D_1__Verrucomicrobia	D_2__Verrucomicrobiae	D_3__Verrucomicrobiales	D_4__Verrucomicrobiaceae	D_5__Prosthecobacter	D_6__uncultured bacterium
Otu261	296	36	32	0	0	0	0	0	0	D_0__Bacteria	D_1__Verrucomicrobia	D_2__Verrucomicrobiae	D_3__Verrucomicrobiales	D_4__Verrucomicrobiaceae	D_5__Prosthecobacter	D_6__uncultured bacterium
Otu920	33	40	22	2	5	1	0	3	1	D_0__Bacteria	D_1__Verrucomicrobia	D_2__Verrucomicrobiae	D_3__Verrucomicrobiales	D_4__Verrucomicrobiaceae	D_5__Prosthecobacter	D_6__Prosthecobacter debontii
Otu978	65	15	24	0	0	0	0	0	0	D_0__Bacteria	D_1__Verrucomicrobia	D_2__Verrucomicrobiae	D_3__Verrucomicrobiales	D_4__Verrucomicrobiaceae	D_5__Prosthecobacter	D_6__uncultured bacterium
Otu460	193	10	10	1	1	1	0	0	1	D_0__Bacteria	D_1__Verrucomicrobia	D_2__Verrucomicrobiae	D_3__Verrucomicrobiales	D_4__Verrucomicrobiaceae	D_5__Prosthecobacter	D_6__uncultured bacterium
Otu946	71	19	15	1	0	1	0	0	0	D_0__Bacteria	D_1__Verrucomicrobia	D_2__Verrucomicrobiae	D_3__Verrucomicrobiales	D_4__Verrucomicrobiaceae	D_5__Prosthecobacter	D_6__uncultured bacterium
Otu3286	10	5	2	0	0	0	0	0	0	D_0__Bacteria	D_1__Verrucomicrobia	D_2__Verrucomicrobiae	D_3__Verrucomicrobiales	D_4__Verrucomicrobiaceae	D_5__Prosthecobacter	D_6__uncultured bacterium
Otu2583	20	1	4	1	0	0	0	1	0	D_0__Bacteria	D_1__Verrucomicrobia	D_2__Verrucomicrobiae	D_3__Verrucomicrobiales	D_4__Verrucomicrobiaceae	D_5__Prosthecobacter
Otu913	1	0	0	0	0	0	0	0	0	D_0__Bacteria	D_1__Verrucomicrobia	D_2__Verrucomicrobiae	D_3__Verrucomicrobiales	D_4__Verrucomicrobiaceae	D_5__Prosthecobacter	D_6__uncultured bacterium
Otu948	1	1	0	0	0	0	0	0	0	D_0__Bacteria	D_1__Verrucomicrobia	D_2__Verrucomicrobiae	D_3__Verrucomicrobiales	D_4__Verrucomicrobiaceae	D_5__Prosthecobacter	D_6__uncultured bacterium
Otu3777	0	1	3	0	3	2	3	0	1	D_0__Bacteria	D_1__Proteobacteria	D_2__Alphaproteobacteria	D_3__Rhizobiales	D_4__Hyphomicrobiaceae	D_5__Prosthecomicrobium
Otu1619	4	5	10	16	17	12	0	6	0	D_0__Bacteria	D_1__Proteobacteria	D_2__Alphaproteobacteria	D_3__Rhizobiales	D_4__Hyphomicrobiaceae	D_5__Prosthecomicrobium
Otu3532	0	0	0	1	2	1	7	4	2	D_0__Bacteria	D_1__Proteobacteria	D_2__Alphaproteobacteria	D_3__Rhizobiales	D_4__Hyphomicrobiaceae	D_5__Prosthecomicrobium
Otu890	1	3	1	6	9	2	49	35	15	D_0__Bacteria	D_1__Proteobacteria	D_2__Alphaproteobacteria	D_3__Rhizobiales	D_4__Hyphomicrobiaceae	D_5__Prosthecomicrobium
Otu2723	0	0	2	5	3	2	3	2	1	D_0__Bacteria	D_1__Proteobacteria	D_2__Alphaproteobacteria	D_3__Rhizobiales	D_4__Hyphomicrobiaceae	D_5__Prosthecomicrobium
Otu2366	0	0	0	0	0	0	15	15	3	D_0__Bacteria	D_1__Proteobacteria	D_2__Alphaproteobacteria	D_3__Rhizobiales	D_4__Hyphomicrobiaceae	D_5__Prosthecomicrobium
Otu2960	0	0	0	0	4	4	5	7	2	D_0__Bacteria	D_1__Proteobacteria	D_2__Alphaproteobacteria	D_3__Rhizobiales	D_4__Xanthobacteraceae	D_5__Pseudolabrys	D_6__uncultured bacterium
Otu1403	7	0	2	0	0	0	0	1	0	D_0__Bacteria	D_1__Proteobacteria	D_2__Gammaproteobacteria	D_3__Pseudomonadales	D_4__Pseudomonadaceae	D_5__Pseudomonas	D_6__uncultured bacterium
Otu3438	2	0	0	0	0	0	0	0	0	D_0__Bacteria	D_1__Proteobacteria	D_2__Gammaproteobacteria	D_3__Pseudomonadales	D_4__Pseudomonadaceae	D_5__Pseudomonas
Otu1720	33	0	2	3	5	7	3	0	0	D_0__Bacteria	D_1__Proteobacteria	D_2__Gammaproteobacteria	D_3__Pseudomonadales	D_4__Pseudomonadaceae	D_5__Pseudomonas	D_6__uncultured bacterium
Otu3331	0	0	0	0	0	0	0	0	0	D_0__Bacteria	D_1__Proteobacteria	D_2__Gammaproteobacteria	D_3__Pseudomonadales	D_4__Pseudomonadaceae	D_5__Pseudomonas
Otu1971	4	2	5	5	7	4	5	0	0	D_0__Bacteria	D_1__Proteobacteria	D_2__Gammaproteobacteria	D_3__Pseudomonadales	D_4__Pseudomonadaceae	D_5__Pseudomonas
Otu3250	1	0	0	1	2	4	0	1	1	D_0__Bacteria	D_1__Proteobacteria	D_2__Gammaproteobacteria	D_3__Pseudomonadales	D_4__Pseudomonadaceae	D_5__Pseudomonas	D_6__uncultured gamma proteobacterium
Otu1068	0	0	0	0	0	0	0	0	0	D_0__Bacteria	D_1__Proteobacteria	D_2__Gammaproteobacteria	D_3__Pseudomonadales	D_4__Pseudomonadaceae	D_5__Pseudomonas
Otu2795	7	0	0	0	0	3	6	6	0	D_0__Bacteria	D_1__Proteobacteria	D_2__Gammaproteobacteria	D_3__Pseudomonadales	D_4__Pseudomonadaceae	D_5__Pseudomonas	D_6__Pseudomonas putida
Otu2304	24	0	0	0	1	0	4	3	0	D_0__Bacteria	D_1__Proteobacteria	D_2__Gammaproteobacteria	D_3__Pseudomonadales	D_4__Pseudomonadaceae	D_5__Pseudomonas
Otu1127	5	1	2	1	2	4	0	2	1	D_0__Bacteria	D_1__Proteobacteria	D_2__Betaproteobacteria	D_3__Burkholderiales	D_4__Comamonadaceae	D_5__Pseudorhodoferax	D_6__uncultured bacterium
Otu1344	7	0	2	0	0	0	0	0	0	D_0__Bacteria	D_1__Proteobacteria	D_2__Betaproteobacteria	D_3__Burkholderiales	D_4__Comamonadaceae	D_5__Pseudorhodoferax	D_6__uncultured bacterium
Otu379	21	16	21	9	17	19	48	79	1	D_0__Bacteria	D_1__Proteobacteria	D_2__Gammaproteobacteria	D_3__Xanthomonadales	D_4__Xanthomonadaceae	D_5__Pseudoxanthomonas
Otu1391	20	1	1	2	1	3	3	4	2	D_0__Bacteria	D_1__Proteobacteria	D_2__Betaproteobacteria	D_3__Burkholderiales	D_4__Comamonadaceae	D_5__Ramlibacter	D_6__uncultured bacterium
Otu2064	0	0	0	0	0	0	0	1	0	D_0__Bacteria	D_1__Proteobacteria	D_2__Betaproteobacteria	D_3__Burkholderiales	D_4__Comamonadaceae	D_5__Ramlibacter	D_6__uncultured bacterium
Otu2328	3	0	1	3	3	4	9	5	8	D_0__Bacteria	D_1__Proteobacteria	D_2__Alphaproteobacteria	D_3__Rhodospirillales	D_4__Rhodospirillales Incertae Sedis	D_5__Reyranella	D_6__uncultured bacterium
Otu1296	9	2	4	15	11	8	9	6	1	D_0__Bacteria	D_1__Proteobacteria	D_2__Alphaproteobacteria	D_3__Rhodospirillales	D_4__Rhodospirillales Incertae Sedis	D_5__Reyranella
Otu3322	0	0	0	0	2	2	3	8	2	D_0__Bacteria	D_1__Proteobacteria	D_2__Alphaproteobacteria	D_3__Rhodospirillales	D_4__Rhodospirillales Incertae Sedis	D_5__Reyranella	D_6__uncultured bacterium
Otu3172	12	1	0	1	0	3	6	4	1	D_0__Bacteria	D_1__Proteobacteria	D_2__Gammaproteobacteria	D_3__Chromatiales	D_4__Chromatiaceae	D_5__Rheinheimera
Otu438	0	0	0	1	0	0	0	0	0	D_0__Bacteria	D_1__Proteobacteria	D_2__Alphaproteobacteria	D_3__Rhizobiales	D_4__Rhizobiaceae	D_5__Rhizobium
Otu2203	1	2	1	5	10	12	2	2	2	D_0__Bacteria	D_1__Proteobacteria	D_2__Alphaproteobacteria	D_3__Rhizobiales	D_4__Rhizobiaceae	D_5__Rhizobium	D_6__uncultured bacterium
Otu858	6	3	11	2	5	16	3	35	1	D_0__Bacteria	D_1__Proteobacteria	D_2__Alphaproteobacteria	D_3__Rhizobiales	D_4__Rhizobiaceae	D_5__Rhizobium
Otu3176	2	1	0	0	0	3	2	4	2	D_0__Bacteria	D_1__Proteobacteria	D_2__Alphaproteobacteria	D_3__Rhizobiales	D_4__Rhizobiaceae	D_5__Rhizobium	D_6__uncultured bacterium
Otu2130	0	0	0	6	8	10	0	0	0	D_0__Bacteria	D_1__Proteobacteria	D_2__Alphaproteobacteria	D_3__Rhizobiales	D_4__Rhizobiaceae	D_5__Rhizobium
Otu836	8	10	15	4	5	7	22	33	2	D_0__Bacteria	D_1__Proteobacteria	D_2__Alphaproteobacteria	D_3__Rhizobiales	D_4__Rhizobiaceae	D_5__Rhizobium
Otu2016	4	3	4	9	4	1	2	3	5	D_0__Bacteria	D_1__Proteobacteria	D_2__Alphaproteobacteria	D_3__Rhizobiales	D_4__Rhizobiaceae	D_5__Rhizobium
Otu3045	1	1	3	1	2	0	1	1	7	D_0__Bacteria	D_1__Proteobacteria	D_2__Alphaproteobacteria	D_3__Rhizobiales	D_4__Rhizobiaceae	D_5__Rhizobium	D_6__uncultured bacterium
Otu2614	2	0	0	5	0	1	5	35	1	D_0__Bacteria	D_1__Proteobacteria	D_2__Alphaproteobacteria	D_3__Rhizobiales	D_4__Rhizobiaceae	D_5__Rhizobium
Otu742	16	11	26	2	6	10	22	33	4	D_0__Bacteria	D_1__Proteobacteria	D_2__Alphaproteobacteria	D_3__Rhizobiales	D_4__Rhizobiaceae	D_5__Rhizobium
Otu901	4	4	3	5	7	12	15	66	4	D_0__Bacteria	D_1__Proteobacteria	D_2__Alphaproteobacteria	D_3__Rhizobiales	D_4__Rhizobiaceae	D_5__Rhizobium	D_6__uncultured bacterium
Otu2545	0	0	0	0	1	1	1	19	2	D_0__Bacteria	D_1__Proteobacteria	D_2__Alphaproteobacteria	D_3__Rhizobiales	D_4__Rhizobiaceae	D_5__Rhizobium
Otu1161	1	2	0	3	2	3	36	19	6	D_0__Bacteria	D_1__Proteobacteria	D_2__Alphaproteobacteria	D_3__Rhizobiales	D_4__Rhizobiaceae	D_5__Rhizobium
Otu3208	0	2	0	1	2	3	4	4	3	D_0__Bacteria	D_1__Proteobacteria	D_2__Alphaproteobacteria	D_3__Rhizobiales	D_4__Rhizobiaceae	D_5__Rhizobium	D_6__uncultured bacterium
Otu582	0	0	0	29	12	28	26	62	11	D_0__Bacteria	D_1__Proteobacteria	D_2__Alphaproteobacteria	D_3__Rhizobiales	D_4__Rhizobiaceae	D_5__Rhizobium	D_6__uncultured bacterium
Otu2062	0	0	0	1	1	2	8	33	4	D_0__Bacteria	D_1__Proteobacteria	D_2__Alphaproteobacteria	D_3__Rhizobiales	D_4__Rhizobiaceae	D_5__Rhizobium	D_6__uncultured bacterium
Otu3101	0	0	0	2	2	3	4	6	3	D_0__Bacteria	D_1__Proteobacteria	D_2__Alphaproteobacteria	D_3__Rhizobiales	D_4__Rhizobiaceae	D_5__Rhizobium	D_6__uncultured bacterium
Otu1898	0	0	0	0	0	0	18	16	3	D_0__Bacteria	D_1__Proteobacteria	D_2__Alphaproteobacteria	D_3__Rhizobiales	D_4__Rhizobiaceae	D_5__Rhizobium	D_6__uncultured bacterium
Otu59	19	21	29	59	56	71	520	640	220	D_0__Bacteria	D_1__Proteobacteria	D_2__Alphaproteobacteria	D_3__Rhodobacterales	D_4__Rhodobacteraceae	D_5__Rhodobacter	D_6__uncultured bacterium
Otu371	33	37	22	43	40	33	43	85	26	D_0__Bacteria	D_1__Proteobacteria	D_2__Alphaproteobacteria	D_3__Rhodobacterales	D_4__Rhodobacteraceae	D_5__Rhodobacter	D_6__uncultured bacterium
Otu458	2	3	10	44	37	43	45	35	24	D_0__Bacteria	D_1__Proteobacteria	D_2__Alphaproteobacteria	D_3__Rhodobacterales	D_4__Rhodobacteraceae	D_5__Rhodobacter
Otu3221	0	1	1	0	0	0	0	0	0	D_0__Bacteria	D_1__Proteobacteria	D_2__Alphaproteobacteria	D_3__Rhodobacterales	D_4__Rhodobacteraceae	D_5__Rhodobacter
Otu63	558	514	429	52	51	39	141	135	65	D_0__Bacteria	D_1__Proteobacteria	D_2__Alphaproteobacteria	D_3__Rhodobacterales	D_4__Rhodobacteraceae	D_5__Rhodobacter
Otu1302	5	5	4	1	3	2	1	1	2	D_0__Bacteria	D_1__Proteobacteria	D_2__Alphaproteobacteria	D_3__Rhodobacterales	D_4__Rhodobacteraceae	D_5__Rhodobacter	D_6__uncultured bacterium
Otu1507	0	1	1	12	11	12	2	14	1	D_0__Bacteria	D_1__Proteobacteria	D_2__Alphaproteobacteria	D_3__Rhodobacterales	D_4__Rhodobacteraceae	D_5__Rhodobacter
Otu499	62	59	31	12	10	9	4	6	3	D_0__Bacteria	D_1__Proteobacteria	D_2__Alphaproteobacteria	D_3__Rhodobacterales	D_4__Rhodobacteraceae	D_5__Rhodobacter
Otu1673	2	3	1	1	2	3	12	9	9	D_0__Bacteria	D_1__Proteobacteria	D_2__Alphaproteobacteria	D_3__Rhodobacterales	D_4__Rhodobacteraceae	D_5__Rhodobacter	D_6__uncultured bacterium
Otu1233	0	0	0	13	26	37	0	1	1	D_0__Bacteria	D_1__Proteobacteria	D_2__Alphaproteobacteria	D_3__Rhodobacterales	D_4__Rhodobacteraceae	D_5__Rhodobacter	D_6__uncultured bacterium
Otu1264	0	0	0	0	0	0	1	1	0	D_0__Bacteria	D_1__Proteobacteria	D_2__Alphaproteobacteria	D_3__Rhodobacterales	D_4__Rhodobacteraceae	D_5__Rhodobacter	D_6__uncultured bacterium
Otu1838	0	0	0	0	0	0	0	1	0	D_0__Bacteria	D_1__Proteobacteria	D_2__Alphaproteobacteria	D_3__Rhodobacterales	D_4__Rhodobacteraceae	D_5__Rhodobacter
Otu292	0	0	1	15	14	19	110	70	60	D_0__Bacteria	D_1__Proteobacteria	D_2__Alphaproteobacteria	D_3__Rhizobiales	D_4__Bradyrhizobiaceae	D_5__Rhodoblastus	D_6__Rhodoblastus acidophilus
Otu2855	3	5	4	3	0	6	0	0	0	D_0__Bacteria	D_1__Actinobacteria	D_2__Actinobacteria	D_3__Corynebacteriales	D_4__Nocardiaceae	D_5__Rhodococcus	D_6__uncultured bacterium
Otu770	26	18	16	22	22	29	1	2	1	D_0__Bacteria	D_1__Planctomycetes	D_2__Planctomycetacia	D_3__Planctomycetales	D_4__Planctomycetaceae	D_5__Rhodopirellula	D_6__uncultured bacterium
Otu3885	0	0	0	3	0	3	1	2	6	D_0__Bacteria	D_1__Planctomycetes	D_2__Planctomycetacia	D_3__Planctomycetales	D_4__Planctomycetaceae	D_5__Rhodopirellula
Otu1278	0	0	0	15	4	6	4	14	22	D_0__Bacteria	D_1__Planctomycetes	D_2__Planctomycetacia	D_3__Planctomycetales	D_4__Planctomycetaceae	D_5__Rhodopirellula	D_6__uncultured bacterium
Otu2221	0	0	0	8	6	1	6	6	11	D_0__Bacteria	D_1__Planctomycetes	D_2__Planctomycetacia	D_3__Planctomycetales	D_4__Planctomycetaceae	D_5__Rhodopirellula	D_6__uncultured bacterium
Otu541	0	0	0	16	9	7	53	46	68	D_0__Bacteria	D_1__Proteobacteria	D_2__Alphaproteobacteria	D_3__Rhizobiales	D_4__Hyphomicrobiaceae	D_5__Rhodoplanes
Otu1190	0	1	4	21	15	28	6	5	14	D_0__Bacteria	D_1__Proteobacteria	D_2__Alphaproteobacteria	D_3__Rhizobiales	D_4__Hyphomicrobiaceae	D_5__Rhodoplanes	D_6__uncultured bacterium
Otu238	1	1	0	24	16	8	48	237	46	D_0__Bacteria	D_1__Proteobacteria	D_2__Alphaproteobacteria	D_3__Rhizobiales	D_4__Bradyrhizobiaceae	D_5__Rhodopseudomonas	D_6__uncultured bacterium
Otu576	4	8	13	57	67	37	12	1	8	D_0__Bacteria	D_1__Firmicutes	D_2__Clostridia	D_3__Clostridiales	D_4__Peptostreptococcaceae	D_5__Romboutsia	D_6__uncultured organism
Otu783	2	4	13	30	35	17	4	0	6	D_0__Bacteria	D_1__Firmicutes	D_2__Clostridia	D_3__Clostridiales	D_4__Peptostreptococcaceae	D_5__Romboutsia	D_6__uncultured organism
Otu797	2	2	1	43	42	29	4	2	5	D_0__Bacteria	D_1__Firmicutes	D_2__Clostridia	D_3__Clostridiales	D_4__Peptostreptococcaceae	D_5__Romboutsia	D_6__uncultured bacterium
Otu1953	2	3	1	13	10	4	3	2	2	D_0__Bacteria	D_1__Firmicutes	D_2__Clostridia	D_3__Clostridiales	D_4__Peptostreptococcaceae	D_5__Romboutsia
Otu453	0	1	0	0	0	0	0	0	0	D_0__Bacteria	D_1__Proteobacteria	D_2__Betaproteobacteria	D_3__Burkholderiales	D_4__Comamonadaceae	D_5__Roseateles
Otu2740	0	0	0	0	0	0	0	0	0	D_0__Bacteria	D_1__Chloroflexi	D_2__Chloroflexia	D_3__Chloroflexales	D_4__Roseiflexaceae	D_5__Roseiflexus	D_6__uncultured bacterium
Otu3727	0	0	0	4	5	12	3	3	1	D_0__Bacteria	D_1__Chloroflexi	D_2__Chloroflexia	D_3__Chloroflexales	D_4__Roseiflexaceae	D_5__Roseiflexus	D_6__uncultured bacterium
Otu1254	0	0	0	1	3	6	36	10	19	D_0__Bacteria	D_1__Chloroflexi	D_2__Chloroflexia	D_3__Chloroflexales	D_4__Roseiflexaceae	D_5__Roseiflexus
Otu2072	1	2	1	3	2	4	11	21	12	D_0__Bacteria	D_1__Proteobacteria	D_2__Alphaproteobacteria	D_3__Rhodobacterales	D_4__Rhodobacteraceae	D_5__Roseobacter clade CHAB-I-5 lineage
Otu266	2	4	5	62	57	18	27	8	16	D_0__Bacteria	D_1__Proteobacteria	D_2__Alphaproteobacteria	D_3__Rhodospirillales	D_4__Acetobacteraceae	D_5__Roseomonas
Otu1159	1	0	1	1	0	2	5	3	2	D_0__Bacteria	D_1__Proteobacteria	D_2__Alphaproteobacteria	D_3__Rhodospirillales	D_4__Acetobacteraceae	D_5__Roseomonas	D_6__Roseomonas lacus
Otu537	7	9	15	9	10	7	82	21	44	D_0__Bacteria	D_1__Proteobacteria	D_2__Alphaproteobacteria	D_3__Rhodospirillales	D_4__Acetobacteraceae	D_5__Roseomonas	D_6__Roseomonas lacus
Otu3313	0	0	1	5	2	2	8	3	5	D_0__Bacteria	D_1__Proteobacteria	D_2__Alphaproteobacteria	D_3__Rhodospirillales	D_4__Acetobacteraceae	D_5__Roseomonas	D_6__uncultured bacterium
Otu885	3	4	2	45	14	16	19	6	17	D_0__Bacteria	D_1__Proteobacteria	D_2__Alphaproteobacteria	D_3__Rhodospirillales	D_4__Acetobacteraceae	D_5__Roseomonas
Otu3682	5	3	3	2	1	1	0	0	0	D_0__Bacteria	D_1__Proteobacteria	D_2__Alphaproteobacteria	D_3__Rhodospirillales	D_4__Acetobacteraceae	D_5__Roseomonas
Otu906	2	0	2	40	32	53	0	0	0	D_0__Bacteria	D_1__Proteobacteria	D_2__Alphaproteobacteria	D_3__Rhodospirillales	D_4__Acetobacteraceae	D_5__Roseomonas	D_6__uncultured bacterium
Otu2715	5	0	3	6	8	7	0	0	0	D_0__Bacteria	D_1__Proteobacteria	D_2__Alphaproteobacteria	D_3__Rhodospirillales	D_4__Acetobacteraceae	D_5__Roseomonas	D_6__uncultured bacterium
Otu1926	1	0	0	16	12	17	0	0	1	D_0__Bacteria	D_1__Proteobacteria	D_2__Alphaproteobacteria	D_3__Rhodospirillales	D_4__Acetobacteraceae	D_5__Roseomonas	D_6__uncultured bacterium
Otu1343	0	0	1	27	14	23	0	0	0	D_0__Bacteria	D_1__Proteobacteria	D_2__Alphaproteobacteria	D_3__Rhodospirillales	D_4__Acetobacteraceae	D_5__Roseomonas	D_6__uncultured bacterium
Otu3785	0	0	0	3	3	4	0	0	0	D_0__Bacteria	D_1__Proteobacteria	D_2__Alphaproteobacteria	D_3__Rhodospirillales	D_4__Acetobacteraceae	D_5__Roseomonas	D_6__uncultured bacterium
Otu2589	0	0	0	0	0	0	0	0	0	D_0__Bacteria	D_1__Proteobacteria	D_2__Alphaproteobacteria	D_3__Rhodobacterales	D_4__Rhodobacteraceae	D_5__Roseovarius
Otu1647	1	2	4	3	4	3	18	11	7	D_0__Bacteria	D_1__Proteobacteria	D_2__Alphaproteobacteria	D_3__Rhodobacterales	D_4__Rhodobacteraceae	D_5__Rubellimicrobium	D_6__uncultured bacterium
Otu3272	0	0	0	10	7	4	0	1	5	D_0__Bacteria	D_1__Firmicutes	D_2__Clostridia	D_3__Clostridiales	D_4__Ruminococcaceae	D_5__Ruminiclostridium
Otu1513	0	0	0	12	15	23	0	1	2	D_0__Bacteria	D_1__Firmicutes	D_2__Clostridia	D_3__Clostridiales	D_4__Ruminococcaceae	D_5__Ruminiclostridium
Otu977	0	0	1	36	33	19	0	1	1	D_0__Bacteria	D_1__Firmicutes	D_2__Clostridia	D_3__Clostridiales	D_4__Ruminococcaceae	D_5__Ruminiclostridium	D_6__uncultured bacterium
Otu3020	0	0	0	3	10	9	0	5	3	D_0__Bacteria	D_1__Firmicutes	D_2__Clostridia	D_3__Clostridiales	D_4__Ruminococcaceae	D_5__Ruminiclostridium	D_6__uncultured bacterium
Otu1543	1	0	3	12	10	18	3	4	20	D_0__Bacteria	D_1__Firmicutes	D_2__Clostridia	D_3__Clostridiales	D_4__Ruminococcaceae	D_5__Ruminiclostridium 1	D_6__uncultured bacterium
Otu976	0	0	2	24	18	11	2	6	19	D_0__Bacteria	D_1__Firmicutes	D_2__Clostridia	D_3__Clostridiales	D_4__Ruminococcaceae	D_5__Ruminiclostridium 1
Otu1617	0	2	4	7	9	10	4	11	26	D_0__Bacteria	D_1__Firmicutes	D_2__Clostridia	D_3__Clostridiales	D_4__Ruminococcaceae	D_5__Ruminiclostridium 1
Otu3247	0	0	1	3	1	5	0	1	5	D_0__Bacteria	D_1__Firmicutes	D_2__Clostridia	D_3__Clostridiales	D_4__Ruminococcaceae	D_5__Ruminiclostridium 5	D_6__uncultured bacterium
Otu3562	0	0	1	0	0	0	1	5	10	D_0__Bacteria	D_1__Firmicutes	D_2__Clostridia	D_3__Clostridiales	D_4__Ruminococcaceae	D_5__Ruminiclostridium 5	D_6__uncultured bacterium
Otu3606	0	0	0	2	3	4	0	1	3	D_0__Bacteria	D_1__Firmicutes	D_2__Clostridia	D_3__Clostridiales	D_4__Ruminococcaceae	D_5__Ruminiclostridium 5	D_6__uncultured bacterium
Otu1073	1	0	0	3	1	2	30	57	17	D_0__Bacteria	D_1__Proteobacteria	D_2__Alphaproteobacteria	D_3__Sphingomonadales	D_4__Sphingomonadaceae	D_5__Sandaracinobacter	D_6__uncultured bacterium
Otu2340	11	8	12	0	0	0	6	0	0	D_0__Bacteria	D_1__Proteobacteria	D_2__Alphaproteobacteria	D_3__Sphingomonadales	D_4__Sphingomonadaceae	D_5__Sandarakinorhabdus
Otu520	10	4	15	56	68	43	8	8	12	D_0__Bacteria	D_1__Firmicutes	D_2__Clostridia	D_3__Clostridiales	D_4__Clostridiaceae 1	D_5__Sarcina	D_6__uncultured bacterium
Otu1240	3	0	3	22	32	16	1	0	5	D_0__Bacteria	D_1__Firmicutes	D_2__Clostridia	D_3__Clostridiales	D_4__Clostridiaceae 1	D_5__Sarcina	D_6__uncultured bacterium
Otu1192	5	2	8	27	40	24	4	4	3	D_0__Bacteria	D_1__Firmicutes	D_2__Clostridia	D_3__Clostridiales	D_4__Clostridiaceae 1	D_5__Sarcina	D_6__uncultured bacterium
Otu1969	4	5	6	4	7	3	2	4	5	D_0__Bacteria	D_1__Planctomycetes	D_2__Planctomycetacia	D_3__Planctomycetales	D_4__Planctomycetaceae	D_5__Schlesneria	D_6__uncultured bacterium
Otu2344	0	2	0	2	4	1	5	4	13	D_0__Bacteria	D_1__Planctomycetes	D_2__Planctomycetacia	D_3__Planctomycetales	D_4__Planctomycetaceae	D_5__Schlesneria
Otu2002	0	0	0	1	0	0	1	4	28	D_0__Bacteria	D_1__Firmicutes	D_2__Negativicutes	D_3__Selenomonadales	D_4__Veillonellaceae	D_5__Schwartzia	D_6__uncultured rumen bacterium
Otu348	0	0	0	0	0	0	43	14	224	D_0__Bacteria	D_1__Firmicutes	D_2__Negativicutes	D_3__Selenomonadales	D_4__Veillonellaceae	D_5__Schwartzia	D_6__uncultured rumen bacterium
Otu551	0	0	0	0	1	0	67	4	115	D_0__Bacteria	D_1__Firmicutes	D_2__Negativicutes	D_3__Selenomonadales	D_4__Veillonellaceae	D_5__Selenomonas
Otu43	2	0	1	0	0	0	0	0	0	D_0__Bacteria	D_1__Proteobacteria	D_2__Gammaproteobacteria	D_3__Alteromonadales	D_4__Shewanellaceae	D_5__Shewanella
Otu1701	0	0	0	0	0	0	0	0	0	D_0__Bacteria	D_1__Proteobacteria	D_2__Gammaproteobacteria	D_3__Alteromonadales	D_4__Shewanellaceae	D_5__Shewanella
Otu2976	3	3	2	0	4	0	7	10	6	D_0__Bacteria	D_1__Proteobacteria	D_2__Alphaproteobacteria	D_3__Rhizobiales	D_4__Rhizobiaceae	D_5__Shinella
Otu1058	32	1	5	11	10	9	19	3	4	D_0__Bacteria	D_1__Proteobacteria	D_2__Gammaproteobacteria	D_3__Xanthomonadales	D_4__Xanthomonadaceae	D_5__Silanimonas	D_6__uncultured bacterium
Otu722	3	0	1	25	54	28	9	3	4	D_0__Bacteria	D_1__Proteobacteria	D_2__Gammaproteobacteria	D_3__Xanthomonadales	D_4__Xanthomonadaceae	D_5__Silanimonas	D_6__uncultured bacterium
Otu1786	0	1	0	8	4	1	7	14	11	D_0__Bacteria	D_1__Planctomycetes	D_2__Planctomycetacia	D_3__Planctomycetales	D_4__Planctomycetaceae	D_5__Singulisphaera	D_6__uncultured bacterium
Otu406	1	1	0	9	8	2	77	66	66	D_0__Bacteria	D_1__Planctomycetes	D_2__Planctomycetacia	D_3__Planctomycetales	D_4__Planctomycetaceae	D_5__Singulisphaera
Otu3905	0	0	0	2	1	2	2	4	2	D_0__Bacteria	D_1__Planctomycetes	D_2__Planctomycetacia	D_3__Planctomycetales	D_4__Planctomycetaceae	D_5__Singulisphaera	D_6__uncultured bacterium
Otu3587	0	0	1	3	1	1	1	4	5	D_0__Bacteria	D_1__Planctomycetes	D_2__Planctomycetacia	D_3__Planctomycetales	D_4__Planctomycetaceae	D_5__Singulisphaera	D_6__uncultured bacterium
Otu3769	0	0	0	6	1	1	1	3	1	D_0__Bacteria	D_1__Planctomycetes	D_2__Planctomycetacia	D_3__Planctomycetales	D_4__Planctomycetaceae	D_5__Singulisphaera	D_6__uncultured bacterium
Otu1773	0	0	0	0	2	0	16	1	18	D_0__Bacteria	D_1__Proteobacteria	D_2__Alphaproteobacteria	D_3__Rhodospirillales	D_4__Rhodospirillaceae	D_5__Skermanella
Otu3749	0	0	0	0	1	1	6	1	3	D_0__Bacteria	D_1__Planctomycetes	D_2__Phycisphaerae	D_3__Phycisphaerales	D_4__Phycisphaeraceae	D_5__SM1A02	D_6__uncultured bacterium
Otu2023	0	0	0	0	0	0	0	0	1	D_0__Bacteria	D_1__Actinobacteria	D_2__Thermoleophilia	D_3__Solirubrobacterales	D_4__Solirubrobacteraceae	D_5__Solirubrobacter
Otu3027	0	0	0	0	0	0	0	0	0	D_0__Bacteria	D_1__Actinobacteria	D_2__Thermoleophilia	D_3__Solirubrobacterales	D_4__Solirubrobacteraceae	D_5__Solirubrobacter	D_6__uncultured bacterium
Otu3091	0	0	0	0	0	0	9	0	11	D_0__Bacteria	D_1__Proteobacteria	D_2__Deltaproteobacteria	D_3__Myxococcales	D_4__Polyangiaceae	D_5__Sorangium
Otu2066	0	0	1	6	2	22	1	0	1	D_0__Bacteria	D_1__Proteobacteria	D_2__Deltaproteobacteria	D_3__Myxococcales	D_4__Polyangiaceae	D_5__Sorangium
Otu2082	25	4	10	0	0	0	0	0	0	D_0__Bacteria	D_1__Proteobacteria	D_2__Deltaproteobacteria	D_3__Myxococcales	D_4__Polyangiaceae	D_5__Sorangium
Otu2666	0	0	0	0	1	0	20	4	2	D_0__Bacteria	D_1__Proteobacteria	D_2__Deltaproteobacteria	D_3__Myxococcales	D_4__Polyangiaceae	D_5__Sorangium	D_6__uncultured bacterium
Otu2020	0	0	0	0	0	0	9	2	5	D_0__Bacteria	D_1__Proteobacteria	D_2__Betaproteobacteria	D_3__Burkholderiales	D_4__Comamonadaceae	D_5__Sphaerotilus	D_6__uncultured bacterium
Otu3036	0	0	0	0	2	3	4	1	0	D_0__Bacteria	D_1__Proteobacteria	D_2__Betaproteobacteria	D_3__Burkholderiales	D_4__Comamonadaceae	D_5__Sphaerotilus	D_6__uncultured bacterium
Otu587	153	12	19	0	0	1	0	0	0	D_0__Bacteria	D_1__Proteobacteria	D_2__Betaproteobacteria	D_3__Burkholderiales	D_4__Comamonadaceae	D_5__Sphaerotilus	D_6__uncultured bacterium
Otu2296	29	3	2	0	0	0	0	0	0	D_0__Bacteria	D_1__Proteobacteria	D_2__Betaproteobacteria	D_3__Burkholderiales	D_4__Comamonadaceae	D_5__Sphaerotilus	D_6__uncultured bacterium
Otu1735	0	1	0	9	17	19	0	1	0	D_0__Bacteria	D_1__Proteobacteria	D_2__Alphaproteobacteria	D_3__Sphingomonadales	D_4__Sphingomonadaceae	D_5__Sphingobium
Otu3786	1	0	1	1	1	1	0	0	0	D_0__Bacteria	D_1__Proteobacteria	D_2__Alphaproteobacteria	D_3__Sphingomonadales	D_4__Sphingomonadaceae	D_5__Sphingobium	D_6__Sphingobium yanoikuyae
Otu1196	0	0	0	1	1	2	14	77	0	D_0__Bacteria	D_1__Proteobacteria	D_2__Alphaproteobacteria	D_3__Sphingomonadales	D_4__Sphingomonadaceae	D_5__Sphingobium	D_6__uncultured bacterium
Otu1425	0	1	2	2	0	1	1	4	0	D_0__Bacteria	D_1__Proteobacteria	D_2__Alphaproteobacteria	D_3__Sphingomonadales	D_4__Sphingomonadaceae	D_5__Sphingomonas
Otu3704	0	1	0	0	1	0	5	19	0	D_0__Bacteria	D_1__Proteobacteria	D_2__Alphaproteobacteria	D_3__Sphingomonadales	D_4__Sphingomonadaceae	D_5__Sphingomonas
Otu2153	1	0	0	0	1	1	7	24	0	D_0__Bacteria	D_1__Proteobacteria	D_2__Alphaproteobacteria	D_3__Sphingomonadales	D_4__Sphingomonadaceae	D_5__Sphingomonas
Otu2106	1	2	1	1	1	0	12	30	3	D_0__Bacteria	D_1__Proteobacteria	D_2__Alphaproteobacteria	D_3__Sphingomonadales	D_4__Sphingomonadaceae	D_5__Sphingomonas
Otu1669	0	0	1	1	0	0	0	42	0	D_0__Bacteria	D_1__Proteobacteria	D_2__Alphaproteobacteria	D_3__Sphingomonadales	D_4__Sphingomonadaceae	D_5__Sphingomonas
Otu2399	4	5	7	2	5	2	0	2	0	D_0__Bacteria	D_1__Proteobacteria	D_2__Alphaproteobacteria	D_3__Sphingomonadales	D_4__Sphingomonadaceae	D_5__Sphingomonas	D_6__uncultured bacterium
Otu1118	13	21	21	6	6	7	4	18	1	D_0__Bacteria	D_1__Proteobacteria	D_2__Alphaproteobacteria	D_3__Sphingomonadales	D_4__Sphingomonadaceae	D_5__Sphingomonas	D_6__uncultured bacterium
Otu3243	7	5	6	0	1	5	1	2	0	D_0__Bacteria	D_1__Proteobacteria	D_2__Alphaproteobacteria	D_3__Sphingomonadales	D_4__Sphingomonadaceae	D_5__Sphingomonas	D_6__uncultured bacterium
Otu3480	0	0	0	0	0	0	0	14	1	D_0__Bacteria	D_1__Proteobacteria	D_2__Alphaproteobacteria	D_3__Sphingomonadales	D_4__Sphingomonadaceae	D_5__Sphingomonas
Otu2794	0	0	0	0	0	0	0	20	0	D_0__Bacteria	D_1__Proteobacteria	D_2__Alphaproteobacteria	D_3__Sphingomonadales	D_4__Sphingomonadaceae	D_5__Sphingomonas
Otu421	1	3	6	68	78	86	4	6	1	D_0__Bacteria	D_1__Proteobacteria	D_2__Alphaproteobacteria	D_3__Sphingomonadales	D_4__Sphingomonadaceae	D_5__Sphingopyxis
Otu578	4	1	4	9	24	14	43	53	5	D_0__Bacteria	D_1__Proteobacteria	D_2__Alphaproteobacteria	D_3__Sphingomonadales	D_4__Sphingomonadaceae	D_5__Sphingopyxis
Otu3126	1	0	0	2	2	1	8	21	5	D_0__Bacteria	D_1__Proteobacteria	D_2__Alphaproteobacteria	D_3__Sphingomonadales	D_4__Sphingomonadaceae	D_5__Sphingopyxis	D_6__uncultured bacterium
Otu1162	14	28	24	0	1	0	3	1	2	D_0__Bacteria	D_1__Proteobacteria	D_2__Alphaproteobacteria	D_3__Sphingomonadales	D_4__Sphingomonadaceae	D_5__Sphingopyxis
Otu2792	0	0	0	0	0	0	0	0	0	D_0__Bacteria	D_1__Tenericutes	D_2__Mollicutes	D_3__Entomoplasmatales	D_4__Spiroplasmataceae	D_5__Spiroplasma	D_6__uncultured Spiroplasma sp.
Otu1605	0	1	1	3	3	0	6	0	19	D_0__Bacteria	D_1__Firmicutes	D_2__Clostridia	D_3__Clostridiales	D_4__Peptostreptococcaceae	D_5__Sporacetigenium
Otu3131	0	0	0	8	6	4	2	0	1	D_0__Bacteria	D_1__Firmicutes	D_2__Clostridia	D_3__Clostridiales	D_4__Peptostreptococcaceae	D_5__Sporacetigenium
Otu2525	1	0	2	4	3	0	6	4	29	D_0__Bacteria	D_1__Firmicutes	D_2__Negativicutes	D_3__Selenomonadales	D_4__Veillonellaceae	D_5__Sporomusa	D_6__uncultured bacterium
Otu3731	1	3	1	3	6	2	8	7	16	D_0__Bacteria	D_1__Firmicutes	D_2__Negativicutes	D_3__Selenomonadales	D_4__Veillonellaceae	D_5__Sporomusa	D_6__Sporomusa ovata
Otu1189	21	13	18	2	3	0	0	1	0	D_0__Bacteria	D_1__Firmicutes	D_2__Bacilli	D_3__Bacillales	D_4__Planococcaceae	D_5__Sporosarcina
Otu1018	5	6	80	1	5	0	0	0	1	D_0__Bacteria	D_1__Firmicutes	D_2__Bacilli	D_3__Bacillales	D_4__Staphylococcaceae	D_5__Staphylococcus	D_6__uncultured bacterium
Otu671	89	11	19	5	7	1	9	12	0	D_0__Bacteria	D_1__Proteobacteria	D_2__Gammaproteobacteria	D_3__Xanthomonadales	D_4__Xanthomonadaceae	D_5__Stenotrophomonas
Otu1271	0	0	0	0	3	2	24	41	2	D_0__Bacteria	D_1__Proteobacteria	D_2__Gammaproteobacteria	D_3__Xanthomonadales	D_4__Xanthomonadaceae	D_5__Stenotrophomonas	D_6__uncultured bacterium
Otu345	0	0	0	2	1	6	159	102	2	D_0__Bacteria	D_1__Proteobacteria	D_2__Gammaproteobacteria	D_3__Xanthomonadales	D_4__Xanthomonadaceae	D_5__Stenotrophomonas
Otu3858	0	0	0	6	3	5	0	0	1	D_0__Bacteria	D_1__Proteobacteria	D_2__Gammaproteobacteria	D_3__Xanthomonadales	D_4__Xanthomonadales Incertae Sedis	D_5__Steroidobacter
Otu3484	0	0	0	1	1	0	4	6	2	D_0__Bacteria	D_1__Actinobacteria	D_2__Actinobacteria	D_3__Streptomycetales	D_4__Streptomycetaceae	D_5__Streptomyces
Otu3485	0	0	0	0	0	0	11	7	4	D_0__Bacteria	D_1__Proteobacteria	D_2__Betaproteobacteria	D_3__Rhodocyclales	D_4__Rhodocyclaceae	D_5__Sulfuritalea
Otu2667	0	0	0	0	0	0	1	0	0	D_0__Bacteria	D_1__Proteobacteria	D_2__Betaproteobacteria	D_3__Rhodocyclales	D_4__Rhodocyclaceae	D_5__Sulfuritalea
Otu1470	1	3	4	13	18	10	4	1	2	D_0__Bacteria	D_1__Proteobacteria	D_2__Deltaproteobacteria	D_3__Desulfobacterales	D_4__Desulfobacteraceae	D_5__Sva0081 sediment group	D_6__uncultured bacterium
Otu2330	3	3	4	3	6	8	5	0	2	D_0__Bacteria	D_1__Proteobacteria	D_2__Deltaproteobacteria	D_3__Desulfobacterales	D_4__Desulfobacteraceae	D_5__Sva0081 sediment group
Otu1756	2	2	6	17	22	11	12	3	10	D_0__Bacteria	D_1__Proteobacteria	D_2__Deltaproteobacteria	D_3__Desulfobacterales	D_4__Desulfobacteraceae	D_5__Sva0081 sediment group
Otu2699	2	3	4	5	5	1	0	0	0	D_0__Bacteria	D_1__Proteobacteria	D_2__Deltaproteobacteria	D_3__Desulfobacterales	D_4__Desulfobacteraceae	D_5__Sva0081 sediment group	D_6__uncultured bacterium
Otu1937	0	2	1	18	18	6	1	1	3	D_0__Bacteria	D_1__Proteobacteria	D_2__Deltaproteobacteria	D_3__Desulfobacterales	D_4__Desulfobacteraceae	D_5__Sva0081 sediment group
Otu2047	2	1	0	1	1	1	0	0	0	D_0__Bacteria	D_1__Proteobacteria	D_2__Deltaproteobacteria	D_3__Desulfobacterales	D_4__Desulfobacteraceae	D_5__Sva0081 sediment group
Otu1655	5	2	0	16	19	15	11	2	3	D_0__Bacteria	D_1__Proteobacteria	D_2__Deltaproteobacteria	D_3__Desulfobacterales	D_4__Desulfobacteraceae	D_5__Sva0081 sediment group
Otu2234	0	0	0	0	0	0	0	0	1	D_0__Bacteria	D_1__Proteobacteria	D_2__Deltaproteobacteria	D_3__Desulfobacterales	D_4__Desulfobacteraceae	D_5__Sva0081 sediment group
Otu710	0	0	0	26	35	55	6	11	18	D_0__Bacteria	D_1__Firmicutes	D_2__Clostridia	D_3__Clostridiales	D_4__Family XVIII	D_5__Symbiobacterium
Otu3628	0	0	0	2	4	2	0	0	1	D_0__Bacteria	D_1__Firmicutes	D_2__Clostridia	D_3__Clostridiales	D_4__Family XVIII	D_5__Symbiobacterium
Otu1626	0	0	0	6	13	8	4	1	7	D_0__Bacteria	D_1__Firmicutes	D_2__Clostridia	D_3__Clostridiales	D_4__Family XVIII	D_5__Symbiobacterium
Otu2902	0	0	0	2	3	7	4	3	4	D_0__Bacteria	D_1__Firmicutes	D_2__Clostridia	D_3__Clostridiales	D_4__Family XVIII	D_5__Symbiobacterium
Otu3605	0	0	0	6	4	4	1	0	4	D_0__Bacteria	D_1__Firmicutes	D_2__Clostridia	D_3__Clostridiales	D_4__Family XVIII	D_5__Symbiobacterium
Otu757	0	0	0	10	24	75	4	4	9	D_0__Bacteria	D_1__Firmicutes	D_2__Clostridia	D_3__Clostridiales	D_4__Family XVIII	D_5__Symbiobacterium	D_6__uncultured compost bacterium
Otu2291	0	0	0	5	10	8	1	3	0	D_0__Bacteria	D_1__Firmicutes	D_2__Clostridia	D_3__Clostridiales	D_4__Family XVIII	D_5__Symbiobacterium
Otu2186	2	9	15	4	7	16	0	0	0	D_0__Bacteria	D_1__Cyanobacteria	D_2__Cyanobacteria	D_3__SubsectionI	D_4__FamilyI	D_5__Synechococcus
Otu1497	4	10	14	10	6	11	0	0	2	D_0__Bacteria	D_1__Cyanobacteria	D_2__Cyanobacteria	D_3__SubsectionI	D_4__FamilyI	D_5__Synechococcus	D_6__uncultured cyanobacterium
Otu2908	2	3	13	5	3	10	0	0	1	D_0__Bacteria	D_1__Cyanobacteria	D_2__Cyanobacteria	D_3__SubsectionI	D_4__FamilyI	D_5__Synechococcus
Otu3812	0	2	7	1	2	1	0	0	3	D_0__Bacteria	D_1__Cyanobacteria	D_2__Cyanobacteria	D_3__SubsectionI	D_4__FamilyI	D_5__Synechococcus
Otu3926	0	0	0	0	0	0	5	3	5	D_0__Bacteria	D_1__Cyanobacteria	D_2__Cyanobacteria	D_3__SubsectionI	D_4__FamilyI	D_5__Synechocystis
Otu2060	0	0	5	4	6	2	3	0	4	D_0__Bacteria	D_1__Proteobacteria	D_2__Deltaproteobacteria	D_3__Syntrophobacterales	D_4__Syntrophobacteraceae	D_5__Syntrophobacter
Otu3835	2	0	1	1	0	0	8	2	5	D_0__Bacteria	D_1__Proteobacteria	D_2__Deltaproteobacteria	D_3__Syntrophobacterales	D_4__Syntrophobacteraceae	D_5__Syntrophobacter
Otu2931	1	2	0	7	7	5	1	0	0	D_0__Bacteria	D_1__Proteobacteria	D_2__Deltaproteobacteria	D_3__Deltaproteobacteria Incertae Sedis	D_4__Syntrophorhabdaceae	D_5__Syntrophorhabdus	D_6__uncultured bacterium
Otu178	10	5	9	40	55	103	66	172	44	D_0__Bacteria	D_1__Proteobacteria	D_2__Alphaproteobacteria	D_3__Rhodobacterales	D_4__Rhodobacteraceae	D_5__Tabrizicola	D_6__uncultured bacterium
Otu2827	0	1	0	16	16	15	0	0	1	D_0__Bacteria	D_1__Firmicutes	D_2__Clostridia	D_3__Clostridiales	D_4__Peptostreptococcaceae	D_5__Terrisporobacter	D_6__uncultured bacterium
Otu1573	0	0	0	0	1	1	0	1	0	D_0__Bacteria	D_1__Actinobacteria	D_2__Actinobacteria	D_3__Micrococcales	D_4__Intrasporangiaceae	D_5__Tetrasphaera	D_6__uncultured bacterium
Otu1473	0	2	1	0	0	0	0	1	1	D_0__Bacteria	D_1__Actinobacteria	D_2__Actinobacteria	D_3__Micrococcales	D_4__Intrasporangiaceae	D_5__Tetrasphaera
Otu2769	0	0	0	11	14	18	3	2	2	D_0__Bacteria	D_1__Firmicutes	D_2__Bacilli	D_3__Bacillales	D_4__Thermoactinomycetaceae	D_5__Thermoflavimicrobium
Otu1042	9	12	42	3	3	2	2	3	0	D_0__Bacteria	D_1__Proteobacteria	D_2__Gammaproteobacteria	D_3__Xanthomonadales	D_4__Xanthomonadaceae	D_5__Thermomonas	D_6__uncultured bacterium
Otu19	14	10	19	47	51	20	1031	3857	64	D_0__Bacteria	D_1__Proteobacteria	D_2__Gammaproteobacteria	D_3__Xanthomonadales	D_4__Xanthomonadaceae	D_5__Thermomonas	D_6__uncultured bacterium
Otu3283	0	0	0	1	3	0	5	10	0	D_0__Bacteria	D_1__Proteobacteria	D_2__Gammaproteobacteria	D_3__Xanthomonadales	D_4__Xanthomonadaceae	D_5__Thermomonas	D_6__uncultured bacterium
Otu3531	0	0	0	4	3	3	2	2	4	D_0__Bacteria	D_1__Proteobacteria	D_2__Alphaproteobacteria	D_3__Rhodobacterales	D_4__Rhodobacteraceae	D_5__Thioclava
Otu794	0	0	0	0	0	0	47	25	41	D_0__Bacteria	D_1__Proteobacteria	D_2__Gammaproteobacteria	D_3__Chromatiales	D_4__Chromatiaceae	D_5__Thiocystis
Otu2492	0	0	0	0	5	6	17	2	3	D_0__Bacteria	D_1__Proteobacteria	D_2__Gammaproteobacteria	D_3__Chromatiales	D_4__Chromatiaceae	D_5__Thiohalocapsa
Otu1807	1	0	0	0	2	1	15	16	7	D_0__Bacteria	D_1__Proteobacteria	D_2__Gammaproteobacteria	D_3__Chromatiales	D_4__Chromatiaceae	D_5__Thiorhodococcus
Otu3099	0	0	0	0	0	1	0	1	0	D_0__Bacteria	D_1__Proteobacteria	D_2__Gammaproteobacteria	D_3__Thiotrichales	D_4__Thiotrichaceae	D_5__Thiothrix
Otu1013	0	0	0	15	16	20	17	11	22	D_0__Bacteria	D_1__Proteobacteria	D_2__Gammaproteobacteria	D_3__Thiotrichales	D_4__Thiotrichaceae	D_5__Thiothrix	D_6__uncultured bacterium
Otu3904	0	0	0	0	0	0	0	0	0	D_0__Bacteria	D_1__Proteobacteria	D_2__Gammaproteobacteria	D_3__Thiotrichales	D_4__Thiotrichaceae	D_5__Thiothrix
Otu333	0	1	0	4	5	9	127	87	69	D_0__Bacteria	D_1__Proteobacteria	D_2__Gammaproteobacteria	D_3__Thiotrichales	D_4__Thiotrichaceae	D_5__Thiothrix	D_6__uncultured bacterium
Otu3349	2	1	1	8	12	1	0	0	0	D_0__Bacteria	D_1__Proteobacteria	D_2__Gammaproteobacteria	D_3__NKB5	D_4__Trachelomonas scabra	D_5__Trachelomonas scabra	D_6__Trachelomonas scabra
Otu625	1	0	2	0	2	3	1	0	0	D_0__Bacteria	D_1__Firmicutes	D_2__Bacilli	D_3__Lactobacillales	D_4__Carnobacteriaceae	D_5__Trichococcus
Otu3357	0	0	0	2	6	2	2	1	5	D_0__Bacteria	D_1__Proteobacteria	D_2__Alphaproteobacteria	D_3__Rickettsiales	D_4__Mitochondria	D_5__Triticum urartu	D_6__Triticum urartu
Otu1451	1	7	12	6	7	7	0	3	0	D_0__Bacteria	D_1__Proteobacteria	D_2__Alphaproteobacteria	D_3__Rhodobacterales	D_4__Rhodobacteraceae	D_5__Tropicimonas	D_6__uncultured bacterium
Otu1289	4	3	12	9	7	10	8	8	3	D_0__Bacteria	D_1__Proteobacteria	D_2__Alphaproteobacteria	D_3__Rhodobacterales	D_4__Rhodobacteraceae	D_5__Tropicimonas	D_6__uncultured bacterium
Otu772	0	3	2	9	4	6	47	11	36	D_0__Bacteria	D_1__Deinococcus-Thermus	D_2__Deinococci	D_3__Deinococcales	D_4__Trueperaceae	D_5__Truepera
Otu1970	1	0	1	0	1	1	17	9	11	D_0__Bacteria	D_1__Deinococcus-Thermus	D_2__Deinococci	D_3__Deinococcales	D_4__Trueperaceae	D_5__Truepera
Otu2113	0	0	1	6	9	20	0	0	0	D_0__Bacteria	D_1__Firmicutes	D_2__Bacilli	D_3__Bacillales	D_4__Alicyclobacillaceae	D_5__Tumebacillus	D_6__uncultured bacterium
Otu3389	0	0	0	3	8	6	1	0	1	D_0__Bacteria	D_1__Firmicutes	D_2__Bacilli	D_3__Bacillales	D_4__Alicyclobacillaceae	D_5__Tumebacillus	D_6__uncultured bacterium
Otu2456	1	0	0	1	1	0	22	2	21	D_0__Bacteria	D_1__Spirochaetae	D_2__Spirochaetes	D_3__Spirochaetales	D_4__Leptospiraceae	D_5__Turneriella
Otu951	0	0	0	0	0	0	0	0	0	D_0__Bacteria	D_1__Firmicutes	D_2__Clostridia	D_3__Clostridiales	D_4__Lachnospiraceae	D_5__Tyzzerella 3	D_6__uncultured bacterium
Otu168	0	0	0	0	0	0	0	0	0	D_0__Bacteria	D_1__Firmicutes	D_2__Clostridia	D_3__Clostridiales	D_4__Lachnospiraceae	D_5__Tyzzerella 3	D_6__uncultured bacterium
Otu2683	0	0	0	0	0	0	0	0	0	D_0__Bacteria	D_1__Firmicutes	D_2__Clostridia	D_3__Clostridiales	D_4__Lachnospiraceae	D_5__Tyzzerella 3
Otu2631	0	0	0	0	0	0	0	0	0	D_0__Bacteria	D_1__Firmicutes	D_2__Clostridia	D_3__Clostridiales	D_4__Lachnospiraceae	D_5__Tyzzerella 3	D_6__uncultured bacterium
Otu2496	0	0	0	0	0	0	0	0	0	D_0__Bacteria	D_1__Firmicutes	D_2__Clostridia	D_3__Clostridiales	D_4__Lachnospiraceae	D_5__Tyzzerella 3	D_6__uncultured bacterium
Otu3366	3	2	1	0	0	0	5	5	2	D_0__Bacteria	D_1__Proteobacteria	D_2__Betaproteobacteria	D_3__Burkholderiales	D_4__Alcaligenaceae	D_5__uncultured
Otu94	0	0	0	0	0	0	0	0	0	D_0__Bacteria	D_1__Firmicutes	D_2__Clostridia	D_3__Clostridiales	D_4__Lachnospiraceae	D_5__uncultured	D_6__uncultured bacterium
Otu871	1	0	1	8	10	5	45	13	25	D_0__Bacteria	D_1__Proteobacteria	D_2__Betaproteobacteria	D_3__Nitrosomonadales	D_4__Nitrosomonadaceae	D_5__uncultured	D_6__uncultured bacterium
Otu997	6	6	11	15	15	8	6	2	9	D_0__Bacteria	D_1__Proteobacteria	D_2__Gammaproteobacteria	D_3__Xanthomonadales	D_4__Xanthomonadales Incertae Sedis	D_5__uncultured
Otu172	0	0	0	0	0	0	0	0	0	D_0__Bacteria	D_1__Firmicutes	D_2__Clostridia	D_3__Clostridiales	D_4__Lachnospiraceae	D_5__uncultured	D_6__uncultured bacterium
Otu111	48	32	82	290	222	136	20	9	37	D_0__Bacteria	D_1__Proteobacteria	D_2__Gammaproteobacteria	D_3__Xanthomonadales	D_4__Xanthomonadales Incertae Sedis	D_5__uncultured	D_6__uncultured bacterium
Otu1641	7	12	16	1	7	0	3	0	0	D_0__Bacteria	D_1__Verrucomicrobia	D_2__Verrucomicrobiae	D_3__Verrucomicrobiales	D_4__Verrucomicrobiaceae	D_5__uncultured	D_6__uncultured bacterium
Otu2233	0	0	0	3	0	1	9	3	2	D_0__Bacteria	D_1__Proteobacteria	D_2__Alphaproteobacteria	D_3__Rhodobacterales	D_4__Rhodobacteraceae	D_5__uncultured	D_6__uncultured bacterium
Otu354	8	12	27	101	73	37	13	6	6	D_0__Bacteria	D_1__Proteobacteria	D_2__Gammaproteobacteria	D_3__Xanthomonadales	D_4__Xanthomonadales Incertae Sedis	D_5__uncultured	D_6__uncultured gamma proteobacterium
Otu2351	0	0	0	0	1	6	0	0	1	D_0__Bacteria	D_1__Proteobacteria	D_2__Alphaproteobacteria	D_3__Rhizobiales	D_4__Xanthobacteraceae	D_5__uncultured
Otu796	6	23	13	5	3	2	4	0	21	D_0__Bacteria	D_1__Verrucomicrobia	D_2__Verrucomicrobiae	D_3__Verrucomicrobiales	D_4__Verrucomicrobiaceae	D_5__uncultured	D_6__uncultured bacterium
Otu2135	0	1	0	19	9	7	2	0	1	D_0__Bacteria	D_1__Verrucomicrobia	D_2__Verrucomicrobiae	D_3__Verrucomicrobiales	D_4__Verrucomicrobiaceae	D_5__uncultured	D_6__uncultured bacterium
Otu3399	0	0	0	2	6	4	0	0	9	D_0__Bacteria	D_1__Bacteroidetes	D_2__Sphingobacteriia	D_3__Sphingobacteriales	D_4__Saprospiraceae	D_5__uncultured	D_6__uncultured bacterium
Otu810	0	0	0	0	0	0	2	0	0	D_0__Bacteria	D_1__Proteobacteria	D_2__Betaproteobacteria	D_3__Rhodocyclales	D_4__Rhodocyclaceae	D_5__uncultured	D_6__uncultured bacterium
Otu1020	2	3	11	16	21	12	10	9	9	D_0__Bacteria	D_1__Proteobacteria	D_2__Alphaproteobacteria	D_3__Rhizobiales	D_4__Phyllobacteriaceae	D_5__uncultured
Otu787	0	0	0	0	0	0	0	0	0	D_0__Bacteria	D_1__Firmicutes	D_2__Clostridia	D_3__Clostridiales	D_4__Lachnospiraceae	D_5__uncultured	D_6__uncultured bacterium
Otu506	6	11	22	53	51	32	15	7	16	D_0__Bacteria	D_1__Proteobacteria	D_2__Betaproteobacteria	D_3__Burkholderiales	D_4__Alcaligenaceae	D_5__uncultured
Otu898	11	9	19	21	18	13	1	2	8	D_0__Bacteria	D_1__Proteobacteria	D_2__Gammaproteobacteria	D_3__Xanthomonadales	D_4__Xanthomonadales Incertae Sedis	D_5__uncultured	D_6__uncultured bacterium
Otu2341	0	0	0	0	1	1	0	0	0	D_0__Bacteria	D_1__Proteobacteria	D_2__Alphaproteobacteria	D_3__Rhizobiales	D_4__Rhodobiaceae	D_5__uncultured
Otu147	93	154	151	114	73	36	5	3	6	D_0__Bacteria	D_1__Planctomycetes	D_2__Planctomycetacia	D_3__Planctomycetales	D_4__Planctomycetaceae	D_5__uncultured	D_6__uncultured bacterium
Otu344	11	10	25	79	54	47	7	3	6	D_0__Bacteria	D_1__Proteobacteria	D_2__Betaproteobacteria	D_3__Burkholderiales	D_4__Alcaligenaceae	D_5__uncultured	D_6__uncultured bacterium
Otu332	0	0	1	11	14	18	69	73	116	D_0__Bacteria	D_1__Chloroflexi	D_2__Caldilineae	D_3__Caldilineales	D_4__Caldilineaceae	D_5__uncultured	D_6__uncultured bacterium
Otu694	1	0	3	9	12	12	16	12	15	D_0__Bacteria	D_1__Proteobacteria	D_2__Alphaproteobacteria	D_3__Rhizobiales	D_4__Rhodobiaceae	D_5__uncultured
Otu2604	1	1	0	2	0	1	12	6	5	D_0__Bacteria	D_1__Proteobacteria	D_2__Alphaproteobacteria	D_3__Rhizobiales	D_4__Hyphomicrobiaceae	D_5__uncultured	D_6__uncultured bacterium
Otu2745	1	2	1	1	0	1	0	1	0	D_0__Bacteria	D_1__Proteobacteria	D_2__Alphaproteobacteria	D_3__Sphingomonadales	D_4__Erythrobacteraceae	D_5__uncultured	D_6__uncultured bacterium
Otu2475	0	0	1	5	2	5	3	15	20	D_0__Bacteria	D_1__Actinobacteria	D_2__Actinobacteria	D_3__Micromonosporales	D_4__Micromonosporaceae	D_5__uncultured
Otu53	4	3	4	744	585	770	14	6	84	D_0__Bacteria	D_1__Verrucomicrobia	D_2__Verrucomicrobiae	D_3__Verrucomicrobiales	D_4__Verrucomicrobiaceae	D_5__uncultured	D_6__uncultured bacterium
Otu1740	0	0	1	0	1	2	5	11	3	D_0__Bacteria	D_1__Proteobacteria	D_2__Alphaproteobacteria	D_3__Rhizobiales	D_4__Phyllobacteriaceae	D_5__uncultured	D_6__uncultured bacterium
Otu3346	0	0	2	5	7	11	1	2	2	D_0__Bacteria	D_1__Firmicutes	D_2__Clostridia	D_3__Clostridiales	D_4__Ruminococcaceae	D_5__uncultured
Otu2842	0	0	0	0	0	0	2	0	1	D_0__Bacteria	D_1__Proteobacteria	D_2__Deltaproteobacteria	D_3__Myxococcales	D_4__Sandaracinaceae	D_5__uncultured	D_6__uncultured bacterium
Otu3371	0	0	0	0	0	0	0	0	0	D_0__Bacteria	D_1__Chloroflexi	D_2__Anaerolineae	D_3__Anaerolineales	D_4__Anaerolineaceae	D_5__uncultured	D_6__uncultured bacterium
Otu2786	5	0	1	2	3	1	1	0	0	D_0__Bacteria	D_1__Proteobacteria	D_2__Gammaproteobacteria	D_3__Xanthomonadales	D_4__Xanthomonadales Incertae Sedis	D_5__uncultured
Otu1724	40	4	7	0	0	1	1	2	0	D_0__Bacteria	D_1__Proteobacteria	D_2__Betaproteobacteria	D_3__Burkholderiales	D_4__Comamonadaceae	D_5__uncultured	D_6__uncultured bacterium
Otu629	4	0	0	0	0	3	31	103	19	D_0__Bacteria	D_1__Proteobacteria	D_2__Alphaproteobacteria	D_3__Rhizobiales	D_4__Hyphomicrobiaceae	D_5__uncultured	D_6__uncultured Phyllobacteriaceae bacterium
Otu2214	1	0	0	3	6	5	18	14	9	D_0__Bacteria	D_1__Proteobacteria	D_2__Betaproteobacteria	D_3__Burkholderiales	D_4__Comamonadaceae	D_5__uncultured	D_6__uncultured bacterium
Otu3742	1	0	0	0	0	1	0	0	0	D_0__Bacteria	D_1__Proteobacteria	D_2__Betaproteobacteria	D_3__Burkholderiales	D_4__Comamonadaceae	D_5__uncultured	D_6__uncultured bacterium
Otu154	2	1	0	154	205	131	41	16	59	D_0__Bacteria	D_1__Chloroflexi	D_2__Caldilineae	D_3__Caldilineales	D_4__Caldilineaceae	D_5__uncultured	D_6__uncultured bacterium
Otu2726	0	0	0	0	0	1	2	3	0	D_0__Bacteria	D_1__Proteobacteria	D_2__Gammaproteobacteria	D_3__Methylococcales	D_4__Methylococcaceae	D_5__uncultured
Otu2646	1	0	4	4	6	8	2	0	0	D_0__Bacteria	D_1__Firmicutes	D_2__Clostridia	D_3__Clostridiales	D_4__Clostridiaceae 1	D_5__uncultured
Otu724	7	11	11	24	17	22	10	6	8	D_0__Bacteria	D_1__Proteobacteria	D_2__Betaproteobacteria	D_3__Burkholderiales	D_4__Alcaligenaceae	D_5__uncultured
Otu3809	2	6	2	1	0	0	0	0	0	D_0__Bacteria	D_1__Verrucomicrobia	D_2__Verrucomicrobiae	D_3__Verrucomicrobiales	D_4__Verrucomicrobiaceae	D_5__uncultured	D_6__uncultured bacterium
Otu708	8	2	7	31	32	10	13	9	21	D_0__Bacteria	D_1__Proteobacteria	D_2__Gammaproteobacteria	D_3__Xanthomonadales	D_4__Xanthomonadales Incertae Sedis	D_5__uncultured	D_6__uncultured bacterium
Otu1093	27	37	11	1	0	0	7	0	6	D_0__Bacteria	D_1__Verrucomicrobia	D_2__Verrucomicrobiae	D_3__Verrucomicrobiales	D_4__Verrucomicrobiaceae	D_5__uncultured	D_6__uncultured bacterium
Otu1476	0	0	3	17	19	11	2	1	2	D_0__Bacteria	D_1__Proteobacteria	D_2__Deltaproteobacteria	D_3__Syntrophobacterales	D_4__Syntrophobacteraceae	D_5__uncultured	D_6__uncultured bacterium
Otu721	0	1	1	36	59	26	2	0	3	D_0__Bacteria	D_1__Proteobacteria	D_2__Gammaproteobacteria	D_3__Xanthomonadales	D_4__Xanthomonadales Incertae Sedis	D_5__uncultured	D_6__uncultured bacterium
Otu2888	0	1	5	0	4	3	0	0	0	D_0__Bacteria	D_1__Bacteroidetes	D_2__Sphingobacteriia	D_3__Sphingobacteriales	D_4__Saprospiraceae	D_5__uncultured	D_6__uncultured bacterium
Otu2287	2	0	0	0	0	0	24	8	8	D_0__Bacteria	D_1__Proteobacteria	D_2__Betaproteobacteria	D_3__Rhodocyclales	D_4__Rhodocyclaceae	D_5__uncultured	D_6__uncultured bacterium
Otu715	24	27	17	33	17	13	1	1	2	D_0__Bacteria	D_1__Planctomycetes	D_2__Planctomycetacia	D_3__Planctomycetales	D_4__Planctomycetaceae	D_5__uncultured	D_6__uncultured bacterium
Otu443	3	26	8	80	24	28	8	13	36	D_0__Bacteria	D_1__Verrucomicrobia	D_2__Verrucomicrobiae	D_3__Verrucomicrobiales	D_4__Verrucomicrobiaceae	D_5__uncultured	D_6__uncultured bacterium
Otu84	1	1	0	518	391	425	1	1	5	D_0__Bacteria	D_1__Verrucomicrobia	D_2__Verrucomicrobiae	D_3__Verrucomicrobiales	D_4__Verrucomicrobiaceae	D_5__uncultured
Otu1615	0	0	0	0	0	0	0	0	0	D_0__Bacteria	D_1__Bacteroidetes	D_2__Sphingobacteriia	D_3__Sphingobacteriales	D_4__Saprospiraceae	D_5__uncultured	D_6__uncultured bacterium
Otu1007	2	3	1	9	4	18	18	17	2	D_0__Bacteria	D_1__Actinobacteria	D_2__Actinobacteria	D_3__Frankiales	D_4__Geodermatophilaceae	D_5__uncultured	D_6__uncultured bacterium
Otu2782	3	4	3	0	0	0	0	0	0	D_0__Bacteria	D_1__Bacteroidetes	D_2__Sphingobacteriia	D_3__Sphingobacteriales	D_4__Saprospiraceae	D_5__uncultured	D_6__uncultured bacterium
Otu1331	15	10	32	0	1	0	3	4	12	D_0__Bacteria	D_1__Verrucomicrobia	D_2__Verrucomicrobiae	D_3__Verrucomicrobiales	D_4__Verrucomicrobiaceae	D_5__uncultured	D_6__uncultured bacterium
Otu3452	0	0	0	0	0	0	0	0	0	D_0__Bacteria	D_1__Bacteroidetes	D_2__Cytophagia	D_3__Order II	D_4__Rhodothermaceae	D_5__uncultured	D_6__uncultured bacterium
Otu1680	5	0	4	15	14	5	1	0	3	D_0__Bacteria	D_1__Proteobacteria	D_2__Gammaproteobacteria	D_3__Xanthomonadales	D_4__Xanthomonadales Incertae Sedis	D_5__uncultured	D_6__uncultured bacterium
Otu3271	1	0	3	1	1	0	16	0	5	D_0__Bacteria	D_1__Gemmatimonadetes	D_2__Gemmatimonadetes	D_3__Gemmatimonadales	D_4__Gemmatimonadaceae	D_5__uncultured
Otu830	10	5	13	15	23	14	2	0	5	D_0__Bacteria	D_1__Proteobacteria	D_2__Gammaproteobacteria	D_3__Xanthomonadales	D_4__Xanthomonadales Incertae Sedis	D_5__uncultured	D_6__uncultured bacterium
Otu2144	1	0	0	0	1	2	6	6	5	D_0__Bacteria	D_1__Proteobacteria	D_2__Betaproteobacteria	D_3__Burkholderiales	D_4__Comamonadaceae	D_5__uncultured
Otu1182	12	16	16	4	7	6	0	0	2	D_0__Bacteria	D_1__Verrucomicrobia	D_2__Verrucomicrobiae	D_3__Verrucomicrobiales	D_4__Verrucomicrobiaceae	D_5__uncultured	D_6__uncultured bacterium
Otu777	4	7	7	1	0	1	8	12	58	D_0__Bacteria	D_1__Verrucomicrobia	D_2__Verrucomicrobiae	D_3__Verrucomicrobiales	D_4__Verrucomicrobiaceae	D_5__uncultured
Otu437	13	6	21	75	46	37	4	3	7	D_0__Bacteria	D_1__Proteobacteria	D_2__Gammaproteobacteria	D_3__Xanthomonadales	D_4__Xanthomonadales Incertae Sedis	D_5__uncultured
Otu1846	3	8	4	3	3	2	3	12	2	D_0__Bacteria	D_1__Proteobacteria	D_2__Alphaproteobacteria	D_3__Sphingomonadales	D_4__Sphingomonadaceae	D_5__uncultured
Otu3395	0	0	0	1	4	4	6	9	4	D_0__Bacteria	D_1__Proteobacteria	D_2__Alphaproteobacteria	D_3__Sphingomonadales	D_4__Erythrobacteraceae	D_5__uncultured	D_6__uncultured bacterium
Otu3447	0	0	0	0	0	0	0	0	0	D_0__Bacteria	D_1__Bacteroidetes	D_2__Sphingobacteriia	D_3__Sphingobacteriales	D_4__Chitinophagaceae	D_5__uncultured	D_6__uncultured bacterium
Otu3351	4	9	8	1	2	1	0	0	3	D_0__Bacteria	D_1__Bacteroidetes	D_2__Sphingobacteriia	D_3__Sphingobacteriales	D_4__Chitinophagaceae	D_5__uncultured	D_6__uncultured bacterium
Otu2510	10	1	10	1	2	1	2	2	1	D_0__Bacteria	D_1__Proteobacteria	D_2__Gammaproteobacteria	D_3__Xanthomonadales	D_4__Xanthomonadales Incertae Sedis	D_5__uncultured
Otu2535	9	0	1	2	6	5	0	0	0	D_0__Bacteria	D_1__Chloroflexi	D_2__Anaerolineae	D_3__Anaerolineales	D_4__Anaerolineaceae	D_5__uncultured	D_6__uncultured bacterium
Otu3679	1	1	0	0	0	0	0	0	0	D_0__Bacteria	D_1__Verrucomicrobia	D_2__Verrucomicrobiae	D_3__Verrucomicrobiales	D_4__Verrucomicrobiaceae	D_5__uncultured	D_6__uncultured bacterium
Otu623	0	0	0	6	6	2	36	32	58	D_0__Bacteria	D_1__Chloroflexi	D_2__Caldilineae	D_3__Caldilineales	D_4__Caldilineaceae	D_5__uncultured	D_6__uncultured bacterium
Otu1841	2	2	1	14	14	10	1	0	1	D_0__Bacteria	D_1__Proteobacteria	D_2__Deltaproteobacteria	D_3__Syntrophobacterales	D_4__Syntrophobacteraceae	D_5__uncultured	D_6__uncultured bacterium
Otu2595	3	1	14	9	0	3	1	0	0	D_0__Bacteria	D_1__Proteobacteria	D_2__Gammaproteobacteria	D_3__Xanthomonadales	D_4__Xanthomonadales Incertae Sedis	D_5__uncultured	D_6__uncultured gamma proteobacterium
Otu1695	17	10	8	2	2	1	4	12	2	D_0__Bacteria	D_1__Proteobacteria	D_2__Alphaproteobacteria	D_3__Sphingomonadales	D_4__Sphingomonadaceae	D_5__uncultured	D_6__uncultured bacterium
Otu2779	0	1	1	4	4	4	4	4	2	D_0__Bacteria	D_1__Chloroflexi	D_2__Caldilineae	D_3__Caldilineales	D_4__Caldilineaceae	D_5__uncultured	D_6__uncultured bacterium
Otu3058	3	8	2	1	6	2	6	0	5	D_0__Bacteria	D_1__Verrucomicrobia	D_2__Verrucomicrobiae	D_3__Verrucomicrobiales	D_4__Verrucomicrobiaceae	D_5__uncultured	D_6__uncultured Verrucomicrobia bacterium
Otu2860	1	0	1	1	0	0	0	0	0	D_0__Bacteria	D_1__Proteobacteria	D_2__Betaproteobacteria	D_3__Burkholderiales	D_4__Comamonadaceae	D_5__uncultured	D_6__Coleochaete orbicularis
Otu1904	5	0	2	3	3	7	27	12	8	D_0__Bacteria	D_1__Proteobacteria	D_2__Betaproteobacteria	D_3__Rhodocyclales	D_4__Rhodocyclaceae	D_5__uncultured
Otu908	0	0	0	0	2	0	0	0	0	D_0__Bacteria	D_1__Proteobacteria	D_2__Alphaproteobacteria	D_3__Rhizobiales	D_4__Xanthobacteraceae	D_5__uncultured
Otu3219	3	0	5	0	2	2	0	0	0	D_0__Bacteria	D_1__Chloroflexi	D_2__Anaerolineae	D_3__Anaerolineales	D_4__Anaerolineaceae	D_5__uncultured	D_6__uncultured bacterium
Otu1424	0	0	0	23	12	20	0	4	2	D_0__Bacteria	D_1__Actinobacteria	D_2__Coriobacteriia	D_3__Coriobacteriales	D_4__Coriobacteriaceae	D_5__uncultured	D_6__uncultured bacterium
Otu2830	2	1	6	12	13	6	0	3	0	D_0__Bacteria	D_1__Planctomycetes	D_2__Planctomycetacia	D_3__Planctomycetales	D_4__Planctomycetaceae	D_5__uncultured	D_6__uncultured bacterium
Otu2929	0	0	0	2	0	2	7	4	8	D_0__Bacteria	D_1__Planctomycetes	D_2__Planctomycetacia	D_3__Planctomycetales	D_4__Planctomycetaceae	D_5__uncultured	D_6__uncultured bacterium
Otu3827	0	0	0	8	2	3	1	0	6	D_0__Bacteria	D_1__Planctomycetes	D_2__Planctomycetacia	D_3__Planctomycetales	D_4__Planctomycetaceae	D_5__uncultured	D_6__uncultured bacterium
Otu1467	0	0	0	0	1	0	14	9	36	D_0__Bacteria	D_1__Proteobacteria	D_2__Betaproteobacteria	D_3__Hydrogenophilales	D_4__Hydrogenophilaceae	D_5__uncultured
Otu3211	0	0	0	3	2	0	5	7	5	D_0__Bacteria	D_1__Chloroflexi	D_2__Caldilineae	D_3__Caldilineales	D_4__Caldilineaceae	D_5__uncultured	D_6__uncultured bacterium
Otu3526	0	0	0	8	2	1	5	2	9	D_0__Bacteria	D_1__Firmicutes	D_2__Clostridia	D_3__Clostridiales	D_4__Christensenellaceae	D_5__uncultured
Otu583	1	4	3	22	33	12	41	56	29	D_0__Bacteria	D_1__Planctomycetes	D_2__Planctomycetacia	D_3__Planctomycetales	D_4__Planctomycetaceae	D_5__uncultured	D_6__uncultured organism
Otu2430	1	0	0	5	18	6	2	3	3	D_0__Bacteria	D_1__Firmicutes	D_2__Bacilli	D_3__Bacillales	D_4__Planococcaceae	D_5__uncultured	D_6__uncultured bacterium
Otu3875	0	1	4	5	3	11	3	2	5	D_0__Bacteria	D_1__Chloroflexi	D_2__Caldilineae	D_3__Caldilineales	D_4__Caldilineaceae	D_5__uncultured	D_6__uncultured bacterium
Otu336	0	0	0	4	4	5	78	19	191	D_0__Bacteria	D_1__Proteobacteria	D_2__Betaproteobacteria	D_3__Hydrogenophilales	D_4__Hydrogenophilaceae	D_5__uncultured
Otu2777	2	7	15	3	0	1	0	1	1	D_0__Bacteria	D_1__Proteobacteria	D_2__Alphaproteobacteria	D_3__Rhizobiales	D_4__Bradyrhizobiaceae	D_5__uncultured	D_6__uncultured bacterium
Otu2080	0	0	0	0	0	0	26	5	17	D_0__Bacteria	D_1__Proteobacteria	D_2__Betaproteobacteria	D_3__Hydrogenophilales	D_4__Hydrogenophilaceae	D_5__uncultured	D_6__uncultured bacterium
Otu1625	0	1	2	13	17	16	3	1	0	D_0__Bacteria	D_1__Actinobacteria	D_2__Coriobacteriia	D_3__Coriobacteriales	D_4__Coriobacteriaceae	D_5__uncultured	D_6__uncultured bacterium
Otu2605	0	0	0	1	2	2	0	5	9	D_0__Bacteria	D_1__Firmicutes	D_2__Negativicutes	D_3__Selenomonadales	D_4__Veillonellaceae	D_5__uncultured	D_6__uncultured bacterium
Otu3061	0	0	0	0	2	3	6	6	6	D_0__Bacteria	D_1__Planctomycetes	D_2__Planctomycetacia	D_3__Planctomycetales	D_4__Planctomycetaceae	D_5__uncultured	D_6__uncultured bacterium
Otu1228	6	14	8	4	5	1	0	0	1	D_0__Bacteria	D_1__Bacteroidetes	D_2__Sphingobacteriia	D_3__Sphingobacteriales	D_4__Chitinophagaceae	D_5__uncultured
Otu3823	0	0	0	4	5	5	0	0	0	D_0__Bacteria	D_1__Planctomycetes	D_2__Planctomycetacia	D_3__Planctomycetales	D_4__Planctomycetaceae	D_5__uncultured	D_6__uncultured planctomycete
Otu465	0	0	3	40	36	47	32	23	28	D_0__Bacteria	D_1__Chloroflexi	D_2__Caldilineae	D_3__Caldilineales	D_4__Caldilineaceae	D_5__uncultured	D_6__uncultured bacterium
Otu3793	0	0	2	6	3	1	2	1	2	D_0__Bacteria	D_1__Chloroflexi	D_2__Caldilineae	D_3__Caldilineales	D_4__Caldilineaceae	D_5__uncultured	D_6__uncultured bacterium
Otu315	0	0	0	8	17	13	27	32	222	D_0__Bacteria	D_1__Firmicutes	D_2__Negativicutes	D_3__Selenomonadales	D_4__Veillonellaceae	D_5__uncultured	D_6__uncultured bacterium
Otu2994	0	0	0	9	2	1	2	1	10	D_0__Bacteria	D_1__Planctomycetes	D_2__Planctomycetacia	D_3__Planctomycetales	D_4__Planctomycetaceae	D_5__uncultured	D_6__uncultured bacterium
Otu3919	0	0	0	1	0	2	5	0	2	D_0__Bacteria	D_1__Chloroflexi	D_2__Caldilineae	D_3__Caldilineales	D_4__Caldilineaceae	D_5__uncultured	D_6__uncultured bacterium
Otu2376	1	0	0	14	7	8	6	4	6	D_0__Bacteria	D_1__Planctomycetes	D_2__Planctomycetacia	D_3__Planctomycetales	D_4__Planctomycetaceae	D_5__uncultured	D_6__uncultured bacterium
Otu2183	0	0	0	7	8	10	5	1	4	D_0__Bacteria	D_1__Actinobacteria	D_2__Actinobacteria	D_3__Propionibacteriales	D_4__Propionibacteriaceae	D_5__uncultured
Otu3441	1	0	1	8	2	0	3	7	14	D_0__Bacteria	D_1__Planctomycetes	D_2__Planctomycetacia	D_3__Planctomycetales	D_4__Planctomycetaceae	D_5__uncultured	D_6__uncultured bacterium
Otu1306	0	0	0	32	13	19	0	1	1	D_0__Bacteria	D_1__Bacteroidetes	D_2__Sphingobacteriia	D_3__Sphingobacteriales	D_4__Saprospiraceae	D_5__uncultured
Otu461	0	0	0	1	0	4	70	60	75	D_0__Bacteria	D_1__Proteobacteria	D_2__Betaproteobacteria	D_3__Rhodocyclales	D_4__Rhodocyclaceae	D_5__uncultured
Otu637	0	2	5	18	15	20	19	35	37	D_0__Bacteria	D_1__Proteobacteria	D_2__Alphaproteobacteria	D_3__Rhizobiales	D_4__Beijerinckiaceae	D_5__uncultured
Otu696	2	3	1	27	48	16	27	11	15	D_0__Bacteria	D_1__Actinobacteria	D_2__Actinobacteria	D_3__Propionibacteriales	D_4__Propionibacteriaceae	D_5__uncultured	D_6__uncultured bacterium
Otu3248	4	0	5	5	12	7	6	3	5	D_0__Bacteria	D_1__Proteobacteria	D_2__Betaproteobacteria	D_3__Nitrosomonadales	D_4__Nitrosomonadaceae	D_5__uncultured	D_6__uncultured soil bacterium
Otu561	0	0	1	23	16	31	45	46	22	D_0__Bacteria	D_1__Proteobacteria	D_2__Betaproteobacteria	D_3__Nitrosomonadales	D_4__Nitrosomonadaceae	D_5__uncultured	D_6__uncultured bacterium
Otu492	43	42	41	33	21	14	5	2	6	D_0__Bacteria	D_1__Planctomycetes	D_2__Planctomycetacia	D_3__Planctomycetales	D_4__Planctomycetaceae	D_5__uncultured	D_6__uncultured bacterium
Otu2190	0	5	2	12	11	20	0	1	2	D_0__Bacteria	D_1__Actinobacteria	D_2__Coriobacteriia	D_3__Coriobacteriales	D_4__Coriobacteriaceae	D_5__uncultured	D_6__uncultured soil bacterium
Otu3071	0	0	0	1	6	4	1	5	3	D_0__Bacteria	D_1__Firmicutes	D_2__Bacilli	D_3__Bacillales	D_4__Planococcaceae	D_5__uncultured	D_6__uncultured bacterium
Otu2275	0	0	0	10	12	5	2	1	1	D_0__Bacteria	D_1__Planctomycetes	D_2__Planctomycetacia	D_3__Planctomycetales	D_4__Planctomycetaceae	D_5__uncultured
Otu1935	0	0	0	9	10	17	1	0	1	D_0__Bacteria	D_1__Proteobacteria	D_2__Deltaproteobacteria	D_3__Desulfobacterales	D_4__Desulfobulbaceae	D_5__uncultured
Otu1132	15	14	15	20	9	13	0	2	2	D_0__Bacteria	D_1__Planctomycetes	D_2__Planctomycetacia	D_3__Planctomycetales	D_4__Planctomycetaceae	D_5__uncultured	D_6__uncultured bacterium
Otu1769	0	0	0	0	0	1	20	15	21	D_0__Bacteria	D_1__Proteobacteria	D_2__Betaproteobacteria	D_3__Rhodocyclales	D_4__Rhodocyclaceae	D_5__uncultured
Otu486	39	46	38	43	28	17	0	2	2	D_0__Bacteria	D_1__Planctomycetes	D_2__Planctomycetacia	D_3__Planctomycetales	D_4__Planctomycetaceae	D_5__uncultured	D_6__uncultured bacterium
Otu2781	5	0	0	2	5	10	7	7	3	D_0__Bacteria	D_1__Proteobacteria	D_2__Betaproteobacteria	D_3__Burkholderiales	D_4__Comamonadaceae	D_5__uncultured	D_6__uncultured bacterium
Otu825	0	0	0	0	4	3	50	31	34	D_0__Bacteria	D_1__Proteobacteria	D_2__Gammaproteobacteria	D_3__Methylococcales	D_4__Methylococcaceae	D_5__uncultured	D_6__uncultured bacterium
Otu2949	3	5	2	14	6	2	0	0	3	D_0__Bacteria	D_1__Verrucomicrobia	D_2__Verrucomicrobiae	D_3__Verrucomicrobiales	D_4__Verrucomicrobiaceae	D_5__uncultured
Otu3275	0	1	0	2	0	6	5	11	3	D_0__Bacteria	D_1__Actinobacteria	D_2__Acidimicrobiia	D_3__Acidimicrobiales	D_4__Acidimicrobiaceae	D_5__uncultured	D_6__uncultured bacterium
Otu3623	2	2	0	6	2	3	1	6	2	D_0__Bacteria	D_1__Planctomycetes	D_2__Planctomycetacia	D_3__Planctomycetales	D_4__Planctomycetaceae	D_5__uncultured
Otu2101	0	0	0	16	15	5	1	1	1	D_0__Bacteria	D_1__Planctomycetes	D_2__Planctomycetacia	D_3__Planctomycetales	D_4__Planctomycetaceae	D_5__uncultured	D_6__uncultured bacterium
Otu1148	1	0	0	0	0	1	66	4	8	D_0__Bacteria	D_1__Proteobacteria	D_2__Gammaproteobacteria	D_3__Xanthomonadales	D_4__Xanthomonadaceae	D_5__uncultured	D_6__uncultured bacterium
Otu2657	1	1	2	8	5	6	0	1	3	D_0__Bacteria	D_1__Planctomycetes	D_2__Planctomycetacia	D_3__Planctomycetales	D_4__Planctomycetaceae	D_5__uncultured	D_6__uncultured Planctomycetaceae bacterium
Otu3776	0	0	0	6	2	6	0	0	0	D_0__Bacteria	D_1__Chlamydiae	D_2__Chlamydiae	D_3__Chlamydiales	D_4__Simkaniaceae	D_5__uncultured	D_6__uncultured Chlamydia sp.
Otu680	0	0	0	60	59	18	0	0	0	D_0__Bacteria	D_1__Verrucomicrobia	D_2__Verrucomicrobiae	D_3__Verrucomicrobiales	D_4__Verrucomicrobiaceae	D_5__uncultured	D_6__uncultured Verrucomicrobia bacterium
Otu304	56	68	63	58	42	39	1	1	2	D_0__Bacteria	D_1__Planctomycetes	D_2__Planctomycetacia	D_3__Planctomycetales	D_4__Planctomycetaceae	D_5__uncultured	D_6__uncultured bacterium
Otu2822	7	6	7	16	5	6	1	1	1	D_0__Bacteria	D_1__Planctomycetes	D_2__Planctomycetacia	D_3__Planctomycetales	D_4__Planctomycetaceae	D_5__uncultured	D_6__uncultured bacterium
Otu77	329	719	424	18	11	19	0	0	1	D_0__Bacteria	D_1__Planctomycetes	D_2__Planctomycetacia	D_3__Planctomycetales	D_4__Planctomycetaceae	D_5__uncultured	D_6__uncultured bacterium
Otu2999	0	1	2	4	3	5	1	2	4	D_0__Bacteria	D_1__Planctomycetes	D_2__Planctomycetacia	D_3__Planctomycetales	D_4__Planctomycetaceae	D_5__uncultured
Otu1822	0	0	2	10	16	29	4	1	0	D_0__Bacteria	D_1__Proteobacteria	D_2__Betaproteobacteria	D_3__Burkholderiales	D_4__Alcaligenaceae	D_5__uncultured	D_6__uncultured bacterium
Otu3268	0	0	0	4	5	2	3	1	3	D_0__Bacteria	D_1__Chloroflexi	D_2__Caldilineae	D_3__Caldilineales	D_4__Caldilineaceae	D_5__uncultured	D_6__uncultured bacterium
Otu3876	0	0	0	2	2	0	4	0	5	D_0__Bacteria	D_1__Planctomycetes	D_2__Planctomycetacia	D_3__Planctomycetales	D_4__Planctomycetaceae	D_5__uncultured	D_6__uncultured bacterium
Otu2771	0	0	0	0	1	0	5	7	5	D_0__Bacteria	D_1__Proteobacteria	D_2__Betaproteobacteria	D_3__Burkholderiales	D_4__Comamonadaceae	D_5__uncultured	D_6__uncultured bacterium
Otu1432	4	6	6	10	10	6	2	2	7	D_0__Bacteria	D_1__Planctomycetes	D_2__Planctomycetacia	D_3__Planctomycetales	D_4__Planctomycetaceae	D_5__uncultured	D_6__uncultured bacterium
Otu1650	10	17	8	10	8	2	0	0	1	D_0__Bacteria	D_1__Planctomycetes	D_2__Planctomycetacia	D_3__Planctomycetales	D_4__Planctomycetaceae	D_5__uncultured	D_6__uncultured bacterium
Otu3686	0	0	0	0	0	4	3	1	7	D_0__Bacteria	D_1__Proteobacteria	D_2__Deltaproteobacteria	D_3__Syntrophobacterales	D_4__Syntrophobacteraceae	D_5__uncultured	D_6__uncultured bacterium
Otu755	23	38	19	32	13	11	1	1	2	D_0__Bacteria	D_1__Planctomycetes	D_2__Planctomycetacia	D_3__Planctomycetales	D_4__Planctomycetaceae	D_5__uncultured	D_6__uncultured bacterium
Otu1171	3	2	3	3	16	4	20	25	10	D_0__Bacteria	D_1__Planctomycetes	D_2__Planctomycetacia	D_3__Planctomycetales	D_4__Planctomycetaceae	D_5__uncultured	D_6__uncultured bacterium
Otu1579	12	16	17	2	4	0	0	0	0	D_0__Bacteria	D_1__Proteobacteria	D_2__Alphaproteobacteria	D_3__Rickettsiales	D_4__Holosporaceae	D_5__uncultured	D_6__uncultured Holosporaceae bacterium
Otu1079	0	0	0	23	22	10	8	5	15	D_0__Bacteria	D_1__Planctomycetes	D_2__Planctomycetacia	D_3__Planctomycetales	D_4__Planctomycetaceae	D_5__uncultured	D_6__uncultured bacterium
Otu2207	0	0	0	0	1	3	7	5	19	D_0__Bacteria	D_1__Planctomycetes	D_2__Planctomycetacia	D_3__Planctomycetales	D_4__Planctomycetaceae	D_5__uncultured	D_6__uncultured bacterium
Otu1051	0	0	0	0	0	0	7	21	79	D_0__Bacteria	D_1__Firmicutes	D_2__Negativicutes	D_3__Selenomonadales	D_4__Veillonellaceae	D_5__uncultured	D_6__uncultured bacterium
Otu2163	1	7	2	7	9	10	0	0	2	D_0__Bacteria	D_1__Planctomycetes	D_2__Planctomycetacia	D_3__Planctomycetales	D_4__Planctomycetaceae	D_5__uncultured	D_6__uncultured bacterium
Otu419	33	46	49	47	37	18	0	2	5	D_0__Bacteria	D_1__Planctomycetes	D_2__Planctomycetacia	D_3__Planctomycetales	D_4__Planctomycetaceae	D_5__uncultured	D_6__uncultured bacterium
Otu367	0	0	0	3	10	10	111	143	23	D_0__Bacteria	D_1__Proteobacteria	D_2__Alphaproteobacteria	D_3__Rhizobiales	D_4__Hyphomicrobiaceae	D_5__uncultured	D_6__uncultured bacterium
Otu2278	0	3	1	10	6	3	2	4	3	D_0__Bacteria	D_1__Planctomycetes	D_2__Planctomycetacia	D_3__Planctomycetales	D_4__Planctomycetaceae	D_5__uncultured	D_6__uncultured bacterium
Otu2260	13	1	3	9	4	3	10	4	4	D_0__Bacteria	D_1__Proteobacteria	D_2__Betaproteobacteria	D_3__Burkholderiales	D_4__Comamonadaceae	D_5__uncultured	D_6__uncultured bacterium
Otu900	0	0	0	2	1	6	48	31	25	D_0__Bacteria	D_1__Proteobacteria	D_2__Betaproteobacteria	D_3__Rhodocyclales	D_4__Rhodocyclaceae	D_5__uncultured	D_6__uncultured bacterium
Otu50	0	0	0	64	79	69	640	311	1143	D_0__Bacteria	D_1__Chloroflexi	D_2__Caldilineae	D_3__Caldilineales	D_4__Caldilineaceae	D_5__uncultured	D_6__uncultured bacterium
Otu517	0	3	0	69	57	50	4	5	17	D_0__Bacteria	D_1__Verrucomicrobia	D_2__Verrucomicrobiae	D_3__Verrucomicrobiales	D_4__Verrucomicrobiaceae	D_5__uncultured	D_6__uncultured bacterium
Otu2533	0	0	0	7	6	3	1	3	6	D_0__Bacteria	D_1__Planctomycetes	D_2__Planctomycetacia	D_3__Planctomycetales	D_4__Planctomycetaceae	D_5__uncultured
Otu2582	0	0	0	4	5	11	1	0	4	D_0__Bacteria	D_1__Chloroflexi	D_2__Caldilineae	D_3__Caldilineales	D_4__Caldilineaceae	D_5__uncultured	D_6__uncultured bacterium
Otu1845	1	1	0	19	11	22	0	0	0	D_0__Bacteria	D_1__Chloroflexi	D_2__Anaerolineae	D_3__Anaerolineales	D_4__Anaerolineaceae	D_5__uncultured	D_6__uncultured bacterium
Otu2963	0	2	0	3	3	1	1	3	3	D_0__Bacteria	D_1__Planctomycetes	D_2__Planctomycetacia	D_3__Planctomycetales	D_4__Planctomycetaceae	D_5__uncultured	D_6__uncultured bacterium
Otu2817	0	0	0	0	0	0	4	3	17	D_0__Bacteria	D_1__Proteobacteria	D_2__Betaproteobacteria	D_3__Rhodocyclales	D_4__Rhodocyclaceae	D_5__uncultured
Otu1177	0	0	0	24	12	12	6	5	16	D_0__Bacteria	D_1__Planctomycetes	D_2__Planctomycetacia	D_3__Planctomycetales	D_4__Planctomycetaceae	D_5__uncultured	D_6__uncultured bacterium
Otu875	1	0	0	11	5	4	10	29	44	D_0__Bacteria	D_1__Planctomycetes	D_2__Planctomycetacia	D_3__Planctomycetales	D_4__Planctomycetaceae	D_5__uncultured	D_6__uncultured bacterium
Otu2108	2	9	3	6	14	4	1	0	0	D_0__Bacteria	D_1__Chloroflexi	D_2__Anaerolineae	D_3__Anaerolineales	D_4__Anaerolineaceae	D_5__uncultured	D_6__uncultured bacterium
Otu2111	6	10	4	0	0	0	6	6	8	D_0__Bacteria	D_1__Planctomycetes	D_2__Planctomycetacia	D_3__Planctomycetales	D_4__Planctomycetaceae	D_5__uncultured	D_6__uncultured Planctomycetaceae bacterium
Otu1324	0	0	0	16	29	9	1	2	9	D_0__Bacteria	D_1__Planctomycetes	D_2__Planctomycetacia	D_3__Planctomycetales	D_4__Planctomycetaceae	D_5__uncultured	D_6__uncultured bacterium
Otu2348	0	0	0	0	0	0	0	0	0	D_0__Bacteria	D_1__Proteobacteria	D_2__Deltaproteobacteria	D_3__Myxococcales	D_4__Sandaracinaceae	D_5__uncultured	D_6__uncultured bacterium
Otu1800	6	3	8	9	13	3	3	0	4	D_0__Bacteria	D_1__Proteobacteria	D_2__Alphaproteobacteria	D_3__Rickettsiales	D_4__Rickettsiaceae	D_5__uncultured
Otu3329	2	0	1	0	0	3	12	5	4	D_0__Bacteria	D_1__Proteobacteria	D_2__Betaproteobacteria	D_3__Burkholderiales	D_4__Comamonadaceae	D_5__uncultured	D_6__uncultured bacterium
Otu3520	1	2	3	7	7	2	0	0	1	D_0__Bacteria	D_1__Proteobacteria	D_2__Alphaproteobacteria	D_3__Rhizobiales	D_4__Bradyrhizobiaceae	D_5__uncultured	D_6__uncultured bacterium
Otu2414	1	0	0	10	11	6	2	0	3	D_0__Bacteria	D_1__Proteobacteria	D_2__Deltaproteobacteria	D_3__Syntrophobacterales	D_4__Syntrophobacteraceae	D_5__uncultured	D_6__uncultured bacterium
Otu2932	1	1	1	2	1	1	3	3	5	D_0__Bacteria	D_1__Planctomycetes	D_2__Planctomycetacia	D_3__Planctomycetales	D_4__Planctomycetaceae	D_5__uncultured	D_6__uncultured Planctomycetaceae bacterium
Otu2772	0	0	0	0	0	0	3	13	10	D_0__Bacteria	D_1__Firmicutes	D_2__Clostridia	D_3__Clostridiales	D_4__Ruminococcaceae	D_5__uncultured
Otu1865	0	0	0	0	1	0	18	21	5	D_0__Bacteria	D_1__Proteobacteria	D_2__Betaproteobacteria	D_3__Burkholderiales	D_4__Comamonadaceae	D_5__uncultured	D_6__uncultured bacterium
Otu202	0	0	0	78	93	76	82	41	105	D_0__Bacteria	D_1__Chloroflexi	D_2__Caldilineae	D_3__Caldilineales	D_4__Caldilineaceae	D_5__uncultured	D_6__uncultured bacterium
Otu2403	0	0	0	0	1	0	10	6	13	D_0__Bacteria	D_1__Chloroflexi	D_2__Caldilineae	D_3__Caldilineales	D_4__Caldilineaceae	D_5__uncultured	D_6__uncultured bacterium
Otu170	2	2	3	34	30	47	191	76	204	D_0__Bacteria	D_1__Chloroflexi	D_2__Caldilineae	D_3__Caldilineales	D_4__Caldilineaceae	D_5__uncultured	D_6__uncultured bacterium
Otu815	1	2	6	17	19	18	20	12	18	D_0__Bacteria	D_1__Chloroflexi	D_2__Caldilineae	D_3__Caldilineales	D_4__Caldilineaceae	D_5__uncultured	D_6__uncultured bacterium
Otu3288	0	0	0	2	0	1	5	4	3	D_0__Bacteria	D_1__Proteobacteria	D_2__Alphaproteobacteria	D_3__Rhizobiales	D_4__Bradyrhizobiaceae	D_5__uncultured
Otu3895	0	0	0	6	4	3	3	2	7	D_0__Bacteria	D_1__Planctomycetes	D_2__Planctomycetacia	D_3__Planctomycetales	D_4__Planctomycetaceae	D_5__uncultured	D_6__uncultured bacterium
Otu3894	0	0	0	0	0	1	3	4	5	D_0__Bacteria	D_1__Planctomycetes	D_2__Planctomycetacia	D_3__Planctomycetales	D_4__Planctomycetaceae	D_5__uncultured	D_6__uncultured bacterium
Otu3342	0	0	0	7	3	9	1	0	0	D_0__Bacteria	D_1__Chloroflexi	D_2__Caldilineae	D_3__Caldilineales	D_4__Caldilineaceae	D_5__uncultured	D_6__uncultured bacterium
Otu2506	0	0	0	4	9	7	0	2	1	D_0__Bacteria	D_1__Planctomycetes	D_2__Planctomycetacia	D_3__Planctomycetales	D_4__Planctomycetaceae	D_5__uncultured	D_6__uncultured bacterium
Otu2473	0	0	0	5	2	10	0	3	5	D_0__Bacteria	D_1__Planctomycetes	D_2__Planctomycetacia	D_3__Planctomycetales	D_4__Planctomycetaceae	D_5__uncultured	D_6__uncultured bacterium
Otu3011	0	0	0	5	4	14	0	0	0	D_0__Bacteria	D_1__Planctomycetes	D_2__Planctomycetacia	D_3__Planctomycetales	D_4__Planctomycetaceae	D_5__uncultured	D_6__uncultured bacterium
Otu1338	1	0	0	8	11	3	5	5	17	D_0__Bacteria	D_1__Planctomycetes	D_2__Planctomycetacia	D_3__Planctomycetales	D_4__Planctomycetaceae	D_5__uncultured
Otu1305	0	0	0	18	25	12	6	7	2	D_0__Bacteria	D_1__Firmicutes	D_2__Clostridia	D_3__Clostridiales	D_4__Family XVIII	D_5__uncultured	D_6__uncultured bacterium
Otu1546	0	0	0	5	4	2	44	0	3	D_0__Bacteria	D_1__Proteobacteria	D_2__Deltaproteobacteria	D_3__Myxococcales	D_4__Sandaracinaceae	D_5__uncultured	D_6__uncultured bacterium
Otu661	2	0	1	53	51	29	14	4	14	D_0__Bacteria	D_1__Verrucomicrobia	D_2__Verrucomicrobiae	D_3__Verrucomicrobiales	D_4__Verrucomicrobiaceae	D_5__uncultured	D_6__uncultured Verrucomicrobia bacterium
Otu2571	32	0	1	0	1	0	1	4	1	D_0__Bacteria	D_1__Proteobacteria	D_2__Betaproteobacteria	D_3__Burkholderiales	D_4__Comamonadaceae	D_5__uncultured	D_6__uncultured bacterium
Otu303	95	114	100	1	0	0	1	0	1	D_0__Bacteria	D_1__Verrucomicrobia	D_2__Verrucomicrobiae	D_3__Verrucomicrobiales	D_4__Verrucomicrobiaceae	D_5__uncultured
Otu99	329	351	257	83	103	41	2	3	2	D_0__Bacteria	D_1__Planctomycetes	D_2__Planctomycetacia	D_3__Planctomycetales	D_4__Planctomycetaceae	D_5__uncultured	D_6__uncultured bacterium
Otu975	15	26	18	24	10	14	0	0	1	D_0__Bacteria	D_1__Planctomycetes	D_2__Planctomycetacia	D_3__Planctomycetales	D_4__Planctomycetaceae	D_5__uncultured	D_6__uncultured bacterium
Otu2797	8	2	9	0	0	0	0	0	0	D_0__Bacteria	D_1__Bacteroidetes	D_2__Sphingobacteriia	D_3__Sphingobacteriales	D_4__Chitinophagaceae	D_5__uncultured	D_6__uncultured bacterium
Otu186	127	151	184	15	18	18	0	0	0	D_0__Bacteria	D_1__Planctomycetes	D_2__Planctomycetacia	D_3__Planctomycetales	D_4__Planctomycetaceae	D_5__uncultured	D_6__uncultured bacterium
Otu259	71	77	61	58	35	58	0	1	3	D_0__Bacteria	D_1__Planctomycetes	D_2__Planctomycetacia	D_3__Planctomycetales	D_4__Planctomycetaceae	D_5__uncultured	D_6__uncultured bacterium
Otu969	9	14	18	0	0	1	19	10	23	D_0__Bacteria	D_1__Proteobacteria	D_2__Gammaproteobacteria	D_3__Methylococcales	D_4__Methylococcaceae	D_5__uncultured	D_6__uncultured bacterium
Otu375	201	15	36	0	2	4	5	9	1	D_0__Bacteria	D_1__Proteobacteria	D_2__Betaproteobacteria	D_3__Burkholderiales	D_4__Comamonadaceae	D_5__uncultured	D_6__uncultured bacterium
Otu413	60	75	67	15	22	17	2	1	0	D_0__Bacteria	D_1__Planctomycetes	D_2__Planctomycetacia	D_3__Planctomycetales	D_4__Planctomycetaceae	D_5__uncultured	D_6__uncultured bacterium
Otu2041	3	0	1	1	2	1	14	5	12	D_0__Bacteria	D_1__Gemmatimonadetes	D_2__Gemmatimonadetes	D_3__Gemmatimonadales	D_4__Gemmatimonadaceae	D_5__uncultured	D_6__uncultured bacterium
Otu493	53	53	50	16	14	11	2	2	3	D_0__Bacteria	D_1__Planctomycetes	D_2__Planctomycetacia	D_3__Planctomycetales	D_4__Planctomycetaceae	D_5__uncultured	D_6__uncultured bacterium
Otu1584	19	11	6	5	6	6	0	2	1	D_0__Bacteria	D_1__Planctomycetes	D_2__Planctomycetacia	D_3__Planctomycetales	D_4__Planctomycetaceae	D_5__uncultured	D_6__uncultured bacterium
Otu835	96	10	12	0	0	0	0	0	0	D_0__Bacteria	D_1__Proteobacteria	D_2__Betaproteobacteria	D_3__Neisseriales	D_4__Neisseriaceae	D_5__uncultured	D_6__uncultured beta proteobacterium
Otu1092	10	20	15	17	6	15	1	1	1	D_0__Bacteria	D_1__Planctomycetes	D_2__Planctomycetacia	D_3__Planctomycetales	D_4__Planctomycetaceae	D_5__uncultured	D_6__uncultured bacterium
Otu967	73	5	15	2	4	3	9	3	5	D_0__Bacteria	D_1__Proteobacteria	D_2__Betaproteobacteria	D_3__Burkholderiales	D_4__Comamonadaceae	D_5__uncultured	D_6__uncultured bacterium
Otu2784	2	3	1	3	5	2	5	1	4	D_0__Bacteria	D_1__Verrucomicrobia	D_2__Verrucomicrobiae	D_3__Verrucomicrobiales	D_4__Verrucomicrobiaceae	D_5__uncultured	D_6__uncultured bacterium
Otu1990	51	5	8	0	0	1	1	5	0	D_0__Bacteria	D_1__Bacteroidetes	D_2__Sphingobacteriia	D_3__Sphingobacteriales	D_4__Chitinophagaceae	D_5__uncultured	D_6__uncultured bacterium
Otu1466	43	8	7	0	0	0	0	0	0	D_0__Bacteria	D_1__Proteobacteria	D_2__Gammaproteobacteria	D_3__Xanthomonadales	D_4__Solimonadaceae	D_5__uncultured	D_6__uncultured bacterium
Otu459	36	57	47	48	17	36	1	0	1	D_0__Bacteria	D_1__Planctomycetes	D_2__Planctomycetacia	D_3__Planctomycetales	D_4__Planctomycetaceae	D_5__uncultured	D_6__uncultured bacterium
Otu3290	12	0	1	0	0	0	1	0	0	D_0__Bacteria	D_1__Proteobacteria	D_2__Betaproteobacteria	D_3__Burkholderiales	D_4__Comamonadaceae	D_5__uncultured	D_6__uncultured bacterium
Otu579	19	27	37	30	31	43	5	0	2	D_0__Bacteria	D_1__Proteobacteria	D_2__Alphaproteobacteria	D_3__Rhizobiales	D_4__Methylobacteriaceae	D_5__uncultured	D_6__uncultured bacterium
Otu2220	23	1	3	0	1	0	0	0	0	D_0__Bacteria	D_1__Proteobacteria	D_2__Betaproteobacteria	D_3__Burkholderiales	D_4__Comamonadaceae	D_5__uncultured	D_6__uncultured bacterium
Otu1780	10	15	8	4	4	3	1	0	0	D_0__Bacteria	D_1__Planctomycetes	D_2__Planctomycetacia	D_3__Planctomycetales	D_4__Planctomycetaceae	D_5__uncultured	D_6__uncultured bacterium
Otu1202	9	23	16	8	9	11	0	0	0	D_0__Bacteria	D_1__Verrucomicrobia	D_2__Verrucomicrobiae	D_3__Verrucomicrobiales	D_4__Verrucomicrobiaceae	D_5__uncultured	D_6__uncultured bacterium
Otu3670	6	3	1	5	5	2	0	1	2	D_0__Bacteria	D_1__Planctomycetes	D_2__Planctomycetacia	D_3__Planctomycetales	D_4__Planctomycetaceae	D_5__uncultured	D_6__uncultured bacterium
Otu985	8	25	14	15	11	13	0	0	1	D_0__Bacteria	D_1__Planctomycetes	D_2__Planctomycetacia	D_3__Planctomycetales	D_4__Planctomycetaceae	D_5__uncultured	D_6__uncultured bacterium
Otu295	35	64	47	70	51	23	10	8	17	D_0__Bacteria	D_1__Planctomycetes	D_2__Planctomycetacia	D_3__Planctomycetales	D_4__Planctomycetaceae	D_5__uncultured	D_6__uncultured bacterium
Otu3199	2	0	0	0	0	0	0	1	0	D_0__Bacteria	D_1__Proteobacteria	D_2__Betaproteobacteria	D_3__Burkholderiales	D_4__Comamonadaceae	D_5__uncultured	D_6__uncultured bacterium
Otu1152	25	27	12	6	15	6	0	0	0	D_0__Bacteria	D_1__Planctomycetes	D_2__Planctomycetacia	D_3__Planctomycetales	D_4__Planctomycetaceae	D_5__uncultured	D_6__uncultured bacterium
Otu3651	1	0	0	0	0	1	11	3	4	D_0__Bacteria	D_1__Proteobacteria	D_2__Betaproteobacteria	D_3__Burkholderiales	D_4__Comamonadaceae	D_5__uncultured
Otu1792	15	15	12	0	0	2	2	1	0	D_0__Bacteria	D_1__Proteobacteria	D_2__Alphaproteobacteria	D_3__Sphingomonadales	D_4__Sphingomonadaceae	D_5__uncultured
Otu1243	11	29	26	0	0	0	0	0	0	D_0__Bacteria	D_1__Bacteroidetes	D_2__Sphingobacteriia	D_3__Sphingobacteriales	D_4__Chitinophagaceae	D_5__uncultured	D_6__uncultured bacterium
Otu1531	7	14	8	7	4	5	0	0	2	D_0__Bacteria	D_1__Planctomycetes	D_2__Planctomycetacia	D_3__Planctomycetales	D_4__Planctomycetaceae	D_5__uncultured	D_6__uncultured bacterium
Otu1181	2	0	1	0	0	0	27	15	22	D_0__Bacteria	D_1__Proteobacteria	D_2__Gammaproteobacteria	D_3__Methylococcales	D_4__Methylococcaceae	D_5__uncultured	D_6__uncultured bacterium
Otu1375	8	13	11	8	3	10	0	0	0	D_0__Bacteria	D_1__Planctomycetes	D_2__Planctomycetacia	D_3__Planctomycetales	D_4__Planctomycetaceae	D_5__uncultured	D_6__uncultured planctomycete
Otu2505	4	0	4	3	4	2	7	7	6	D_0__Bacteria	D_1__Proteobacteria	D_2__Betaproteobacteria	D_3__Burkholderiales	D_4__Comamonadaceae	D_5__uncultured
Otu808	1	0	1	0	0	0	0	0	1	D_0__Bacteria	D_1__Planctomycetes	D_2__Planctomycetacia	D_3__Planctomycetales	D_4__Planctomycetaceae	D_5__uncultured	D_6__uncultured bacterium
Otu1038	2	1	2	2	5	7	24	22	33	D_0__Bacteria	D_1__Chloroflexi	D_2__Caldilineae	D_3__Caldilineales	D_4__Caldilineaceae	D_5__uncultured	D_6__uncultured bacterium
Otu2714	3	9	3	6	8	2	0	0	1	D_0__Bacteria	D_1__Planctomycetes	D_2__Planctomycetacia	D_3__Planctomycetales	D_4__Planctomycetaceae	D_5__uncultured	D_6__uncultured bacterium
Otu2549	1	0	0	0	0	0	0	0	0	D_0__Bacteria	D_1__Planctomycetes	D_2__Planctomycetacia	D_3__Planctomycetales	D_4__Planctomycetaceae	D_5__uncultured	D_6__uncultured planctomycete
Otu3590	2	2	3	3	1	1	1	1	3	D_0__Bacteria	D_1__Verrucomicrobia	D_2__Verrucomicrobiae	D_3__Verrucomicrobiales	D_4__Verrucomicrobiaceae	D_5__uncultured	D_6__uncultured bacterium
Otu3195	5	0	2	1	2	0	10	2	3	D_0__Bacteria	D_1__Proteobacteria	D_2__Betaproteobacteria	D_3__Nitrosomonadales	D_4__Nitrosomonadaceae	D_5__uncultured	D_6__uncultured bacterium
Otu3837	3	2	1	2	5	0	0	0	0	D_0__Bacteria	D_1__Proteobacteria	D_2__Alphaproteobacteria	D_3__Rickettsiales	D_4__Holosporaceae	D_5__uncultured	D_6__uncultured Holosporaceae bacterium
Otu2775	1	0	0	8	9	2	0	0	2	D_0__Bacteria	D_1__Verrucomicrobia	D_2__Verrucomicrobiae	D_3__Verrucomicrobiales	D_4__Verrucomicrobiaceae	D_5__uncultured	D_6__uncultured bacterium
Otu1237	9	20	13	16	9	15	0	0	1	D_0__Bacteria	D_1__Planctomycetes	D_2__Planctomycetacia	D_3__Planctomycetales	D_4__Planctomycetaceae	D_5__uncultured	D_6__uncultured bacterium
Otu1814	3	1	3	5	13	4	7	4	3	D_0__Bacteria	D_1__Planctomycetes	D_2__Planctomycetacia	D_3__Planctomycetales	D_4__Planctomycetaceae	D_5__uncultured	D_6__uncultured bacterium
Otu2636	3	2	11	3	2	3	0	0	0	D_0__Bacteria	D_1__Planctomycetes	D_2__Planctomycetacia	D_3__Planctomycetales	D_4__Planctomycetaceae	D_5__uncultured	D_6__uncultured bacterium
Otu2407	3	7	3	7	3	5	0	0	0	D_0__Bacteria	D_1__Planctomycetes	D_2__Planctomycetacia	D_3__Planctomycetales	D_4__Planctomycetaceae	D_5__uncultured	D_6__uncultured bacterium
Otu1063	7	4	3	1	0	2	36	20	24	D_0__Bacteria	D_1__Proteobacteria	D_2__Alphaproteobacteria	D_3__Caulobacterales	D_4__Hyphomonadaceae	D_5__uncultured	D_6__uncultured bacterium
Otu1113	1	0	0	0	0	0	35	29	23	D_0__Bacteria	D_1__Proteobacteria	D_2__Betaproteobacteria	D_3__Burkholderiales	D_4__Comamonadaceae	D_5__uncultured	D_6__Musa ABB Group
Otu1646	1	0	0	9	10	18	6	0	3	D_0__Bacteria	D_1__Proteobacteria	D_2__Deltaproteobacteria	D_3__Desulfobacterales	D_4__Desulfobulbaceae	D_5__uncultured	D_6__uncultured bacterium
Otu264	1	1	0	95	95	163	1	0	1	D_0__Bacteria	D_1__Chloroflexi	D_2__Anaerolineae	D_3__Anaerolineales	D_4__Anaerolineaceae	D_5__uncultured	D_6__uncultured bacterium
Otu3086	1	2	0	0	1	0	8	1	4	D_0__Bacteria	D_1__Chloroflexi	D_2__Caldilineae	D_3__Caldilineales	D_4__Caldilineaceae	D_5__uncultured	D_6__uncultured bacterium
Otu3564	1	0	0	1	2	5	7	2	5	D_0__Bacteria	D_1__Proteobacteria	D_2__Betaproteobacteria	D_3__Burkholderiales	D_4__Comamonadaceae	D_5__uncultured
Otu309	1	3	2	1	1	1	0	0	0	D_0__Bacteria	D_1__Planctomycetes	D_2__Planctomycetacia	D_3__Planctomycetales	D_4__Planctomycetaceae	D_5__uncultured	D_6__uncultured bacterium
Otu3761	1	0	0	4	3	3	0	1	0	D_0__Bacteria	D_1__Bacteroidetes	D_2__Sphingobacteriia	D_3__Sphingobacteriales	D_4__Chitinophagaceae	D_5__uncultured	D_6__uncultured bacterium
Otu1153	1	1	1	3	1	3	29	25	13	D_0__Bacteria	D_1__Proteobacteria	D_2__Gammaproteobacteria	D_3__Methylococcales	D_4__Methylococcaceae	D_5__uncultured	D_6__uncultured bacterium
Otu731	2	3	0	11	6	4	10	6	106	D_0__Bacteria	D_1__Verrucomicrobia	D_2__Verrucomicrobiae	D_3__Verrucomicrobiales	D_4__Verrucomicrobiaceae	D_5__uncultured
Otu3591	4	2	1	1	2	6	0	0	0	D_0__Bacteria	D_1__Planctomycetes	D_2__Planctomycetacia	D_3__Planctomycetales	D_4__Planctomycetaceae	D_5__uncultured	D_6__uncultured bacterium
Otu2145	4	17	6	10	5	0	0	0	0	D_0__Bacteria	D_1__Planctomycetes	D_2__Planctomycetacia	D_3__Planctomycetales	D_4__Planctomycetaceae	D_5__uncultured	D_6__uncultured bacterium
Otu1945	1	0	0	0	0	0	0	0	4	D_0__Bacteria	D_1__Proteobacteria	D_2__Betaproteobacteria	D_3__Burkholderiales	D_4__Comamonadaceae	D_5__uncultured	D_6__uncultured bacterium
Otu2538	1	0	0	12	10	7	5	1	0	D_0__Bacteria	D_1__Firmicutes	D_2__Clostridia	D_3__Clostridiales	D_4__Christensenellaceae	D_5__uncultured	D_6__uncultured bacterium
Otu3205	1	0	0	1	2	1	3	4	2	D_0__Bacteria	D_1__Planctomycetes	D_2__Planctomycetacia	D_3__Planctomycetales	D_4__Planctomycetaceae	D_5__uncultured
Otu1142	1	0	5	1	1	2	26	10	17	D_0__Bacteria	D_1__Proteobacteria	D_2__Gammaproteobacteria	D_3__Methylococcales	D_4__Methylococcaceae	D_5__uncultured	D_6__uncultured bacterium
Otu1442	1	4	0	17	30	4	2	1	1	D_0__Bacteria	D_1__Actinobacteria	D_2__Actinobacteria	D_3__Propionibacteriales	D_4__Propionibacteriaceae	D_5__uncultured	D_6__uncultured bacterium
Otu2043	1	0	0	0	1	1	15	3	15	D_0__Bacteria	D_1__Verrucomicrobia	D_2__Verrucomicrobiae	D_3__Verrucomicrobiales	D_4__Verrucomicrobiaceae	D_5__uncultured	D_6__uncultured bacterium
Otu3880	1	0	0	0	0	0	7	2	2	D_0__Bacteria	D_1__Proteobacteria	D_2__Betaproteobacteria	D_3__Nitrosomonadales	D_4__Nitrosomonadaceae	D_5__uncultured
Otu1597	0	1	0	1	0	0	0	0	0	D_0__Bacteria	D_1__Planctomycetes	D_2__Planctomycetacia	D_3__Planctomycetales	D_4__Planctomycetaceae	D_5__uncultured	D_6__uncultured bacterium
Otu3813	0	2	0	0	1	3	2	2	3	D_0__Bacteria	D_1__Proteobacteria	D_2__Gammaproteobacteria	D_3__Methylococcales	D_4__Methylococcaceae	D_5__uncultured	D_6__uncultured bacterium
Otu2258	0	1	0	4	2	4	14	13	10	D_0__Bacteria	D_1__Chloroflexi	D_2__Caldilineae	D_3__Caldilineales	D_4__Caldilineaceae	D_5__uncultured	D_6__uncultured bacterium
Otu531	0	1	0	1	0	0	0	0	0	D_0__Bacteria	D_1__Planctomycetes	D_2__Planctomycetacia	D_3__Planctomycetales	D_4__Planctomycetaceae	D_5__uncultured	D_6__uncultured bacterium
Otu589	0	1	2	27	22	38	32	19	31	D_0__Bacteria	D_1__Proteobacteria	D_2__Betaproteobacteria	D_3__Hydrogenophilales	D_4__Hydrogenophilaceae	D_5__uncultured	D_6__uncultured bacterium
Otu612	0	1	0	0	0	0	0	0	0	D_0__Bacteria	D_1__Planctomycetes	D_2__Planctomycetacia	D_3__Planctomycetales	D_4__Planctomycetaceae	D_5__uncultured	D_6__uncultured bacterium
Otu1293	0	1	1	2	0	0	18	13	32	D_0__Bacteria	D_1__Chloroflexi	D_2__Caldilineae	D_3__Caldilineales	D_4__Caldilineaceae	D_5__uncultured	D_6__uncultured bacterium
Otu2719	0	1	0	2	5	2	6	4	9	D_0__Bacteria	D_1__Chloroflexi	D_2__Caldilineae	D_3__Caldilineales	D_4__Caldilineaceae	D_5__uncultured	D_6__uncultured bacterium
Otu3133	0	1	0	4	5	6	5	5	6	D_0__Bacteria	D_1__Proteobacteria	D_2__Betaproteobacteria	D_3__Rhodocyclales	D_4__Rhodocyclaceae	D_5__uncultured	D_6__uncultured bacterium
Otu1530	0	1	0	0	0	0	29	17	33	D_0__Bacteria	D_1__Chloroflexi	D_2__Caldilineae	D_3__Caldilineales	D_4__Caldilineaceae	D_5__uncultured	D_6__uncultured bacterium
Otu3612	0	1	0	5	5	4	2	1	1	D_0__Bacteria	D_1__Proteobacteria	D_2__Betaproteobacteria	D_3__Burkholderiales	D_4__Alcaligenaceae	D_5__uncultured	D_6__uncultured bacterium
Otu1609	0	1	0	1	8	4	5	5	16	D_0__Bacteria	D_1__Proteobacteria	D_2__Alphaproteobacteria	D_3__Rhizobiales	D_4__Hyphomicrobiaceae	D_5__uncultured	D_6__uncultured bacterium
Otu3663	0	0	1	0	0	0	15	1	1	D_0__Bacteria	D_1__Proteobacteria	D_2__Betaproteobacteria	D_3__Nitrosomonadales	D_4__Nitrosomonadaceae	D_5__uncultured	D_6__uncultured bacterium
Otu563	0	0	2	2	2	6	82	33	56	D_0__Bacteria	D_1__Proteobacteria	D_2__Gammaproteobacteria	D_3__Xanthomonadales	D_4__Xanthomonadaceae	D_5__uncultured	D_6__uncultured bacterium
Otu2432	0	0	1	3	3	10	30	14	4	D_0__Bacteria	D_1__Proteobacteria	D_2__Betaproteobacteria	D_3__Burkholderiales	D_4__Comamonadaceae	D_5__uncultured	D_6__uncultured bacterium
Otu3407	0	0	1	10	5	10	0	1	0	D_0__Bacteria	D_1__Proteobacteria	D_2__Alphaproteobacteria	D_3__Rhizobiales	D_4__Methylobacteriaceae	D_5__uncultured	D_6__uncultured bacterium
Otu646	0	0	0	51	41	52	0	0	0	D_0__Bacteria	D_1__Verrucomicrobia	D_2__Verrucomicrobiae	D_3__Verrucomicrobiales	D_4__Verrucomicrobiaceae	D_5__uncultured	D_6__uncultured bacterium
Otu1913	0	0	0	23	14	9	0	0	0	D_0__Bacteria	D_1__Chlamydiae	D_2__Chlamydiae	D_3__Chlamydiales	D_4__Simkaniaceae	D_5__uncultured
Otu1408	0	0	0	22	16	17	0	0	1	D_0__Bacteria	D_1__Chlamydiae	D_2__Chlamydiae	D_3__Chlamydiales	D_4__Simkaniaceae	D_5__uncultured	D_6__Chlamydiales bacterium NS16
Otu709	0	0	0	39	51	28	2	0	0	D_0__Bacteria	D_1__Proteobacteria	D_2__Alphaproteobacteria	D_3__Caulobacterales	D_4__Hyphomonadaceae	D_5__uncultured	D_6__uncultured bacterium
Otu3608	0	0	0	8	7	5	0	0	1	D_0__Bacteria	D_1__Proteobacteria	D_2__Deltaproteobacteria	D_3__Myxococcales	D_4__Sandaracinaceae	D_5__uncultured	D_6__uncultured bacterium
Otu1590	0	0	0	30	16	11	2	3	8	D_0__Bacteria	D_1__Verrucomicrobia	D_2__Verrucomicrobiae	D_3__Verrucomicrobiales	D_4__Verrucomicrobiaceae	D_5__uncultured	D_6__uncultured bacterium
Otu2979	0	0	0	3	3	19	2	0	1	D_0__Bacteria	D_1__Chloroflexi	D_2__Anaerolineae	D_3__Anaerolineales	D_4__Anaerolineaceae	D_5__uncultured	D_6__uncultured bacterium
Otu2125	0	0	0	14	13	6	0	0	0	D_0__Bacteria	D_1__Planctomycetes	D_2__Planctomycetacia	D_3__Planctomycetales	D_4__Planctomycetaceae	D_5__uncultured	D_6__uncultured bacterium
Otu3414	0	0	0	7	7	12	0	0	0	D_0__Bacteria	D_1__Proteobacteria	D_2__Alphaproteobacteria	D_3__Caulobacterales	D_4__Hyphomonadaceae	D_5__uncultured
Otu3797	0	0	0	8	2	5	0	0	0	D_0__Bacteria	D_1__Planctomycetes	D_2__Planctomycetacia	D_3__Planctomycetales	D_4__Planctomycetaceae	D_5__uncultured	D_6__uncultured bacterium
Otu2352	0	0	0	3	7	19	0	0	0	D_0__Bacteria	D_1__Proteobacteria	D_2__Betaproteobacteria	D_3__Nitrosomonadales	D_4__Nitrosomonadaceae	D_5__uncultured
Otu1407	0	0	0	11	7	35	5	4	4	D_0__Bacteria	D_1__Proteobacteria	D_2__Betaproteobacteria	D_3__Nitrosomonadales	D_4__Nitrosomonadaceae	D_5__uncultured	D_6__uncultured bacterium
Otu3844	0	0	0	2	1	0	3	2	6	D_0__Bacteria	D_1__Proteobacteria	D_2__Alphaproteobacteria	D_3__Rhodospirillales	D_4__Rhodospirillaceae	D_5__uncultured	D_6__uncultured bacterium
Otu2458	0	0	0	12	9	8	0	0	0	D_0__Bacteria	D_1__Planctomycetes	D_2__Planctomycetacia	D_3__Planctomycetales	D_4__Planctomycetaceae	D_5__uncultured	D_6__uncultured bacterium
Otu1386	0	0	0	17	13	15	3	1	4	D_0__Bacteria	D_1__Verrucomicrobia	D_2__Verrucomicrobiae	D_3__Verrucomicrobiales	D_4__Verrucomicrobiaceae	D_5__uncultured
Otu1604	0	0	0	17	19	9	8	4	6	D_0__Bacteria	D_1__Planctomycetes	D_2__Planctomycetacia	D_3__Planctomycetales	D_4__Planctomycetaceae	D_5__uncultured	D_6__uncultured bacterium
Otu3404	0	0	0	4	2	1	4	0	6	D_0__Bacteria	D_1__Proteobacteria	D_2__Deltaproteobacteria	D_3__Desulfobacterales	D_4__Desulfobulbaceae	D_5__uncultured	D_6__uncultured bacterium
Otu3509	0	0	0	1	1	3	1	8	17	D_0__Bacteria	D_1__Firmicutes	D_2__Negativicutes	D_3__Selenomonadales	D_4__Veillonellaceae	D_5__uncultured	D_6__uncultured bacterium
Otu2704	0	0	0	10	4	11	0	0	0	D_0__Bacteria	D_1__Chlamydiae	D_2__Chlamydiae	D_3__Chlamydiales	D_4__Simkaniaceae	D_5__uncultured	D_6__uncultured Chlamydia sp.
Otu2265	0	0	0	7	4	14	3	2	4	D_0__Bacteria	D_1__Proteobacteria	D_2__Deltaproteobacteria	D_3__Syntrophobacterales	D_4__Syntrophobacteraceae	D_5__uncultured	D_6__uncultured bacterium
Otu1759	0	0	0	9	5	2	14	3	14	D_0__Bacteria	D_1__Chloroflexi	D_2__Caldilineae	D_3__Caldilineales	D_4__Caldilineaceae	D_5__uncultured	D_6__uncultured bacterium
Otu2159	0	0	0	4	5	0	10	2	14	D_0__Bacteria	D_1__Chloroflexi	D_2__Caldilineae	D_3__Caldilineales	D_4__Caldilineaceae	D_5__uncultured	D_6__uncultured bacterium
Otu2941	0	0	0	5	0	3	3	3	18	D_0__Bacteria	D_1__Verrucomicrobia	D_2__Verrucomicrobiae	D_3__Verrucomicrobiales	D_4__Verrucomicrobiaceae	D_5__uncultured	D_6__uncultured bacterium
Otu3142	0	0	0	4	3	1	6	5	9	D_0__Bacteria	D_1__Nitrospirae	D_2__Nitrospira	D_3__Nitrospirales	D_4__Nitrospiraceae	D_5__uncultured	D_6__uncultured bacterium
Otu664	0	0	0	5	1	1	46	34	60	D_0__Bacteria	D_1__Proteobacteria	D_2__Deltaproteobacteria	D_3__Desulfobacterales	D_4__Desulfobulbaceae	D_5__uncultured	D_6__uncultured bacterium
Otu846	0	0	0	6	3	6	50	17	33	D_0__Bacteria	D_1__Chloroflexi	D_2__Caldilineae	D_3__Caldilineales	D_4__Caldilineaceae	D_5__uncultured	D_6__uncultured bacterium
Otu2985	0	0	0	4	3	4	4	7	3	D_0__Bacteria	D_1__Proteobacteria	D_2__Betaproteobacteria	D_3__Nitrosomonadales	D_4__Nitrosomonadaceae	D_5__uncultured	D_6__uncultured bacterium
Otu2089	0	0	0	7	10	13	0	0	0	D_0__Bacteria	D_1__Planctomycetes	D_2__Planctomycetacia	D_3__Planctomycetales	D_4__Planctomycetaceae	D_5__uncultured	D_6__uncultured bacterium
Otu3368	0	0	0	1	3	2	2	2	7	D_0__Bacteria	D_1__Proteobacteria	D_2__Deltaproteobacteria	D_3__Syntrophobacterales	D_4__Syntrophobacteraceae	D_5__uncultured
Otu3859	0	0	0	3	3	2	3	1	4	D_0__Bacteria	D_1__Planctomycetes	D_2__Planctomycetacia	D_3__Planctomycetales	D_4__Planctomycetaceae	D_5__uncultured	D_6__uncultured bacterium
Otu1844	0	0	0	6	8	5	14	9	6	D_0__Bacteria	D_1__Nitrospirae	D_2__Nitrospira	D_3__Nitrospirales	D_4__Nitrospiraceae	D_5__uncultured	D_6__uncultured bacterium
Otu1678	0	0	0	7	20	20	3	0	2	D_0__Bacteria	D_1__Proteobacteria	D_2__Betaproteobacteria	D_3__Rhodocyclales	D_4__Rhodocyclaceae	D_5__uncultured
Otu3355	0	0	0	5	5	5	1	0	0	D_0__Bacteria	D_1__Chloroflexi	D_2__Anaerolineae	D_3__Anaerolineales	D_4__Anaerolineaceae	D_5__uncultured	D_6__uncultured bacterium
Otu3297	0	0	0	2	0	0	2	3	12	D_0__Bacteria	D_1__Verrucomicrobia	D_2__Verrucomicrobiae	D_3__Verrucomicrobiales	D_4__Verrucomicrobiaceae	D_5__uncultured	D_6__uncultured bacterium
Otu2861	0	0	0	1	1	1	7	3	7	D_0__Bacteria	D_1__Proteobacteria	D_2__Alphaproteobacteria	D_3__Rhizobiales	D_4__Hyphomicrobiaceae	D_5__uncultured	D_6__uncultured bacterium
Otu852	0	0	0	2	1	8	48	17	22	D_0__Bacteria	D_1__Proteobacteria	D_2__Betaproteobacteria	D_3__Rhodocyclales	D_4__Rhodocyclaceae	D_5__uncultured
Otu2760	0	0	0	1	10	7	1	3	5	D_0__Bacteria	D_1__Chloroflexi	D_2__Caldilineae	D_3__Caldilineales	D_4__Caldilineaceae	D_5__uncultured	D_6__uncultured bacterium
Otu2634	0	0	0	4	3	8	6	2	9	D_0__Bacteria	D_1__Proteobacteria	D_2__Deltaproteobacteria	D_3__Desulfobacterales	D_4__Desulfobulbaceae	D_5__uncultured	D_6__uncultured bacterium
Otu1427	0	0	0	1	1	2	21	18	14	D_0__Bacteria	D_1__Proteobacteria	D_2__Betaproteobacteria	D_3__Nitrosomonadales	D_4__Nitrosomonadaceae	D_5__uncultured	D_6__uncultured bacterium
Otu2825	0	0	0	1	3	3	7	8	2	D_0__Bacteria	D_1__Proteobacteria	D_2__Betaproteobacteria	D_3__Rhodocyclales	D_4__Rhodocyclaceae	D_5__uncultured	D_6__uncultured bacterium
Otu1426	0	0	0	1	0	1	29	12	10	D_0__Bacteria	D_1__Proteobacteria	D_2__Betaproteobacteria	D_3__Burkholderiales	D_4__Comamonadaceae	D_5__uncultured	D_6__uncultured bacterium
Otu2711	0	0	0	1	0	1	2	8	10	D_0__Bacteria	D_1__Actinobacteria	D_2__Coriobacteriia	D_3__Coriobacteriales	D_4__Coriobacteriaceae	D_5__uncultured	D_6__uncultured bacterium
Otu2040	0	0	0	1	1	1	18	13	10	D_0__Bacteria	D_1__Proteobacteria	D_2__Gammaproteobacteria	D_3__Xanthomonadales	D_4__Xanthomonadales Incertae Sedis	D_5__uncultured	D_6__uncultured bacterium
Otu1586	0	0	0	1	4	9	8	13	14	D_0__Bacteria	D_1__Chloroflexi	D_2__Anaerolineae	D_3__Anaerolineales	D_4__Anaerolineaceae	D_5__uncultured	D_6__uncultured bacterium
Otu2133	0	0	0	1	0	1	2	6	22	D_0__Bacteria	D_1__Chlorobi	D_2__Chlorobia	D_3__Chlorobiales	D_4__Chlorobiaceae	D_5__uncultured	D_6__uncultured Chlorobi bacterium
Otu3214	0	0	0	1	0	0	8	5	4	D_0__Bacteria	D_1__Proteobacteria	D_2__Betaproteobacteria	D_3__Rhodocyclales	D_4__Rhodocyclaceae	D_5__uncultured
Otu1419	0	0	0	1	4	6	6	7	23	D_0__Bacteria	D_1__Firmicutes	D_2__Negativicutes	D_3__Selenomonadales	D_4__Veillonellaceae	D_5__uncultured	D_6__uncultured bacterium
Otu544	0	0	0	0	1	0	0	0	0	D_0__Bacteria	D_1__Proteobacteria	D_2__Betaproteobacteria	D_3__Burkholderiales	D_4__Comamonadaceae	D_5__uncultured	D_6__Coleochaete orbicularis
Otu3279	0	0	0	0	2	0	8	15	4	D_0__Bacteria	D_1__Proteobacteria	D_2__Alphaproteobacteria	D_3__Rhizobiales	D_4__Hyphomicrobiaceae	D_5__uncultured	D_6__uncultured bacterium
Otu1213	0	0	0	0	2	1	32	15	27	D_0__Bacteria	D_1__Chloroflexi	D_2__Caldilineae	D_3__Caldilineales	D_4__Caldilineaceae	D_5__uncultured	D_6__uncultured bacterium
Otu1075	0	0	0	0	2	4	37	17	26	D_0__Bacteria	D_1__Proteobacteria	D_2__Betaproteobacteria	D_3__Rhodocyclales	D_4__Rhodocyclaceae	D_5__uncultured	D_6__uncultured gamma proteobacterium
Otu3274	0	0	0	0	1	1	4	14	0	D_0__Bacteria	D_1__Proteobacteria	D_2__Betaproteobacteria	D_3__Burkholderiales	D_4__Comamonadaceae	D_5__uncultured	D_6__uncultured bacterium
Otu3756	0	0	0	0	4	1	5	2	0	D_0__Bacteria	D_1__Proteobacteria	D_2__Gammaproteobacteria	D_3__Methylococcales	D_4__Methylococcaceae	D_5__uncultured	D_6__uncultured bacterium
Otu3646	0	0	0	0	1	0	20	4	3	D_0__Bacteria	D_1__Proteobacteria	D_2__Alphaproteobacteria	D_3__Rhodospirillales	D_4__Rhodospirillaceae	D_5__uncultured	D_6__uncultured bacterium
Otu1657	0	0	0	0	1	0	27	4	12	D_0__Bacteria	D_1__Proteobacteria	D_2__Alphaproteobacteria	D_3__Rhodospirillales	D_4__Rhodospirillaceae	D_5__uncultured	D_6__uncultured bacterium
Otu3360	0	0	0	0	0	2	5	10	3	D_0__Bacteria	D_1__Proteobacteria	D_2__Alphaproteobacteria	D_3__Rhodospirillales	D_4__Acetobacteraceae	D_5__uncultured	D_6__uncultured bacterium
Otu1384	0	0	0	0	0	1	14	18	20	D_0__Bacteria	D_1__Chloroflexi	D_2__Caldilineae	D_3__Caldilineales	D_4__Caldilineaceae	D_5__uncultured	D_6__uncultured bacterium
Otu1936	0	0	0	0	0	1	0	0	0	D_0__Bacteria	D_1__Proteobacteria	D_2__Betaproteobacteria	D_3__Burkholderiales	D_4__Comamonadaceae	D_5__uncultured	D_6__uncultured bacterium
Otu1055	0	0	0	0	0	1	1	0	0	D_0__Bacteria	D_1__Proteobacteria	D_2__Betaproteobacteria	D_3__Burkholderiales	D_4__Comamonadaceae	D_5__uncultured	D_6__Musa ABB Group
Otu2622	0	0	0	0	0	1	2	6	19	D_0__Bacteria	D_1__Firmicutes	D_2__Negativicutes	D_3__Selenomonadales	D_4__Veillonellaceae	D_5__uncultured	D_6__uncultured bacterium
Otu2689	0	0	0	0	0	0	6	6	6	D_0__Bacteria	D_1__Proteobacteria	D_2__Betaproteobacteria	D_3__Burkholderiales	D_4__Comamonadaceae	D_5__uncultured	D_6__uncultured bacterium
Otu3862	0	0	0	0	0	0	6	9	3	D_0__Bacteria	D_1__Actinobacteria	D_2__Acidimicrobiia	D_3__Acidimicrobiales	D_4__Acidimicrobiaceae	D_5__uncultured	D_6__uncultured bacterium
Otu1256	0	0	0	0	0	0	27	30	15	D_0__Bacteria	D_1__Proteobacteria	D_2__Alphaproteobacteria	D_3__Rhodobacterales	D_4__Rhodobacteraceae	D_5__uncultured	D_6__uncultured bacterium
Otu3136	0	0	0	0	0	0	15	4	3	D_0__Bacteria	D_1__Chloroflexi	D_2__Caldilineae	D_3__Caldilineales	D_4__Caldilineaceae	D_5__uncultured	D_6__uncultured bacterium
Otu2368	0	0	0	0	0	0	16	7	4	D_0__Bacteria	D_1__Proteobacteria	D_2__Deltaproteobacteria	D_3__Syntrophobacterales	D_4__Syntrophobacteraceae	D_5__uncultured
Otu3634	0	0	0	0	0	0	7	5	1	D_0__Bacteria	D_1__Proteobacteria	D_2__Betaproteobacteria	D_3__Burkholderiales	D_4__Comamonadaceae	D_5__uncultured
Otu1220	0	0	0	0	0	0	44	19	20	D_0__Bacteria	D_1__Proteobacteria	D_2__Alphaproteobacteria	D_3__Rhodospirillales	D_4__Rhodospirillaceae	D_5__uncultured	D_6__uncultured bacterium
Otu809	0	0	0	0	0	0	38	30	40	D_0__Bacteria	D_1__Proteobacteria	D_2__Betaproteobacteria	D_3__Burkholderiales	D_4__Comamonadaceae	D_5__uncultured	D_6__Musa ABB Group
Otu2419	0	0	0	0	0	0	16	16	4	D_0__Bacteria	D_1__Proteobacteria	D_2__Betaproteobacteria	D_3__Rhodocyclales	D_4__Rhodocyclaceae	D_5__uncultured	D_6__uncultured bacterium
Otu3638	0	0	0	0	0	0	3	9	4	D_0__Bacteria	D_1__Proteobacteria	D_2__Betaproteobacteria	D_3__Burkholderiales	D_4__Comamonadaceae	D_5__uncultured	D_6__uncultured bacterium
Otu2392	0	0	0	0	0	0	4	29	0	D_0__Bacteria	D_1__Proteobacteria	D_2__Alphaproteobacteria	D_3__Caulobacterales	D_4__Hyphomonadaceae	D_5__uncultured	D_6__uncultured bacterium
Otu2294	0	0	0	0	0	0	1	1	1	D_0__Bacteria	D_1__Proteobacteria	D_2__Betaproteobacteria	D_3__Burkholderiales	D_4__Comamonadaceae	D_5__uncultured	D_6__uncultured bacterium
Otu3645	0	0	0	0	0	0	0	0	1	D_0__Bacteria	D_1__Proteobacteria	D_2__Alphaproteobacteria	D_3__Rhizobiales	D_4__Rhodobiaceae	D_5__uncultured	D_6__uncultured bacterium
Otu851	0	0	0	73	31	11	0	0	0	D_0__Bacteria	D_1__Acidobacteria	D_2__Acidobacteria	D_3__Subgroup 6	D_4__uncultured Acidobacteria bacterium	D_5__uncultured Acidobacteria bacterium	D_6__uncultured Acidobacteria bacterium
Otu3496	2	1	2	10	3	4	2	1	2	D_0__Bacteria	D_1__Acidobacteria	D_2__Acidobacteria	D_3__Subgroup 6	D_4__uncultured Acidobacteria bacterium	D_5__uncultured Acidobacteria bacterium	D_6__uncultured Acidobacteria bacterium
Otu3850	0	0	0	9	9	3	0	0	0	D_0__Bacteria	D_1__Acidobacteria	D_2__Acidobacteria	D_3__Subgroup 6	D_4__uncultured Acidobacteria bacterium	D_5__uncultured Acidobacteria bacterium	D_6__uncultured Acidobacteria bacterium
Otu613	0	0	0	0	1	3	68	10	84	D_0__Bacteria	D_1__Acidobacteria	D_2__Acidobacteria	D_3__Subgroup 6	D_4__uncultured Acidobacteria bacterium	D_5__uncultured Acidobacteria bacterium	D_6__uncultured Acidobacteria bacterium
Otu930	0	0	0	0	0	0	13	17	74	D_0__Bacteria	D_1__Acidobacteria	D_2__Acidobacteria	D_3__Subgroup 6	D_4__uncultured Acidobacteria bacterium	D_5__uncultured Acidobacteria bacterium	D_6__uncultured Acidobacteria bacterium
Otu3533	1	1	0	9	6	6	0	0	0	D_0__Bacteria	D_1__Actinobacteria	D_2__Thermoleophilia	D_3__Solirubrobacterales	D_4__480-2	D_5__uncultured actinobacterium	D_6__uncultured actinobacterium
Otu856	4	3	8	28	14	21	1	2	2	D_0__Bacteria	D_1__Chloroflexi	D_2__KD4-96	D_3__uncultured Anaerolineae bacterium	D_4__uncultured Anaerolineae bacterium	D_5__uncultured Anaerolineae bacterium	D_6__uncultured Anaerolineae bacterium
Otu512	0	0	0	52	33	35	18	19	20	D_0__Bacteria	D_1__Chloroflexi	D_2__KD4-96	D_3__uncultured Anaerolineae bacterium	D_4__uncultured Anaerolineae bacterium	D_5__uncultured Anaerolineae bacterium	D_6__uncultured Anaerolineae bacterium
Otu1096	0	0	0	31	20	15	2	4	6	D_0__Bacteria	D_1__Chloroflexi	D_2__KD4-96	D_3__uncultured Anaerolineae bacterium	D_4__uncultured Anaerolineae bacterium	D_5__uncultured Anaerolineae bacterium	D_6__uncultured Anaerolineae bacterium
Otu7	0	0	0	0	0	0	0	0	0	D_0__Bacteria	D_1__CKC4	D_2__uncultured bacterium	D_3__uncultured bacterium	D_4__uncultured bacterium	D_5__uncultured bacterium	D_6__uncultured bacterium
Otu164	0	0	0	0	0	0	0	0	0	D_0__Bacteria	D_1__Parcubacteria	D_2__uncultured bacterium	D_3__uncultured bacterium	D_4__uncultured bacterium	D_5__uncultured bacterium	D_6__uncultured bacterium
Otu2687	15	3	3	2	1	0	3	0	0	D_0__Bacteria	D_1__Proteobacteria	D_2__Deltaproteobacteria	D_3__Myxococcales	D_4__P3OB-42	D_5__uncultured bacterium	D_6__uncultured bacterium
Otu729	1	3	5	26	14	11	14	25	25	D_0__Bacteria	D_1__Chloroflexi	D_2__KD4-96	D_3__uncultured bacterium	D_4__uncultured bacterium	D_5__uncultured bacterium	D_6__uncultured bacterium
Otu2280	0	0	0	1	1	0	2	2	3	D_0__Bacteria	D_1__Proteobacteria	D_2__Deltaproteobacteria	D_3__Myxococcales	D_4__KD3-10	D_5__uncultured bacterium	D_6__uncultured bacterium
Otu843	2	4	7	16	19	11	8	1	6	D_0__Bacteria	D_1__Proteobacteria	D_2__Alphaproteobacteria	D_3__Rhizobiales	D_4__alphaI cluster	D_5__uncultured bacterium	D_6__uncultured bacterium
Otu1253	0	0	0	18	9	14	6	0	2	D_0__Bacteria	D_1__Chloroflexi	D_2__uncultured	D_3__uncultured bacterium	D_4__uncultured bacterium	D_5__uncultured bacterium	D_6__uncultured bacterium
Otu140	63	67	152	84	105	128	52	33	53	D_0__Bacteria	D_1__Proteobacteria	D_2__Alphaproteobacteria	D_3__Rhizobiales	D_4__MNG7	D_5__uncultured bacterium	D_6__uncultured bacterium
Otu2883	0	0	0	0	0	0	0	0	0	D_0__Bacteria	D_1__Actinobacteria	D_2__Thermoleophilia	D_3__Gaiellales	D_4__uncultured	D_5__uncultured bacterium	D_6__uncultured bacterium
Otu2394	0	0	0	0	0	0	0	0	0	D_0__Bacteria	D_1__Nitrospirae	D_2__Nitrospira	D_3__Nitrospirales	D_4__0319-6A21	D_5__uncultured bacterium	D_6__uncultured bacterium
Otu676	0	0	1	11	13	43	18	47	15	D_0__Bacteria	D_1__Proteobacteria	D_2__Alphaproteobacteria	D_3__Rhizobiales	D_4__MNG7	D_5__uncultured bacterium	D_6__uncultured bacterium
Otu44	274	320	694	380	388	482	111	163	75	D_0__Bacteria	D_1__Proteobacteria	D_2__Alphaproteobacteria	D_3__Rhizobiales	D_4__MNG7	D_5__uncultured bacterium	D_6__uncultured bacterium
Otu2098	3	5	3	5	1	9	0	2	1	D_0__Bacteria	D_1__Chloroflexi	D_2__KD4-96	D_3__uncultured bacterium	D_4__uncultured bacterium	D_5__uncultured bacterium	D_6__uncultured bacterium
Otu1246	2	2	3	13	14	6	11	4	6	D_0__Bacteria	D_1__Acidobacteria	D_2__Acidobacteria	D_3__Subgroup 17	D_4__uncultured bacterium	D_5__uncultured bacterium	D_6__uncultured bacterium
Otu284	20	24	28	125	94	39	18	7	19	D_0__Bacteria	D_1__Acidobacteria	D_2__Acidobacteria	D_3__Subgroup 6	D_4__uncultured bacterium	D_5__uncultured bacterium	D_6__uncultured bacterium
Otu1438	0	0	0	17	20	15	5	2	8	D_0__Bacteria	D_1__Proteobacteria	D_2__Deltaproteobacteria	D_3__GR-WP33-30	D_4__uncultured bacterium	D_5__uncultured bacterium	D_6__uncultured bacterium
Otu922	4	4	8	12	11	10	25	9	15	D_0__Bacteria	D_1__Proteobacteria	D_2__Alphaproteobacteria	D_3__Rhizobiales	D_4__DUNssu044	D_5__uncultured bacterium	D_6__uncultured bacterium
Otu2059	1	0	0	0	0	0	0	0	0	D_0__Bacteria	D_1__Nitrospirae	D_2__Nitrospira	D_3__Nitrospirales	D_4__0319-6A21	D_5__uncultured bacterium	D_6__uncultured bacterium
Otu3667	0	0	0	9	6	6	3	3	1	D_0__Bacteria	D_1__Proteobacteria	D_2__Alphaproteobacteria	D_3__Rhizobiales	D_4__JG35-K1-AG5	D_5__uncultured bacterium	D_6__uncultured bacterium
Otu1693	0	1	0	2	0	3	1	0	1	D_0__Bacteria	D_1__Actinobacteria	D_2__Actinobacteria	D_3__PeM15	D_4__uncultured bacterium	D_5__uncultured bacterium	D_6__uncultured bacterium
Otu241	0	0	0	0	0	0	0	0	0	D_0__Bacteria	D_1__Saccharibacteria	D_2__uncultured bacterium	D_3__uncultured bacterium	D_4__uncultured bacterium	D_5__uncultured bacterium	D_6__uncultured bacterium
Otu101	85	104	242	125	109	167	125	141	115	D_0__Bacteria	D_1__Proteobacteria	D_2__Alphaproteobacteria	D_3__Rhizobiales	D_4__MNG7	D_5__uncultured bacterium	D_6__uncultured bacterium
Otu2383	0	0	0	0	0	0	0	0	0	D_0__Bacteria	D_1__Actinobacteria	D_2__Thermoleophilia	D_3__Gaiellales	D_4__uncultured	D_5__uncultured bacterium	D_6__uncultured bacterium
Otu1706	2	0	0	4	5	2	4	3	8	D_0__Bacteria	D_1__Actinobacteria	D_2__Thermoleophilia	D_3__Gaiellales	D_4__uncultured	D_5__uncultured bacterium	D_6__uncultured bacterium
Otu1200	0	0	1	20	24	31	4	3	5	D_0__Bacteria	D_1__Chloroflexi	D_2__uncultured	D_3__uncultured bacterium	D_4__uncultured bacterium	D_5__uncultured bacterium	D_6__uncultured bacterium
Otu56	5	3	8	132	114	157	454	1105	240	D_0__Bacteria	D_1__Proteobacteria	D_2__Alphaproteobacteria	D_3__Rhizobiales	D_4__JG35-K1-AG5	D_5__uncultured bacterium	D_6__uncultured bacterium
Otu2015	0	2	1	8	7	16	0	0	0	D_0__Bacteria	D_1__Proteobacteria	D_2__Alphaproteobacteria	D_3__Rhizobiales	D_4__MNG7	D_5__uncultured bacterium	D_6__uncultured bacterium
Otu2876	0	0	0	10	12	8	4	2	1	D_0__Bacteria	D_1__Proteobacteria	D_2__Deltaproteobacteria	D_3__Myxococcales	D_4__BIrii41	D_5__uncultured bacterium	D_6__uncultured bacterium
Otu3523	0	0	1	8	3	1	0	0	3	D_0__Bacteria	D_1__Firmicutes	D_2__OPB54	D_3__uncultured bacterium	D_4__uncultured bacterium	D_5__uncultured bacterium	D_6__uncultured bacterium
Otu2284	1	2	3	2	28	0	0	2	0	D_0__Bacteria	D_1__Firmicutes	D_2__OPB54	D_3__uncultured bacterium	D_4__uncultured bacterium	D_5__uncultured bacterium	D_6__uncultured bacterium
Otu3569	0	0	1	15	3	7	5	0	4	D_0__Bacteria	D_1__Acidobacteria	D_2__Acidobacteria	D_3__Subgroup 6	D_4__uncultured bacterium	D_5__uncultured bacterium	D_6__uncultured bacterium
Otu2272	0	0	0	1	0	2	1	0	0	D_0__Bacteria	D_1__Chloroflexi	D_2__Thermomicrobia	D_3__JG30-KF-CM45	D_4__uncultured bacterium	D_5__uncultured bacterium	D_6__uncultured bacterium
Otu2347	0	0	0	11	9	8	2	0	2	D_0__Bacteria	D_1__Proteobacteria	D_2__Deltaproteobacteria	D_3__GR-WP33-30	D_4__uncultured bacterium	D_5__uncultured bacterium	D_6__uncultured bacterium
Otu2950	0	0	0	0	0	0	0	0	0	D_0__Bacteria	D_1__Actinobacteria	D_2__Thermoleophilia	D_3__Gaiellales	D_4__uncultured	D_5__uncultured bacterium	D_6__uncultured bacterium
Otu522	5	3	4	25	20	13	28	38	43	D_0__Bacteria	D_1__Chloroflexi	D_2__KD4-96	D_3__uncultured bacterium	D_4__uncultured bacterium	D_5__uncultured bacterium	D_6__uncultured bacterium
Otu2935	0	0	0	1	2	5	2	1	1	D_0__Bacteria	D_1__WCHB1-60	D_2__uncultured bacterium	D_3__uncultured bacterium	D_4__uncultured bacterium	D_5__uncultured bacterium	D_6__uncultured bacterium
Otu3534	0	0	0	5	8	3	1	0	0	D_0__Bacteria	D_1__Chloroflexi	D_2__KD4-96	D_3__uncultured bacterium	D_4__uncultured bacterium	D_5__uncultured bacterium	D_6__uncultured bacterium
Otu247	1	0	0	11	16	20	121	81	126	D_0__Bacteria	D_1__Actinobacteria	D_2__Thermoleophilia	D_3__Gaiellales	D_4__uncultured	D_5__uncultured bacterium	D_6__uncultured bacterium
Otu1356	2	3	4	13	8	28	0	0	2	D_0__Bacteria	D_1__Actinobacteria	D_2__Thermoleophilia	D_3__Solirubrobacterales	D_4__TM146	D_5__uncultured bacterium	D_6__uncultured bacterium
Otu656	11	2	12	8	16	22	33	49	12	D_0__Bacteria	D_1__Proteobacteria	D_2__Alphaproteobacteria	D_3__Rhizobiales	D_4__MNG7	D_5__uncultured bacterium	D_6__uncultured bacterium
Otu687	17	16	39	14	21	41	1	0	1	D_0__Bacteria	D_1__Proteobacteria	D_2__Alphaproteobacteria	D_3__Rhizobiales	D_4__MNG7	D_5__uncultured bacterium	D_6__uncultured bacterium
Otu2017	0	3	1	6	5	31	1	0	0	D_0__Bacteria	D_1__Actinobacteria	D_2__Actinobacteria	D_3__PeM15	D_4__uncultured bacterium	D_5__uncultured bacterium	D_6__uncultured bacterium
Otu82	17	20	25	140	151	163	356	323	359	D_0__Bacteria	D_1__Proteobacteria	D_2__Alphaproteobacteria	D_3__Rhizobiales	D_4__MNG7	D_5__uncultured bacterium	D_6__uncultured bacterium
Otu213	9	21	29	55	29	297	1	0	2	D_0__Bacteria	D_1__Chloroflexi	D_2__Thermomicrobia	D_3__JG30-KF-CM45	D_4__uncultured bacterium	D_5__uncultured bacterium	D_6__uncultured bacterium
Otu3620	1	2	2	4	4	8	3	1	7	D_0__Bacteria	D_1__Proteobacteria	D_2__Alphaproteobacteria	D_3__Rhizobiales	D_4__DUNssu044	D_5__uncultured bacterium	D_6__uncultured bacterium
Otu3689	0	0	0	0	1	0	0	0	0	D_0__Bacteria	D_1__Chloroflexi	D_2__uncultured	D_3__uncultured bacterium	D_4__uncultured bacterium	D_5__uncultured bacterium	D_6__uncultured bacterium
Otu2497	0	1	0	7	0	0	2	0	0	D_0__Bacteria	D_1__Proteobacteria	D_2__Alphaproteobacteria	D_3__Rhodospirillales	D_4__I-10	D_5__uncultured bacterium	D_6__uncultured bacterium
Otu2514	4	1	4	6	3	5	7	4	6	D_0__Bacteria	D_1__Chloroflexi	D_2__uncultured	D_3__uncultured bacterium	D_4__uncultured bacterium	D_5__uncultured bacterium	D_6__uncultured bacterium
Otu943	0	1	0	1	1	0	0	0	0	D_0__Bacteria	D_1__Actinobacteria	D_2__MB-A2-108	D_3__uncultured bacterium	D_4__uncultured bacterium	D_5__uncultured bacterium	D_6__uncultured bacterium
Otu3005	0	0	0	1	2	2	0	3	2	D_0__Bacteria	D_1__Actinobacteria	D_2__Thermoleophilia	D_3__Solirubrobacterales	D_4__480-2	D_5__uncultured bacterium	D_6__uncultured bacterium
Otu3152	1	1	0	2	3	4	0	2	1	D_0__Bacteria	D_1__Firmicutes	D_2__Negativicutes	D_3__Selenomonadales	D_4__uncultured	D_5__uncultured bacterium	D_6__uncultured bacterium
Otu394	6	9	24	50	48	43	18	6	13	D_0__Bacteria	D_1__Proteobacteria	D_2__Betaproteobacteria	D_3__SC-I-84	D_4__uncultured bacterium	D_5__uncultured bacterium	D_6__uncultured bacterium
Otu2542	0	0	2	13	9	3	3	0	2	D_0__Bacteria	D_1__Hydrogenedentes	D_2__uncultured bacterium	D_3__uncultured bacterium	D_4__uncultured bacterium	D_5__uncultured bacterium	D_6__uncultured bacterium
Otu2964	0	1	1	0	1	2	0	0	2	D_0__Bacteria	D_1__Actinobacteria	D_2__Thermoleophilia	D_3__Solirubrobacterales	D_4__480-2	D_5__uncultured bacterium	D_6__uncultured bacterium
Otu2033	0	0	0	6	6	1	0	0	1	D_0__Bacteria	D_1__Acidobacteria	D_2__Acidobacteria	D_3__Subgroup 6	D_4__uncultured bacterium	D_5__uncultured bacterium	D_6__uncultured bacterium
Otu1465	2	3	9	14	11	20	1	2	1	D_0__Bacteria	D_1__Proteobacteria	D_2__Betaproteobacteria	D_3__SC-I-84	D_4__uncultured bacterium	D_5__uncultured bacterium	D_6__uncultured bacterium
Otu291	9	13	17	42	47	52	48	60	23	D_0__Bacteria	D_1__Proteobacteria	D_2__Alphaproteobacteria	D_3__Rhizobiales	D_4__JG35-K1-AG5	D_5__uncultured bacterium	D_6__uncultured bacterium
Otu3234	0	0	0	0	0	0	2	0	0	D_0__Bacteria	D_1__Actinobacteria	D_2__Thermoleophilia	D_3__Solirubrobacterales	D_4__480-2	D_5__uncultured bacterium	D_6__uncultured bacterium
Otu3635	1	0	0	0	2	0	2	6	1	D_0__Bacteria	D_1__Planctomycetes	D_2__Phycisphaerae	D_3__WD2101 soil group	D_4__uncultured bacterium	D_5__uncultured bacterium	D_6__uncultured bacterium
Otu3681	0	0	0	1	0	0	0	0	0	D_0__Bacteria	D_1__Saccharibacteria	D_2__uncultured bacterium	D_3__uncultured bacterium	D_4__uncultured bacterium	D_5__uncultured bacterium	D_6__uncultured bacterium
Otu3709	0	3	0	3	0	1	0	1	2	D_0__Bacteria	D_1__Chloroflexi	D_2__KD4-96	D_3__uncultured bacterium	D_4__uncultured bacterium	D_5__uncultured bacterium	D_6__uncultured bacterium
Otu3653	1	0	0	2	2	0	3	0	5	D_0__Bacteria	D_1__Verrucomicrobia	D_2__OPB35 soil group	D_3__uncultured bacterium	D_4__uncultured bacterium	D_5__uncultured bacterium	D_6__uncultured bacterium
Otu3207	0	0	0	0	0	0	6	2	3	D_0__Bacteria	D_1__Actinobacteria	D_2__Thermoleophilia	D_3__Gaiellales	D_4__uncultured	D_5__uncultured bacterium	D_6__uncultured bacterium
Otu2375	0	0	0	16	6	12	2	8	2	D_0__Bacteria	D_1__Actinobacteria	D_2__Actinobacteria	D_3__PeM15	D_4__uncultured bacterium	D_5__uncultured bacterium	D_6__uncultured bacterium
Otu3460	1	3	0	0	0	0	0	0	0	D_0__Bacteria	D_1__Verrucomicrobia	D_2__Verrucomicrobiae	D_3__Verrucomicrobiales	D_4__Verrucomicrobiaceae	D_5__uncultured bacterium	D_6__uncultured bacterium
Otu1830	0	0	0	17	13	13	0	1	0	D_0__Bacteria	D_1__Actinobacteria	D_2__MB-A2-108	D_3__uncultured bacterium	D_4__uncultured bacterium	D_5__uncultured bacterium	D_6__uncultured bacterium
Otu3293	0	0	4	3	2	6	1	0	3	D_0__Bacteria	D_1__Chloroflexi	D_2__uncultured	D_3__uncultured bacterium	D_4__uncultured bacterium	D_5__uncultured bacterium	D_6__uncultured bacterium
Otu3304	0	0	0	6	3	3	1	0	2	D_0__Bacteria	D_1__Actinobacteria	D_2__Thermoleophilia	D_3__Gaiellales	D_4__uncultured	D_5__uncultured bacterium	D_6__uncultured bacterium
Otu521	1	0	0	1	1	0	0	0	0	D_0__Bacteria	D_1__Actinobacteria	D_2__Thermoleophilia	D_3__Solirubrobacterales	D_4__480-2	D_5__uncultured bacterium	D_6__uncultured bacterium
Otu723	0	0	0	0	1	0	0	0	1	D_0__Bacteria	D_1__Actinobacteria	D_2__Thermoleophilia	D_3__Gaiellales	D_4__uncultured	D_5__uncultured bacterium	D_6__uncultured bacterium
Otu1400	0	0	1	0	0	0	0	0	0	D_0__Bacteria	D_1__Actinobacteria	D_2__MB-A2-108	D_3__uncultured bacterium	D_4__uncultured bacterium	D_5__uncultured bacterium	D_6__uncultured bacterium
Otu182	1	0	1	117	83	315	0	4	14	D_0__Bacteria	D_1__Chloroflexi	D_2__Thermomicrobia	D_3__JG30-KF-CM45	D_4__uncultured bacterium	D_5__uncultured bacterium	D_6__uncultured bacterium
Otu3929	1	1	2	4	0	2	1	1	1	D_0__Bacteria	D_1__Actinobacteria	D_2__Actinobacteria	D_3__PeM15	D_4__uncultured bacterium	D_5__uncultured bacterium	D_6__uncultured bacterium
Otu2905	0	0	0	0	3	0	0	0	0	D_0__Bacteria	D_1__Chloroflexi	D_2__S085	D_3__uncultured bacterium	D_4__uncultured bacterium	D_5__uncultured bacterium	D_6__uncultured bacterium
Otu1540	2	0	6	9	13	12	6	5	6	D_0__Bacteria	D_1__Proteobacteria	D_2__Alphaproteobacteria	D_3__Rhizobiales	D_4__FukuN57	D_5__uncultured bacterium	D_6__uncultured bacterium
Otu3369	0	0	0	0	0	1	0	1	0	D_0__Bacteria	D_1__Actinobacteria	D_2__Thermoleophilia	D_3__Gaiellales	D_4__uncultured	D_5__uncultured bacterium	D_6__uncultured bacterium
Otu310	2	4	2	92	61	52	45	27	27	D_0__Bacteria	D_1__Acidobacteria	D_2__Acidobacteria	D_3__Subgroup 6	D_4__uncultured bacterium	D_5__uncultured bacterium	D_6__uncultured bacterium
Otu242	4	1	4	23	14	18	97	132	103	D_0__Bacteria	D_1__Proteobacteria	D_2__Alphaproteobacteria	D_3__Rhizobiales	D_4__MNG7	D_5__uncultured bacterium	D_6__uncultured bacterium
Otu3691	4	0	0	1	4	2	4	0	0	D_0__Bacteria	D_1__Verrucomicrobia	D_2__OPB35 soil group	D_3__uncultured bacterium	D_4__uncultured bacterium	D_5__uncultured bacterium	D_6__uncultured bacterium
Otu1831	2	0	1	16	14	25	1	1	0	D_0__Bacteria	D_1__Planctomycetes	D_2__Phycisphaerae	D_3__Pla1 lineage	D_4__uncultured bacterium	D_5__uncultured bacterium	D_6__uncultured bacterium
Otu518	0	1	1	10	6	35	31	51	58	D_0__Bacteria	D_1__Chloroflexi	D_2__Thermomicrobia	D_3__JG30-KF-CM45	D_4__uncultured bacterium	D_5__uncultured bacterium	D_6__uncultured bacterium
Otu1794	0	1	0	1	2	3	0	0	0	D_0__Bacteria	D_1__Proteobacteria	D_2__Deltaproteobacteria	D_3__GR-WP33-30	D_4__uncultured bacterium	D_5__uncultured bacterium	D_6__uncultured bacterium
Otu3684	0	0	0	2	0	1	0	0	0	D_0__Bacteria	D_1__Actinobacteria	D_2__Thermoleophilia	D_3__Solirubrobacterales	D_4__0319-6M6	D_5__uncultured bacterium	D_6__uncultured bacterium
Otu2937	0	0	0	1	0	0	0	0	0	D_0__Bacteria	D_1__Actinobacteria	D_2__Thermoleophilia	D_3__Gaiellales	D_4__uncultured	D_5__uncultured bacterium	D_6__uncultured bacterium
Otu2085	0	0	0	17	12	12	4	2	1	D_0__Bacteria	D_1__Proteobacteria	D_2__Alphaproteobacteria	D_3__Rhizobiales	D_4__MNG7	D_5__uncultured bacterium	D_6__uncultured bacterium
Otu2818	1	0	3	4	0	7	3	0	0	D_0__Bacteria	D_1__Chloroflexi	D_2__uncultured	D_3__uncultured bacterium	D_4__uncultured bacterium	D_5__uncultured bacterium	D_6__uncultured bacterium
Otu2418	0	1	0	11	8	7	7	5	8	D_0__Bacteria	D_1__Chloroflexi	D_2__KD4-96	D_3__uncultured bacterium	D_4__uncultured bacterium	D_5__uncultured bacterium	D_6__uncultured bacterium
Otu2257	0	0	1	14	9	11	0	1	3	D_0__Bacteria	D_1__Acidobacteria	D_2__Acidobacteria	D_3__Subgroup 6	D_4__uncultured bacterium	D_5__uncultured bacterium	D_6__uncultured bacterium
Otu1842	0	3	3	9	18	7	0	0	1	D_0__Bacteria	D_1__Proteobacteria	D_2__Gammaproteobacteria	D_3__Xanthomonadales	D_4__uncultured	D_5__uncultured bacterium	D_6__uncultured bacterium
Otu3173	0	1	0	9	11	5	0	0	0	D_0__Bacteria	D_1__Acidobacteria	D_2__Holophagae	D_3__Subgroup 10	D_4__ABS-19	D_5__uncultured bacterium	D_6__uncultured bacterium
Otu3675	1	0	1	3	1	1	3	0	1	D_0__Bacteria	D_1__Verrucomicrobia	D_2__OPB35 soil group	D_3__uncultured bacterium	D_4__uncultured bacterium	D_5__uncultured bacterium	D_6__uncultured bacterium
Otu2194	0	0	0	6	13	5	12	0	11	D_0__Bacteria	D_1__Actinobacteria	D_2__Thermoleophilia	D_3__Gaiellales	D_4__uncultured	D_5__uncultured bacterium	D_6__uncultured bacterium
Otu3825	0	0	0	0	0	0	0	0	0	D_0__Bacteria	D_1__Acidobacteria	D_2__Acidobacteria	D_3__Subgroup 9	D_4__uncultured bacterium	D_5__uncultured bacterium	D_6__uncultured bacterium
Otu2839	0	0	0	0	0	0	0	0	0	D_0__Bacteria	D_1__Actinobacteria	D_2__Thermoleophilia	D_3__Solirubrobacterales	D_4__480-2	D_5__uncultured bacterium	D_6__uncultured bacterium
Otu2049	0	0	0	0	0	0	0	0	0	D_0__Bacteria	D_1__Actinobacteria	D_2__Thermoleophilia	D_3__Solirubrobacterales	D_4__480-2	D_5__uncultured bacterium	D_6__uncultured bacterium
Otu3217	0	0	0	0	1	0	0	0	0	D_0__Bacteria	D_1__Nitrospirae	D_2__Nitrospira	D_3__Nitrospirales	D_4__0319-6A21	D_5__uncultured bacterium	D_6__uncultured bacterium
Otu919	0	0	0	0	1	0	29	16	42	D_0__Bacteria	D_1__Actinobacteria	D_2__Thermoleophilia	D_3__Gaiellales	D_4__uncultured	D_5__uncultured bacterium	D_6__uncultured bacterium
Otu3610	0	1	0	0	0	0	0	0	0	D_0__Bacteria	D_1__Nitrospirae	D_2__Nitrospira	D_3__Nitrospirales	D_4__0319-6A21	D_5__uncultured bacterium	D_6__uncultured bacterium
Otu3657	0	0	0	9	3	6	0	0	0	D_0__Bacteria	D_1__Saccharibacteria	D_2__uncultured bacterium	D_3__uncultured bacterium	D_4__uncultured bacterium	D_5__uncultured bacterium	D_6__uncultured bacterium
Otu3067	0	0	0	0	0	0	19	2	1	D_0__Bacteria	D_1__Firmicutes	D_2__OPB54	D_3__uncultured bacterium	D_4__uncultured bacterium	D_5__uncultured bacterium	D_6__uncultured bacterium
Otu1965	0	0	2	18	23	17	0	0	0	D_0__Bacteria	D_1__Proteobacteria	D_2__Deltaproteobacteria	D_3__GR-WP33-30	D_4__uncultured bacterium	D_5__uncultured bacterium	D_6__uncultured bacterium
Otu3257	0	0	0	4	1	10	0	0	0	D_0__Bacteria	D_1__Actinobacteria	D_2__Acidimicrobiia	D_3__Acidimicrobiales	D_4__uncultured	D_5__uncultured bacterium	D_6__uncultured bacterium
Otu2409	0	0	0	0	1	0	0	0	0	D_0__Bacteria	D_1__Actinobacteria	D_2__Thermoleophilia	D_3__Solirubrobacterales	D_4__480-2	D_5__uncultured bacterium	D_6__uncultured bacterium
Otu3218	0	0	0	0	0	0	0	0	0	D_0__Bacteria	D_1__Proteobacteria	D_2__Alphaproteobacteria	D_3__Rhizobiales	D_4__DUNssu044	D_5__uncultured bacterium	D_6__uncultured bacterium
Otu3937	0	0	0	0	0	0	0	0	0	D_0__Bacteria	D_1__Actinobacteria	D_2__Thermoleophilia	D_3__Solirubrobacterales	D_4__480-2	D_5__uncultured bacterium	D_6__uncultured bacterium
Otu3664	0	0	0	0	0	0	0	0	0	D_0__Bacteria	D_1__Actinobacteria	D_2__MB-A2-108	D_3__uncultured bacterium	D_4__uncultured bacterium	D_5__uncultured bacterium	D_6__uncultured bacterium
Otu2733	0	0	0	8	4	4	1	1	2	D_0__Bacteria	D_1__Actinobacteria	D_2__Thermoleophilia	D_3__Gaiellales	D_4__uncultured	D_5__uncultured bacterium	D_6__uncultured bacterium
Otu3537	0	0	0	7	8	4	0	0	0	D_0__Bacteria	D_1__Actinobacteria	D_2__Thermoleophilia	D_3__Gaiellales	D_4__uncultured	D_5__uncultured bacterium	D_6__uncultured bacterium
Otu2975	0	0	0	0	0	4	6	1	7	D_0__Bacteria	D_1__Proteobacteria	D_2__Deltaproteobacteria	D_3__Sh765B-TzT-29	D_4__uncultured bacterium	D_5__uncultured bacterium	D_6__uncultured bacterium
Otu1229	4	4	1	37	22	15	9	2	5	D_0__Bacteria	D_1__Acidobacteria	D_2__Acidobacteria	D_3__Subgroup 17	D_4__uncultured bacterium	D_5__uncultured bacterium	D_6__uncultured bacterium
Otu1453	0	1	4	30	19	16	2	1	3	D_0__Bacteria	D_1__Acidobacteria	D_2__Acidobacteria	D_3__Subgroup 17	D_4__uncultured bacterium	D_5__uncultured bacterium	D_6__uncultured bacterium
Otu1492	5	11	10	2	4	2	14	0	11	D_0__Bacteria	D_1__Cyanobacteria	D_2__Chloroplast	D_3__uncultured bacterium	D_4__uncultured bacterium	D_5__uncultured bacterium	D_6__uncultured bacterium
Otu1184	0	0	0	10	12	9	16	9	20	D_0__Bacteria	D_1__Actinobacteria	D_2__Thermoleophilia	D_3__Gaiellales	D_4__uncultured	D_5__uncultured bacterium	D_6__uncultured bacterium
Otu1446	1	0	0	25	14	24	3	2	7	D_0__Bacteria	D_1__Acidobacteria	D_2__Acidobacteria	D_3__Subgroup 6	D_4__uncultured bacterium	D_5__uncultured bacterium	D_6__uncultured bacterium
Otu2436	0	1	0	2	1	2	10	7	7	D_0__Bacteria	D_1__Chloroflexi	D_2__Thermomicrobia	D_3__JG30-KF-CM45	D_4__uncultured bacterium	D_5__uncultured bacterium	D_6__uncultured bacterium
Otu1745	0	0	0	23	9	23	1	0	2	D_0__Bacteria	D_1__Actinobacteria	D_2__Acidimicrobiia	D_3__Acidimicrobiales	D_4__uncultured	D_5__uncultured bacterium	D_6__uncultured bacterium
Otu762	0	1	0	8	16	10	33	22	32	D_0__Bacteria	D_1__Actinobacteria	D_2__Thermoleophilia	D_3__Gaiellales	D_4__uncultured	D_5__uncultured bacterium	D_6__uncultured bacterium
Otu1681	1	0	0	13	8	35	1	4	7	D_0__Bacteria	D_1__Chloroflexi	D_2__Thermomicrobia	D_3__JG30-KF-CM45	D_4__uncultured bacterium	D_5__uncultured bacterium	D_6__uncultured bacterium
Otu803	1	0	0	40	54	29	2	0	1	D_0__Bacteria	D_1__Chloroflexi	D_2__S085	D_3__uncultured bacterium	D_4__uncultured bacterium	D_5__uncultured bacterium	D_6__uncultured bacterium
Otu451	12	28	51	43	50	19	2	0	3	D_0__Bacteria	D_1__Cyanobacteria	D_2__Chloroplast	D_3__uncultured bacterium	D_4__uncultured bacterium	D_5__uncultured bacterium	D_6__uncultured bacterium
Otu250	22	38	87	111	155	29	10	0	5	D_0__Bacteria	D_1__Cyanobacteria	D_2__Chloroplast	D_3__uncultured bacterium	D_4__uncultured bacterium	D_5__uncultured bacterium	D_6__uncultured bacterium
Otu2787	0	0	0	2	2	1	15	0	8	D_0__Bacteria	D_1__TM6	D_2__uncultured bacterium	D_3__uncultured bacterium	D_4__uncultured bacterium	D_5__uncultured bacterium	D_6__uncultured bacterium
Otu1690	3	6	9	4	1	1	17	0	6	D_0__Bacteria	D_1__Cyanobacteria	D_2__Chloroplast	D_3__uncultured bacterium	D_4__uncultured bacterium	D_5__uncultured bacterium	D_6__uncultured bacterium
Otu2357	0	0	0	1	0	0	17	1	13	D_0__Bacteria	D_1__Proteobacteria	D_2__Deltaproteobacteria	D_3__Myxococcales	D_4__uncultured	D_5__uncultured bacterium	D_6__uncultured bacterium
Otu3696	1	0	1	2	2	8	1	0	1	D_0__Bacteria	D_1__Actinobacteria	D_2__Thermoleophilia	D_3__Gaiellales	D_4__uncultured	D_5__uncultured bacterium	D_6__uncultured bacterium
Otu2638	0	1	0	2	1	6	5	7	7	D_0__Bacteria	D_1__Actinobacteria	D_2__Acidimicrobiia	D_3__Acidimicrobiales	D_4__uncultured	D_5__uncultured bacterium	D_6__uncultured bacterium
Otu337	2	0	1	23	31	23	50	49	105	D_0__Bacteria	D_1__Planctomycetes	D_2__Phycisphaerae	D_3__WD2101 soil group	D_4__uncultured bacterium	D_5__uncultured bacterium	D_6__uncultured bacterium
Otu3489	1	3	3	7	2	4	4	0	4	D_0__Bacteria	D_1__Proteobacteria	D_2__Alphaproteobacteria	D_3__Rhodospirillales	D_4__AKYH478	D_5__uncultured bacterium	D_6__uncultured bacterium
Otu3517	1	0	0	3	2	2	2	0	5	D_0__Bacteria	D_1__Firmicutes	D_2__OPB54	D_3__uncultured bacterium	D_4__uncultured bacterium	D_5__uncultured bacterium	D_6__uncultured bacterium
Otu1235	2	0	2	26	16	17	6	3	1	D_0__Bacteria	D_1__Acidobacteria	D_2__Acidobacteria	D_3__Subgroup 6	D_4__uncultured bacterium	D_5__uncultured bacterium	D_6__uncultured bacterium
Otu3015	1	1	1	5	1	12	0	1	0	D_0__Bacteria	D_1__Actinobacteria	D_2__Actinobacteria	D_3__PeM15	D_4__uncultured bacterium	D_5__uncultured bacterium	D_6__uncultured bacterium
Otu1718	0	0	0	4	1	1	24	7	6	D_0__Bacteria	D_1__Proteobacteria	D_2__Alphaproteobacteria	D_3__Rhizobiales	D_4__MNG7	D_5__uncultured bacterium	D_6__uncultured bacterium
Otu600	1	3	0	47	57	23	18	10	12	D_0__Bacteria	D_1__Proteobacteria	D_2__Gammaproteobacteria	D_3__NKB5	D_4__uncultured bacterium	D_5__uncultured bacterium	D_6__uncultured bacterium
Otu1638	0	0	0	29	18	9	0	0	0	D_0__Bacteria	D_1__Saccharibacteria	D_2__uncultured bacterium	D_3__uncultured bacterium	D_4__uncultured bacterium	D_5__uncultured bacterium	D_6__uncultured bacterium
Otu1553	0	0	0	4	9	3	12	4	10	D_0__Bacteria	D_1__Actinobacteria	D_2__Thermoleophilia	D_3__Gaiellales	D_4__uncultured	D_5__uncultured bacterium	D_6__uncultured bacterium
Otu979	2	22	12	24	13	27	0	0	0	D_0__Bacteria	D_1__Actinobacteria	D_2__Actinobacteria	D_3__PeM15	D_4__uncultured bacterium	D_5__uncultured bacterium	D_6__uncultured bacterium
Otu2267	6	5	8	11	6	3	2	0	0	D_0__Bacteria	D_1__Verrucomicrobia	D_2__OPB35 soil group	D_3__uncultured bacterium	D_4__uncultured bacterium	D_5__uncultured bacterium	D_6__uncultured bacterium
Otu701	9	17	40	7	8	56	0	1	0	D_0__Bacteria	D_1__Actinobacteria	D_2__Thermoleophilia	D_3__Solirubrobacterales	D_4__480-2	D_5__uncultured bacterium	D_6__uncultured bacterium
Otu1238	0	1	2	24	20	15	3	1	14	D_0__Bacteria	D_1__Chlorobi	D_2__Chlorobia	D_3__Chlorobiales	D_4__SJA-28	D_5__uncultured bacterium	D_6__uncultured bacterium
Otu631	12	32	16	16	12	16	7	12	8	D_0__Bacteria	D_1__Actinobacteria	D_2__Actinobacteria	D_3__PeM15	D_4__uncultured bacterium	D_5__uncultured bacterium	D_6__uncultured bacterium
Otu3148	0	0	0	3	3	1	0	4	2	D_0__Bacteria	D_1__Actinobacteria	D_2__Thermoleophilia	D_3__Solirubrobacterales	D_4__480-2	D_5__uncultured bacterium	D_6__uncultured bacterium
Otu593	10	24	44	79	108	10	1	0	2	D_0__Bacteria	D_1__Cyanobacteria	D_2__Chloroplast	D_3__uncultured bacterium	D_4__uncultured bacterium	D_5__uncultured bacterium	D_6__uncultured bacterium
Otu3471	2	1	3	4	8	1	0	0	0	D_0__Bacteria	D_1__Cyanobacteria	D_2__Chloroplast	D_3__uncultured bacterium	D_4__uncultured bacterium	D_5__uncultured bacterium	D_6__uncultured bacterium
Otu1045	0	0	0	20	20	25	15	2	5	D_0__Bacteria	D_1__Proteobacteria	D_2__Betaproteobacteria	D_3__SC-I-84	D_4__uncultured bacterium	D_5__uncultured bacterium	D_6__uncultured bacterium
Otu1301	1	23	8	8	3	37	0	0	0	D_0__Bacteria	D_1__Actinobacteria	D_2__Acidimicrobiia	D_3__Acidimicrobiales	D_4__uncultured	D_5__uncultured bacterium	D_6__uncultured bacterium
Otu2319	0	1	0	4	9	5	0	0	1	D_0__Bacteria	D_1__Armatimonadetes	D_2__uncultured bacterium	D_3__uncultured bacterium	D_4__uncultured bacterium	D_5__uncultured bacterium	D_6__uncultured bacterium
Otu789	4	12	3	21	29	36	0	0	3	D_0__Bacteria	D_1__Actinobacteria	D_2__Thermoleophilia	D_3__Solirubrobacterales	D_4__TM146	D_5__uncultured bacterium	D_6__uncultured bacterium
Otu450	0	3	4	30	35	13	35	35	53	D_0__Bacteria	D_1__Firmicutes	D_2__OPB54	D_3__uncultured bacterium	D_4__uncultured bacterium	D_5__uncultured bacterium	D_6__uncultured bacterium
Otu2820	1	0	0	3	6	3	6	2	3	D_0__Bacteria	D_1__Proteobacteria	D_2__Alphaproteobacteria	D_3__Rhizobiales	D_4__alphaI cluster	D_5__uncultured bacterium	D_6__uncultured bacterium
Otu1808	7	12	9	10	4	16	0	4	2	D_0__Bacteria	D_1__Actinobacteria	D_2__Actinobacteria	D_3__PeM15	D_4__uncultured bacterium	D_5__uncultured bacterium	D_6__uncultured bacterium
Otu393	11	22	61	36	41	44	14	13	14	D_0__Bacteria	D_1__Proteobacteria	D_2__Alphaproteobacteria	D_3__Rhizobiales	D_4__MNG7	D_5__uncultured bacterium	D_6__uncultured bacterium
Otu952	2	4	4	43	10	29	2	1	8	D_0__Bacteria	D_1__Saccharibacteria	D_2__uncultured bacterium	D_3__uncultured bacterium	D_4__uncultured bacterium	D_5__uncultured bacterium	D_6__uncultured bacterium
Otu876	4	5	21	31	14	23	3	1	2	D_0__Bacteria	D_1__Proteobacteria	D_2__Betaproteobacteria	D_3__SC-I-84	D_4__uncultured bacterium	D_5__uncultured bacterium	D_6__uncultured bacterium
Otu3073	4	1	2	1	0	0	6	0	3	D_0__Bacteria	D_1__Cyanobacteria	D_2__Chloroplast	D_3__uncultured bacterium	D_4__uncultured bacterium	D_5__uncultured bacterium	D_6__uncultured bacterium
Otu1689	0	2	1	18	7	3	7	15	6	D_0__Bacteria	D_1__Acidobacteria	D_2__Acidobacteria	D_3__Subgroup 6	D_4__uncultured bacterium	D_5__uncultured bacterium	D_6__uncultured bacterium
Otu2364	0	7	8	4	9	14	0	0	2	D_0__Bacteria	D_1__Actinobacteria	D_2__Thermoleophilia	D_3__Solirubrobacterales	D_4__480-2	D_5__uncultured bacterium	D_6__uncultured bacterium
Otu2854	0	0	0	4	3	2	7	1	14	D_0__Bacteria	D_1__Proteobacteria	D_2__Gammaproteobacteria	D_3__Run-SP154	D_4__uncultured bacterium	D_5__uncultured bacterium	D_6__uncultured bacterium
Otu1392	3	0	0	10	8	5	13	2	23	D_0__Bacteria	D_1__Hydrogenedentes	D_2__uncultured bacterium	D_3__uncultured bacterium	D_4__uncultured bacterium	D_5__uncultured bacterium	D_6__uncultured bacterium
Otu1922	5	3	8	11	9	3	1	2	1	D_0__Bacteria	D_1__Acidobacteria	D_2__Acidobacteria	D_3__Subgroup 6	D_4__uncultured bacterium	D_5__uncultured bacterium	D_6__uncultured bacterium
Otu554	11	16	39	26	28	40	10	13	4	D_0__Bacteria	D_1__Proteobacteria	D_2__Alphaproteobacteria	D_3__Rhizobiales	D_4__MNG7	D_5__uncultured bacterium	D_6__uncultured bacterium
Otu1496	0	3	1	24	13	17	1	2	3	D_0__Bacteria	D_1__Chloroflexi	D_2__KD4-96	D_3__uncultured bacterium	D_4__uncultured bacterium	D_5__uncultured bacterium	D_6__uncultured bacterium
Otu3104	2	11	4	1	0	0	1	0	0	D_0__Bacteria	D_1__Saccharibacteria	D_2__uncultured bacterium	D_3__uncultured bacterium	D_4__uncultured bacterium	D_5__uncultured bacterium	D_6__uncultured bacterium
Otu3483	3	0	1	1	1	0	3	0	0	D_0__Bacteria	D_1__Cyanobacteria	D_2__Chloroplast	D_3__uncultured bacterium	D_4__uncultured bacterium	D_5__uncultured bacterium	D_6__uncultured bacterium
Otu2729	2	2	4	6	7	0	0	0	0	D_0__Bacteria	D_1__Acidobacteria	D_2__Acidobacteria	D_3__Subgroup 6	D_4__uncultured bacterium	D_5__uncultured bacterium	D_6__uncultured bacterium
Otu339	41	65	52	27	57	60	2	5	0	D_0__Bacteria	D_1__Verrucomicrobia	D_2__Spartobacteria	D_3__Chthoniobacterales	D_4__LD29	D_5__uncultured bacterium	D_6__uncultured bacterium
Otu1123	0	0	0	19	10	5	29	4	15	D_0__Bacteria	D_1__Latescibacteria	D_2__uncultured bacterium	D_3__uncultured bacterium	D_4__uncultured bacterium	D_5__uncultured bacterium	D_6__uncultured bacterium
Otu2155	0	0	0	8	4	17	2	3	4	D_0__Bacteria	D_1__Proteobacteria	D_2__Betaproteobacteria	D_3__TRA3-20	D_4__uncultured bacterium	D_5__uncultured bacterium	D_6__uncultured bacterium
Otu683	0	1	1	19	15	5	35	14	97	D_0__Bacteria	D_1__Acidobacteria	D_2__Acidobacteria	D_3__Subgroup 6	D_4__uncultured bacterium	D_5__uncultured bacterium	D_6__uncultured bacterium
Otu1303	0	0	0	3	1	1	61	15	23	D_0__Bacteria	D_1__Proteobacteria	D_2__Gammaproteobacteria	D_3__Xanthomonadales	D_4__uncultured	D_5__uncultured bacterium	D_6__uncultured bacterium
Otu1133	0	0	0	19	10	48	1	3	7	D_0__Bacteria	D_1__Chloroflexi	D_2__Thermomicrobia	D_3__JG30-KF-CM45	D_4__uncultured bacterium	D_5__uncultured bacterium	D_6__uncultured bacterium
Otu316	6	33	21	77	65	115	0	2	10	D_0__Bacteria	D_1__Actinobacteria	D_2__Thermoleophilia	D_3__Solirubrobacterales	D_4__480-2	D_5__uncultured bacterium	D_6__uncultured bacterium
Otu607	0	0	0	1	10	6	45	43	58	D_0__Bacteria	D_1__Parcubacteria	D_2__uncultured bacterium	D_3__uncultured bacterium	D_4__uncultured bacterium	D_5__uncultured bacterium	D_6__uncultured bacterium
Otu1234	0	0	0	26	27	20	2	0	0	D_0__Bacteria	D_1__Proteobacteria	D_2__Gammaproteobacteria	D_3__NKB5	D_4__uncultured bacterium	D_5__uncultured bacterium	D_6__uncultured bacterium
Otu1849	8	13	10	5	5	3	1	0	4	D_0__Bacteria	D_1__Saccharibacteria	D_2__uncultured bacterium	D_3__uncultured bacterium	D_4__uncultured bacterium	D_5__uncultured bacterium	D_6__uncultured bacterium
Otu2390	0	1	1	2	3	9	0	3	5	D_0__Bacteria	D_1__Actinobacteria	D_2__Acidimicrobiia	D_3__Acidimicrobiales	D_4__uncultured	D_5__uncultured bacterium	D_6__uncultured bacterium
Otu640	0	0	0	23	36	29	8	17	40	D_0__Bacteria	D_1__Parcubacteria	D_2__uncultured bacterium	D_3__uncultured bacterium	D_4__uncultured bacterium	D_5__uncultured bacterium	D_6__uncultured bacterium
Otu610	1	0	0	16	21	5	61	9	42	D_0__Bacteria	D_1__Latescibacteria	D_2__uncultured bacterium	D_3__uncultured bacterium	D_4__uncultured bacterium	D_5__uncultured bacterium	D_6__uncultured bacterium
Otu2087	1	0	0	12	8	9	5	1	1	D_0__Bacteria	D_1__Proteobacteria	D_2__Betaproteobacteria	D_3__B1-7BS	D_4__uncultured bacterium	D_5__uncultured bacterium	D_6__uncultured bacterium
Otu1485	22	10	11	11	32	0	0	0	0	D_0__Bacteria	D_1__Cyanobacteria	D_2__Chloroplast	D_3__uncultured bacterium	D_4__uncultured bacterium	D_5__uncultured bacterium	D_6__uncultured bacterium
Otu3141	0	0	3	5	9	2	0	1	0	D_0__Bacteria	D_1__Armatimonadetes	D_2__uncultured bacterium	D_3__uncultured bacterium	D_4__uncultured bacterium	D_5__uncultured bacterium	D_6__uncultured bacterium
Otu1288	10	25	18	5	0	5	1	0	3	D_0__Bacteria	D_1__SHA-109	D_2__uncultured bacterium	D_3__uncultured bacterium	D_4__uncultured bacterium	D_5__uncultured bacterium	D_6__uncultured bacterium
Otu3626	0	0	0	1	2	0	8	4	3	D_0__Bacteria	D_1__Proteobacteria	D_2__Deltaproteobacteria	D_3__Myxococcales	D_4__BIrii41	D_5__uncultured bacterium	D_6__uncultured bacterium
Otu1519	4	0	0	1	1	1	19	6	21	D_0__Bacteria	D_1__Proteobacteria	D_2__Alphaproteobacteria	D_3__Rhizobiales	D_4__A0839	D_5__uncultured bacterium	D_6__uncultured bacterium
Otu2869	6	3	8	4	3	4	3	3	3	D_0__Bacteria	D_1__Chlamydiae	D_2__Chlamydiae	D_3__Chlamydiales	D_4__cvE6	D_5__uncultured bacterium	D_6__uncultured bacterium
Otu3095	0	1	0	1	0	2	5	2	9	D_0__Bacteria	D_1__Armatimonadetes	D_2__uncultured bacterium	D_3__uncultured bacterium	D_4__uncultured bacterium	D_5__uncultured bacterium	D_6__uncultured bacterium
Otu1333	0	0	0	12	7	10	25	2	18	D_0__Bacteria	D_1__Proteobacteria	D_2__Gammaproteobacteria	D_3__Xanthomonadales	D_4__uncultured	D_5__uncultured bacterium	D_6__uncultured bacterium
Otu3779	0	0	0	2	2	0	3	1	6	D_0__Bacteria	D_1__TM6	D_2__uncultured bacterium	D_3__uncultured bacterium	D_4__uncultured bacterium	D_5__uncultured bacterium	D_6__uncultured bacterium
Otu905	102	5	6	0	0	0	0	0	0	D_0__Bacteria	D_1__Verrucomicrobia	D_2__Opitutae	D_3__Opitutae vadinHA64	D_4__uncultured bacterium	D_5__uncultured bacterium	D_6__uncultured bacterium
Otu1016	2	5	2	21	41	28	1	0	0	D_0__Bacteria	D_1__Verrucomicrobia	D_2__Spartobacteria	D_3__Chthoniobacterales	D_4__FukuN18 freshwater group	D_5__uncultured bacterium	D_6__uncultured bacterium
Otu3150	1	1	0	3	10	2	3	1	3	D_0__Bacteria	D_1__Fusobacteria	D_2__Fusobacteriia	D_3__Fusobacteriales	D_4__Hados.Sed.Eubac.3	D_5__uncultured bacterium	D_6__uncultured bacterium
Otu1944	0	0	0	8	8	14	3	3	12	D_0__Bacteria	D_1__Parcubacteria	D_2__uncultured bacterium	D_3__uncultured bacterium	D_4__uncultured bacterium	D_5__uncultured bacterium	D_6__uncultured bacterium
Otu528	1	1	2	20	16	35	53	30	29	D_0__Bacteria	D_1__Parcubacteria	D_2__uncultured bacterium	D_3__uncultured bacterium	D_4__uncultured bacterium	D_5__uncultured bacterium	D_6__uncultured bacterium
Otu201	0	2	0	45	93	78	53	72	139	D_0__Bacteria	D_1__Parcubacteria	D_2__uncultured bacterium	D_3__uncultured bacterium	D_4__uncultured bacterium	D_5__uncultured bacterium	D_6__uncultured bacterium
Otu229	0	0	0	0	0	0	232	72	106	D_0__Bacteria	D_1__Proteobacteria	D_2__Gammaproteobacteria	D_3__Xanthomonadales	D_4__uncultured	D_5__uncultured bacterium	D_6__uncultured bacterium
Otu2676	0	0	0	0	0	0	0	0	0	D_0__Bacteria	D_1__Tenericutes	D_2__Mollicutes	D_3__Mollicutes RF9	D_4__uncultured bacterium	D_5__uncultured bacterium	D_6__uncultured bacterium
Otu2279	0	0	0	9	2	10	2	4	1	D_0__Bacteria	D_1__Chloroflexi	D_2__Thermomicrobia	D_3__JG30-KF-CM45	D_4__uncultured bacterium	D_5__uncultured bacterium	D_6__uncultured bacterium
Otu2195	0	0	1	8	12	8	0	1	0	D_0__Bacteria	D_1__Proteobacteria	D_2__Alphaproteobacteria	D_3__Rhizobiales	D_4__MNG7	D_5__uncultured bacterium	D_6__uncultured bacterium
Otu3544	0	0	0	0	9	3	4	0	1	D_0__Bacteria	D_1__Fusobacteria	D_2__Fusobacteriia	D_3__Fusobacteriales	D_4__Hados.Sed.Eubac.3	D_5__uncultured bacterium	D_6__uncultured bacterium
Otu620	0	0	0	20	16	39	18	41	10	D_0__Bacteria	D_1__Proteobacteria	D_2__Alphaproteobacteria	D_3__Rhizobiales	D_4__MNG7	D_5__uncultured bacterium	D_6__uncultured bacterium
Otu880	112	1	4	0	0	0	0	0	0	D_0__Bacteria	D_1__Verrucomicrobia	D_2__OPB35 soil group	D_3__uncultured bacterium	D_4__uncultured bacterium	D_5__uncultured bacterium	D_6__uncultured bacterium
Otu668	82	20	31	0	0	0	0	0	0	D_0__Bacteria	D_1__Proteobacteria	D_2__Deltaproteobacteria	D_3__Oligoflexales	D_4__uncultured bacterium	D_5__uncultured bacterium	D_6__uncultured bacterium
Otu27	717	1274	1714	29	52	63	0	0	0	D_0__Bacteria	D_1__Actinobacteria	D_2__Thermoleophilia	D_3__Solirubrobacterales	D_4__TM146	D_5__uncultured bacterium	D_6__uncultured bacterium
Otu222	158	52	225	0	0	3	0	0	0	D_0__Bacteria	D_1__Chlorobi	D_2__Chlorobia	D_3__Chlorobiales	D_4__OPB56	D_5__uncultured bacterium	D_6__uncultured bacterium
Otu529	24	44	47	9	30	25	0	3	1	D_0__Bacteria	D_1__Actinobacteria	D_2__Thermoleophilia	D_3__Solirubrobacterales	D_4__TM146	D_5__uncultured bacterium	D_6__uncultured bacterium
Otu91	209	400	686	9	3	14	0	0	0	D_0__Bacteria	D_1__Actinobacteria	D_2__Thermoleophilia	D_3__Solirubrobacterales	D_4__TM146	D_5__uncultured bacterium	D_6__uncultured bacterium
Otu3465	24	3	5	0	5	1	1	0	2	D_0__Bacteria	D_1__Proteobacteria	D_2__Alphaproteobacteria	D_3__Rhizobiales	D_4__FukuN57	D_5__uncultured bacterium	D_6__uncultured bacterium
Otu287	66	92	124	5	22	27	0	0	0	D_0__Bacteria	D_1__Actinobacteria	D_2__Thermoleophilia	D_3__Solirubrobacterales	D_4__TM146	D_5__uncultured bacterium	D_6__uncultured bacterium
Otu133	94	154	222	45	98	87	0	0	0	D_0__Bacteria	D_1__Actinobacteria	D_2__Thermoleophilia	D_3__Solirubrobacterales	D_4__TM146	D_5__uncultured bacterium	D_6__uncultured bacterium
Otu173	69	117	204	33	63	70	0	0	0	D_0__Bacteria	D_1__Actinobacteria	D_2__Thermoleophilia	D_3__Solirubrobacterales	D_4__TM146	D_5__uncultured bacterium	D_6__uncultured bacterium
Otu156	109	269	165	39	15	18	0	0	0	D_0__Bacteria	D_1__Saccharibacteria	D_2__uncultured bacterium	D_3__uncultured bacterium	D_4__uncultured bacterium	D_5__uncultured bacterium	D_6__uncultured bacterium
Otu2743	2	2	2	4	6	2	1	0	0	D_0__Bacteria	D_1__Proteobacteria	D_2__Alphaproteobacteria	D_3__Rhizobiales	D_4__MNG7	D_5__uncultured bacterium	D_6__uncultured bacterium
Otu785	139	1	1	0	0	0	0	0	0	D_0__Bacteria	D_1__Verrucomicrobia	D_2__OPB35 soil group	D_3__uncultured bacterium	D_4__uncultured bacterium	D_5__uncultured bacterium	D_6__uncultured bacterium
Otu1455	59	1	4	0	0	0	0	0	0	D_0__Bacteria	D_1__Verrucomicrobia	D_2__OPB35 soil group	D_3__uncultured bacterium	D_4__uncultured bacterium	D_5__uncultured bacterium	D_6__uncultured bacterium
Otu883	78	11	3	0	0	0	0	0	0	D_0__Bacteria	D_1__Verrucomicrobia	D_2__Opitutae	D_3__Opitutae vadinHA64	D_4__uncultured bacterium	D_5__uncultured bacterium	D_6__uncultured bacterium
Otu972	3	2	1	7	2	2	63	13	21	D_0__Bacteria	D_1__Acidobacteria	D_2__Acidobacteria	D_3__Subgroup 6	D_4__uncultured bacterium	D_5__uncultured bacterium	D_6__uncultured bacterium
Otu2292	17	2	4	0	0	0	0	0	0	D_0__Bacteria	D_1__Verrucomicrobia	D_2__OPB35 soil group	D_3__uncultured bacterium	D_4__uncultured bacterium	D_5__uncultured bacterium	D_6__uncultured bacterium
Otu2182	6	2	6	5	10	5	0	0	1	D_0__Bacteria	D_1__Cyanobacteria	D_2__Chloroplast	D_3__uncultured bacterium	D_4__uncultured bacterium	D_5__uncultured bacterium	D_6__uncultured bacterium
Otu833	23	18	20	12	6	12	7	2	22	D_0__Bacteria	D_1__Acidobacteria	D_2__Acidobacteria	D_3__Subgroup 6	D_4__uncultured bacterium	D_5__uncultured bacterium	D_6__uncultured bacterium
Otu273	45	98	149	16	43	20	0	0	0	D_0__Bacteria	D_1__Actinobacteria	D_2__Thermoleophilia	D_3__Solirubrobacterales	D_4__TM146	D_5__uncultured bacterium	D_6__uncultured bacterium
Otu2090	33	1	2	1	4	0	1	0	0	D_0__Bacteria	D_1__Latescibacteria	D_2__uncultured bacterium	D_3__uncultured bacterium	D_4__uncultured bacterium	D_5__uncultured bacterium	D_6__uncultured bacterium
Otu776	12	13	31	16	18	31	1	1	2	D_0__Bacteria	D_1__Actinobacteria	D_2__Thermoleophilia	D_3__Solirubrobacterales	D_4__480-2	D_5__uncultured bacterium	D_6__uncultured bacterium
Otu3039	2	6	3	4	1	2	2	1	1	D_0__Bacteria	D_1__SHA-109	D_2__uncultured bacterium	D_3__uncultured bacterium	D_4__uncultured bacterium	D_5__uncultured bacterium	D_6__uncultured bacterium
Otu909	4	1	2	12	21	11	24	8	26	D_0__Bacteria	D_1__Proteobacteria	D_2__Gammaproteobacteria	D_3__KI89A clade	D_4__uncultured bacterium	D_5__uncultured bacterium	D_6__uncultured bacterium
Otu269	12	27	32	56	115	103	0	0	0	D_0__Bacteria	D_1__Actinobacteria	D_2__Thermoleophilia	D_3__Solirubrobacterales	D_4__TM146	D_5__uncultured bacterium	D_6__uncultured bacterium
Otu2531	13	1	1	0	0	0	3	0	1	D_0__Bacteria	D_1__Parcubacteria	D_2__uncultured bacterium	D_3__uncultured bacterium	D_4__uncultured bacterium	D_5__uncultured bacterium	D_6__uncultured bacterium
Otu1323	10	10	5	0	0	0	13	7	23	D_0__Bacteria	D_1__SM2F11	D_2__uncultured bacterium	D_3__uncultured bacterium	D_4__uncultured bacterium	D_5__uncultured bacterium	D_6__uncultured bacterium
Otu1517	9	5	10	10	8	19	1	0	1	D_0__Bacteria	D_1__SM2F11	D_2__uncultured bacterium	D_3__uncultured bacterium	D_4__uncultured bacterium	D_5__uncultured bacterium	D_6__uncultured bacterium
Otu3802	13	1	2	0	0	0	0	0	0	D_0__Bacteria	D_1__Cyanobacteria	D_2__Chloroplast	D_3__uncultured bacterium	D_4__uncultured bacterium	D_5__uncultured bacterium	D_6__uncultured bacterium
Otu2320	9	15	13	0	0	0	0	0	0	D_0__Bacteria	D_1__Chlamydiae	D_2__Chlamydiae	D_3__Chlamydiales	D_4__cvE6	D_5__uncultured bacterium	D_6__uncultured bacterium
Otu3193	16	0	3	0	0	0	1	0	0	D_0__Bacteria	D_1__Verrucomicrobia	D_2__OPB35 soil group	D_3__uncultured bacterium	D_4__uncultured bacterium	D_5__uncultured bacterium	D_6__uncultured bacterium
Otu416	1	0	1	7	11	9	48	88	65	D_0__Bacteria	D_1__Proteobacteria	D_2__Alphaproteobacteria	D_3__Rhizobiales	D_4__MNG7	D_5__uncultured bacterium	D_6__uncultured bacterium
Otu3506	4	7	6	2	1	0	2	1	0	D_0__Bacteria	D_1__Proteobacteria	D_2__Alphaproteobacteria	D_3__Rhizobiales	D_4__A0839	D_5__uncultured bacterium	D_6__uncultured bacterium
Otu3165	2	0	0	4	6	3	2	1	1	D_0__Bacteria	D_1__Proteobacteria	D_2__Betaproteobacteria	D_3__SC-I-84	D_4__uncultured bacterium	D_5__uncultured bacterium	D_6__uncultured bacterium
Otu1282	15	9	24	7	8	6	3	0	1	D_0__Bacteria	D_1__Proteobacteria	D_2__Deltaproteobacteria	D_3__GR-WP33-30	D_4__uncultured bacterium	D_5__uncultured bacterium	D_6__uncultured bacterium
Otu2630	4	2	1	4	7	1	9	0	0	D_0__Bacteria	D_1__Cyanobacteria	D_2__Chloroplast	D_3__uncultured bacterium	D_4__uncultured bacterium	D_5__uncultured bacterium	D_6__uncultured bacterium
Otu784	12	15	32	24	26	4	0	0	0	D_0__Bacteria	D_1__Cyanobacteria	D_2__Chloroplast	D_3__uncultured bacterium	D_4__uncultured bacterium	D_5__uncultured bacterium	D_6__uncultured bacterium
Otu3530	13	0	0	0	0	0	0	0	0	D_0__Bacteria	D_1__Verrucomicrobia	D_2__OPB35 soil group	D_3__uncultured bacterium	D_4__uncultured bacterium	D_5__uncultured bacterium	D_6__uncultured bacterium
Otu3580	1	0	0	0	0	0	5	6	3	D_0__Bacteria	D_1__Proteobacteria	D_2__SPOTSOCT00m83	D_3__uncultured bacterium	D_4__uncultured bacterium	D_5__uncultured bacterium	D_6__uncultured bacterium
Otu3746	3	2	5	0	0	1	0	0	0	D_0__Bacteria	D_1__Chlamydiae	D_2__Chlamydiae	D_3__Chlamydiales	D_4__cvE6	D_5__uncultured bacterium	D_6__uncultured bacterium
Otu1390	9	31	22	1	0	0	0	0	0	D_0__Bacteria	D_1__Saccharibacteria	D_2__uncultured bacterium	D_3__uncultured bacterium	D_4__uncultured bacterium	D_5__uncultured bacterium	D_6__uncultured bacterium
Otu3824	5	1	7	0	0	0	0	0	0	D_0__Bacteria	D_1__Cyanobacteria	D_2__Chloroplast	D_3__uncultured bacterium	D_4__uncultured bacterium	D_5__uncultured bacterium	D_6__uncultured bacterium
Otu1600	2	1	0	0	2	4	37	13	8	D_0__Bacteria	D_1__Proteobacteria	D_2__Alphaproteobacteria	D_3__Rhodospirillales	D_4__I-10	D_5__uncultured bacterium	D_6__uncultured bacterium
Otu1486	1	2	3	16	25	27	0	0	0	D_0__Bacteria	D_1__Proteobacteria	D_2__Gammaproteobacteria	D_3__Xanthomonadales	D_4__JTB255 marine benthic group	D_5__uncultured bacterium	D_6__uncultured bacterium
Otu3561	5	1	5	4	5	4	0	0	0	D_0__Bacteria	D_1__Verrucomicrobia	D_2__OPB35 soil group	D_3__uncultured bacterium	D_4__uncultured bacterium	D_5__uncultured bacterium	D_6__uncultured bacterium
Otu274	10	5	14	13	37	27	65	54	124	D_0__Bacteria	D_1__Parcubacteria	D_2__uncultured bacterium	D_3__uncultured bacterium	D_4__uncultured bacterium	D_5__uncultured bacterium	D_6__uncultured bacterium
Otu2739	2	2	5	12	17	0	0	0	0	D_0__Bacteria	D_1__Proteobacteria	D_2__Alphaproteobacteria	D_3__Rickettsiales	D_4__Mitochondria	D_5__uncultured bacterium	D_6__uncultured bacterium
Otu3287	1	0	1	5	9	6	2	0	0	D_0__Bacteria	D_1__Lentisphaerae	D_2__PBS-III-20	D_3__uncultured bacterium	D_4__uncultured bacterium	D_5__uncultured bacterium	D_6__uncultured bacterium
Otu2249	1	0	1	5	3	2	10	0	18	D_0__Bacteria	D_1__Proteobacteria	D_2__Gammaproteobacteria	D_3__Xanthomonadales	D_4__uncultured	D_5__uncultured bacterium	D_6__uncultured bacterium
Otu2149	2	1	4	5	3	3	8	1	14	D_0__Bacteria	D_1__Chloroflexi	D_2__TK10	D_3__uncultured bacterium	D_4__uncultured bacterium	D_5__uncultured bacterium	D_6__uncultured bacterium
Otu981	14	22	33	2	24	13	0	0	0	D_0__Bacteria	D_1__Actinobacteria	D_2__Thermoleophilia	D_3__Solirubrobacterales	D_4__TM146	D_5__uncultured bacterium	D_6__uncultured bacterium
Otu3386	2	3	5	1	1	1	0	2	3	D_0__Bacteria	D_1__SHA-109	D_2__uncultured bacterium	D_3__uncultured bacterium	D_4__uncultured bacterium	D_5__uncultured bacterium	D_6__uncultured bacterium
Otu2651	1	0	0	1	0	0	10	9	10	D_0__Bacteria	D_1__Proteobacteria	D_2__Deltaproteobacteria	D_3__Sh765B-TzT-29	D_4__uncultured bacterium	D_5__uncultured bacterium	D_6__uncultured bacterium
Otu1924	1	0	0	0	1	1	16	15	11	D_0__Bacteria	D_1__Proteobacteria	D_2__Alphaproteobacteria	D_3__DB1-14	D_4__uncultured bacterium	D_5__uncultured bacterium	D_6__uncultured bacterium
Otu1215	2	7	9	31	10	9	0	0	0	D_0__Bacteria	D_1__Cyanobacteria	D_2__Chloroplast	D_3__uncultured bacterium	D_4__uncultured bacterium	D_5__uncultured bacterium	D_6__uncultured bacterium
Otu3815	1	0	0	1	3	8	0	0	0	D_0__Bacteria	D_1__Proteobacteria	D_2__Alphaproteobacteria	D_3__Rhizobiales	D_4__DUNssu044	D_5__uncultured bacterium	D_6__uncultured bacterium
Otu3792	1	1	1	0	0	0	3	1	7	D_0__Bacteria	D_1__Proteobacteria	D_2__Alphaproteobacteria	D_3__Rhizobiales	D_4__A0839	D_5__uncultured bacterium	D_6__uncultured bacterium
Otu2223	3	0	0	11	14	5	0	1	0	D_0__Bacteria	D_1__Verrucomicrobia	D_2__Spartobacteria	D_3__Chthoniobacterales	D_4__FukuN18 freshwater group	D_5__uncultured bacterium	D_6__uncultured bacterium
Otu1544	1	0	1	3	15	16	18	6	8	D_0__Bacteria	D_1__Armatimonadetes	D_2__Armatimonadia	D_3__Armatimonadales	D_4__uncultured bacterium	D_5__uncultured bacterium	D_6__uncultured bacterium
Otu1992	3	9	10	5	4	8	0	0	0	D_0__Bacteria	D_1__Actinobacteria	D_2__Actinobacteria	D_3__PeM15	D_4__uncultured bacterium	D_5__uncultured bacterium	D_6__uncultured bacterium
Otu3261	1	0	0	5	8	4	3	6	5	D_0__Bacteria	D_1__Armatimonadetes	D_2__uncultured bacterium	D_3__uncultured bacterium	D_4__uncultured bacterium	D_5__uncultured bacterium	D_6__uncultured bacterium
Otu1793	1	1	0	1	2	2	5	11	22	D_0__Bacteria	D_1__Parcubacteria	D_2__uncultured bacterium	D_3__uncultured bacterium	D_4__uncultured bacterium	D_5__uncultured bacterium	D_6__uncultured bacterium
Otu1340	1	2	2	0	0	0	23	18	11	D_0__Bacteria	D_1__Proteobacteria	D_2__Gammaproteobacteria	D_3__Methylococcales	D_4__Marine Methylotrophic Group 2	D_5__uncultured bacterium	D_6__uncultured bacterium
Otu3255	1	0	0	0	0	0	9	6	9	D_0__Bacteria	D_1__Chloroflexi	D_2__TK10	D_3__uncultured bacterium	D_4__uncultured bacterium	D_5__uncultured bacterium	D_6__uncultured bacterium
Otu3648	1	0	0	1	4	4	2	1	3	D_0__Bacteria	D_1__Proteobacteria	D_2__Gammaproteobacteria	D_3__NKB5	D_4__uncultured bacterium	D_5__uncultured bacterium	D_6__uncultured bacterium
Otu1028	2	3	4	13	11	10	29	15	30	D_0__Bacteria	D_1__Chloroflexi	D_2__TK10	D_3__uncultured bacterium	D_4__uncultured bacterium	D_5__uncultured bacterium	D_6__uncultured bacterium
Otu550	1	0	0	8	35	48	39	12	70	D_0__Bacteria	D_1__Proteobacteria	D_2__Gammaproteobacteria	D_3__Xanthomonadales	D_4__uncultured	D_5__uncultured bacterium	D_6__uncultured bacterium
Otu1966	5	24	9	0	0	0	0	0	0	D_0__Bacteria	D_1__Saccharibacteria	D_2__uncultured bacterium	D_3__uncultured bacterium	D_4__uncultured bacterium	D_5__uncultured bacterium	D_6__uncultured bacterium
Otu3210	1	0	0	2	0	1	8	3	9	D_0__Bacteria	D_1__Hydrogenedentes	D_2__uncultured bacterium	D_3__uncultured bacterium	D_4__uncultured bacterium	D_5__uncultured bacterium	D_6__uncultured bacterium
Otu3624	3	1	3	4	3	2	4	0	0	D_0__Bacteria	D_1__Acidobacteria	D_2__Holophagae	D_3__Subgroup 7	D_4__uncultured bacterium	D_5__uncultured bacterium	D_6__uncultured bacterium
Otu1347	1	3	1	7	25	17	3	0	3	D_0__Bacteria	D_1__Chloroflexi	D_2__S085	D_3__uncultured bacterium	D_4__uncultured bacterium	D_5__uncultured bacterium	D_6__uncultured bacterium
Otu1445	3	8	10	2	3	23	0	0	0	D_0__Bacteria	D_1__Actinobacteria	D_2__Acidimicrobiia	D_3__Acidimicrobiales	D_4__uncultured	D_5__uncultured bacterium	D_6__uncultured bacterium
Otu1880	1	1	2	0	2	6	5	9	16	D_0__Bacteria	D_1__Parcubacteria	D_2__uncultured bacterium	D_3__uncultured bacterium	D_4__uncultured bacterium	D_5__uncultured bacterium	D_6__uncultured bacterium
Otu1443	1	0	0	1	0	0	0	0	0	D_0__Bacteria	D_1__Proteobacteria	D_2__Alphaproteobacteria	D_3__Rhizobiales	D_4__MNG7	D_5__uncultured bacterium	D_6__uncultured bacterium
Otu2579	1	0	0	19	14	9	0	0	1	D_0__Bacteria	D_1__Lentisphaerae	D_2__PBS-III-20	D_3__uncultured bacterium	D_4__uncultured bacterium	D_5__uncultured bacterium	D_6__uncultured bacterium
Otu3249	1	1	0	2	5	1	1	1	0	D_0__Bacteria	D_1__Acidobacteria	D_2__Acidobacteria	D_3__Subgroup 17	D_4__uncultured bacterium	D_5__uncultured bacterium	D_6__uncultured bacterium
Otu1468	1	7	7	15	5	22	1	3	2	D_0__Bacteria	D_1__Chloroflexi	D_2__Thermomicrobia	D_3__JG30-KF-CM45	D_4__uncultured bacterium	D_5__uncultured bacterium	D_6__uncultured bacterium
Otu3884	1	2	7	0	3	1	0	1	0	D_0__Bacteria	D_1__Chloroflexi	D_2__Thermomicrobia	D_3__JG30-KF-CM45	D_4__uncultured bacterium	D_5__uncultured bacterium	D_6__uncultured bacterium
Otu3558	1	4	5	1	1	2	0	0	1	D_0__Bacteria	D_1__Saccharibacteria	D_2__uncultured bacterium	D_3__uncultured bacterium	D_4__uncultured bacterium	D_5__uncultured bacterium	D_6__uncultured bacterium
Otu1536	0	1	0	15	14	27	2	3	4	D_0__Bacteria	D_1__Parcubacteria	D_2__uncultured bacterium	D_3__uncultured bacterium	D_4__uncultured bacterium	D_5__uncultured bacterium	D_6__uncultured bacterium
Otu2632	0	1	1	4	1	6	21	10	3	D_0__Bacteria	D_1__Acidobacteria	D_2__Acidobacteria	D_3__Subgroup 4	D_4__11-24	D_5__uncultured bacterium	D_6__uncultured bacterium
Otu3285	0	1	0	13	8	6	2	0	1	D_0__Bacteria	D_1__Proteobacteria	D_2__TA18	D_3__uncultured bacterium	D_4__uncultured bacterium	D_5__uncultured bacterium	D_6__uncultured bacterium
Otu2652	0	2	0	14	8	3	0	0	1	D_0__Bacteria	D_1__Hydrogenedentes	D_2__uncultured bacterium	D_3__uncultured bacterium	D_4__uncultured bacterium	D_5__uncultured bacterium	D_6__uncultured bacterium
Otu3923	0	3	0	8	12	1	1	0	0	D_0__Bacteria	D_1__Acidobacteria	D_2__Acidobacteria	D_3__Subgroup 6	D_4__uncultured bacterium	D_5__uncultured bacterium	D_6__uncultured bacterium
Otu3094	0	4	0	0	1	0	1	2	8	D_0__Bacteria	D_1__Planctomycetes	D_2__Phycisphaerae	D_3__WD2101 soil group	D_4__uncultured bacterium	D_5__uncultured bacterium	D_6__uncultured bacterium
Otu2088	0	1	1	0	1	1	0	0	0	D_0__Bacteria	D_1__Cyanobacteria	D_2__Chloroplast	D_3__uncultured bacterium	D_4__uncultured bacterium	D_5__uncultured bacterium	D_6__uncultured bacterium
Otu2199	0	1	2	5	4	1	4	2	10	D_0__Bacteria	D_1__Aerophobetes	D_2__uncultured bacterium	D_3__uncultured bacterium	D_4__uncultured bacterium	D_5__uncultured bacterium	D_6__uncultured bacterium
Otu3872	0	2	3	2	1	3	0	1	0	D_0__Bacteria	D_1__Actinobacteria	D_2__Acidimicrobiia	D_3__Acidimicrobiales	D_4__uncultured	D_5__uncultured bacterium	D_6__uncultured bacterium
Otu3698	0	1	0	2	1	1	6	16	3	D_0__Bacteria	D_1__Actinobacteria	D_2__Acidimicrobiia	D_3__Acidimicrobiales	D_4__uncultured	D_5__uncultured bacterium	D_6__uncultured bacterium
Otu3194	0	1	1	1	0	2	3	1	6	D_0__Bacteria	D_1__Planctomycetes	D_2__Phycisphaerae	D_3__WD2101 soil group	D_4__uncultured bacterium	D_5__uncultured bacterium	D_6__uncultured bacterium
Otu1676	0	1	1	2	4	2	13	21	4	D_0__Bacteria	D_1__Acidobacteria	D_2__Acidobacteria	D_3__Subgroup 4	D_4__11-24	D_5__uncultured bacterium	D_6__uncultured bacterium
Otu2511	0	1	1	0	1	0	4	15	11	D_0__Bacteria	D_1__Parcubacteria	D_2__uncultured bacterium	D_3__uncultured bacterium	D_4__uncultured bacterium	D_5__uncultured bacterium	D_6__uncultured bacterium
Otu3106	0	2	1	0	1	1	2	10	5	D_0__Bacteria	D_1__Actinobacteria	D_2__Acidimicrobiia	D_3__Acidimicrobiales	D_4__uncultured	D_5__uncultured bacterium	D_6__uncultured bacterium
Otu752	0	2	2	16	18	21	23	11	29	D_0__Bacteria	D_1__Proteobacteria	D_2__Gammaproteobacteria	D_3__Xanthomonadales	D_4__uncultured	D_5__uncultured bacterium	D_6__uncultured bacterium
Otu1850	0	1	0	18	20	14	1	0	1	D_0__Bacteria	D_1__TM6	D_2__uncultured bacterium	D_3__uncultured bacterium	D_4__uncultured bacterium	D_5__uncultured bacterium	D_6__uncultured bacterium
Otu3699	0	1	1	1	1	2	3	0	5	D_0__Bacteria	D_1__Proteobacteria	D_2__Gammaproteobacteria	D_3__NKB5	D_4__uncultured bacterium	D_5__uncultured bacterium	D_6__uncultured bacterium
Otu3528	0	1	1	6	5	3	0	0	1	D_0__Bacteria	D_1__Saccharibacteria	D_2__uncultured bacterium	D_3__uncultured bacterium	D_4__uncultured bacterium	D_5__uncultured bacterium	D_6__uncultured bacterium
Otu2244	0	1	1	9	6	20	0	0	0	D_0__Bacteria	D_1__Proteobacteria	D_2__Alphaproteobacteria	D_3__Rhizobiales	D_4__MNG7	D_5__uncultured bacterium	D_6__uncultured bacterium
Otu2235	0	1	0	12	8	4	3	0	10	D_0__Bacteria	D_1__TM6	D_2__uncultured bacterium	D_3__uncultured bacterium	D_4__uncultured bacterium	D_5__uncultured bacterium	D_6__uncultured bacterium
Otu3639	0	0	1	0	5	4	1	8	3	D_0__Bacteria	D_1__Actinobacteria	D_2__Acidimicrobiia	D_3__Acidimicrobiales	D_4__uncultured	D_5__uncultured bacterium	D_6__uncultured bacterium
Otu1691	0	0	1	0	2	1	22	8	22	D_0__Bacteria	D_1__TM6	D_2__uncultured bacterium	D_3__uncultured bacterium	D_4__uncultured bacterium	D_5__uncultured bacterium	D_6__uncultured bacterium
Otu2288	0	0	1	3	6	3	9	3	1	D_0__Bacteria	D_1__Proteobacteria	D_2__Betaproteobacteria	D_3__B1-7BS	D_4__uncultured bacterium	D_5__uncultured bacterium	D_6__uncultured bacterium
Otu3515	0	0	1	8	6	1	2	0	1	D_0__Bacteria	D_1__Acidobacteria	D_2__Acidobacteria	D_3__Subgroup 17	D_4__uncultured bacterium	D_5__uncultured bacterium	D_6__uncultured bacterium
Otu2664	0	0	3	11	11	7	3	0	4	D_0__Bacteria	D_1__Proteobacteria	D_2__Deltaproteobacteria	D_3__Oligoflexales	D_4__Oligoflexaceae	D_5__uncultured bacterium	D_6__uncultured bacterium
Otu3206	0	0	1	0	2	1	5	2	7	D_0__Bacteria	D_1__Proteobacteria	D_2__Alphaproteobacteria	D_3__Rickettsiales	D_4__LR A2-29	D_5__uncultured bacterium	D_6__uncultured bacterium
Otu2701	0	0	1	2	5	4	5	4	7	D_0__Bacteria	D_1__Parcubacteria	D_2__uncultured bacterium	D_3__uncultured bacterium	D_4__uncultured bacterium	D_5__uncultured bacterium	D_6__uncultured bacterium
Otu282	0	0	2	29	15	13	121	43	136	D_0__Bacteria	D_1__Acidobacteria	D_2__Acidobacteria	D_3__Subgroup 6	D_4__uncultured bacterium	D_5__uncultured bacterium	D_6__uncultured bacterium
Otu2527	0	0	1	8	2	3	1	1	4	D_0__Bacteria	D_1__WCHB1-60	D_2__uncultured bacterium	D_3__uncultured bacterium	D_4__uncultured bacterium	D_5__uncultured bacterium	D_6__uncultured bacterium
Otu1422	0	0	3	16	21	21	3	0	1	D_0__Bacteria	D_1__Chloroflexi	D_2__uncultured	D_3__uncultured bacterium	D_4__uncultured bacterium	D_5__uncultured bacterium	D_6__uncultured bacterium
Otu2709	0	0	1	2	1	0	17	4	4	D_0__Bacteria	D_1__Proteobacteria	D_2__Betaproteobacteria	D_3__B1-7BS	D_4__uncultured bacterium	D_5__uncultured bacterium	D_6__uncultured bacterium
Otu2192	0	0	1	0	1	1	18	8	7	D_0__Bacteria	D_1__Proteobacteria	D_2__Alphaproteobacteria	D_3__Rhizobiales	D_4__A0839	D_5__uncultured bacterium	D_6__uncultured bacterium
Otu2069	0	0	1	14	14	8	2	6	0	D_0__Bacteria	D_1__Proteobacteria	D_2__TA18	D_3__uncultured bacterium	D_4__uncultured bacterium	D_5__uncultured bacterium	D_6__uncultured bacterium
Otu698	0	0	0	46	64	37	0	0	0	D_0__Bacteria	D_1__Planctomycetes	D_2__Phycisphaerae	D_3__WD2101 soil group	D_4__uncultured bacterium	D_5__uncultured bacterium	D_6__uncultured bacterium
Otu2424	0	0	0	4	7	4	4	14	4	D_0__Bacteria	D_1__Planctomycetes	D_2__Phycisphaerae	D_3__WD2101 soil group	D_4__uncultured bacterium	D_5__uncultured bacterium	D_6__uncultured bacterium
Otu338	0	0	0	69	113	71	3	4	10	D_0__Bacteria	D_1__Planctomycetes	D_2__Phycisphaerae	D_3__WD2101 soil group	D_4__uncultured bacterium	D_5__uncultured bacterium	D_6__uncultured bacterium
Otu2578	0	0	0	16	8	5	1	0	0	D_0__Bacteria	D_1__Proteobacteria	D_2__Alphaproteobacteria	D_3__Rickettsiales	D_4__RB446	D_5__uncultured bacterium	D_6__uncultured bacterium
Otu1070	0	0	0	43	35	13	0	0	1	D_0__Bacteria	D_1__Hydrogenedentes	D_2__uncultured bacterium	D_3__uncultured bacterium	D_4__uncultured bacterium	D_5__uncultured bacterium	D_6__uncultured bacterium
Otu1569	0	0	0	17	19	10	0	0	2	D_0__Bacteria	D_1__Acidobacteria	D_2__Holophagae	D_3__Subgroup 10	D_4__ABS-19	D_5__uncultured bacterium	D_6__uncultured bacterium
Otu3328	0	0	0	4	6	10	0	0	0	D_0__Bacteria	D_1__SM2F11	D_2__uncultured bacterium	D_3__uncultured bacterium	D_4__uncultured bacterium	D_5__uncultured bacterium	D_6__uncultured bacterium
Otu436	0	0	0	46	54	30	48	31	20	D_0__Bacteria	D_1__Acidobacteria	D_2__Acidobacteria	D_3__Subgroup 6	D_4__uncultured bacterium	D_5__uncultured bacterium	D_6__uncultured bacterium
Otu2850	0	0	0	6	6	5	6	2	11	D_0__Bacteria	D_1__Microgenomates	D_2__uncultured bacterium	D_3__uncultured bacterium	D_4__uncultured bacterium	D_5__uncultured bacterium	D_6__uncultured bacterium
Otu1341	0	0	0	26	27	14	0	0	0	D_0__Bacteria	D_1__Planctomycetes	D_2__Phycisphaerae	D_3__WD2101 soil group	D_4__uncultured bacterium	D_5__uncultured bacterium	D_6__uncultured bacterium
Otu1378	0	0	0	22	21	17	1	0	0	D_0__Bacteria	D_1__TM6	D_2__uncultured bacterium	D_3__uncultured bacterium	D_4__uncultured bacterium	D_5__uncultured bacterium	D_6__uncultured bacterium
Otu3370	0	0	0	8	2	1	1	0	1	D_0__Bacteria	D_1__Proteobacteria	D_2__Gammaproteobacteria	D_3__NKB5	D_4__uncultured bacterium	D_5__uncultured bacterium	D_6__uncultured bacterium
Otu1869	0	0	0	14	20	10	0	0	0	D_0__Bacteria	D_1__Planctomycetes	D_2__Phycisphaerae	D_3__WD2101 soil group	D_4__uncultured bacterium	D_5__uncultured bacterium	D_6__uncultured bacterium
Otu1141	0	0	0	34	27	23	2	5	5	D_0__Bacteria	D_1__Firmicutes	D_2__OPB54	D_3__uncultured bacterium	D_4__uncultured bacterium	D_5__uncultured bacterium	D_6__uncultured bacterium
Otu2012	0	0	0	10	3	18	3	1	2	D_0__Bacteria	D_1__Chloroflexi	D_2__TK10	D_3__uncultured bacterium	D_4__uncultured bacterium	D_5__uncultured bacterium	D_6__uncultured bacterium
Otu2626	0	0	0	6	8	6	0	0	6	D_0__Bacteria	D_1__Proteobacteria	D_2__TA18	D_3__uncultured bacterium	D_4__uncultured bacterium	D_5__uncultured bacterium	D_6__uncultured bacterium
Otu821	0	0	0	17	7	15	38	30	17	D_0__Bacteria	D_1__Proteobacteria	D_2__Alphaproteobacteria	D_3__Rhodospirillales	D_4__I-10	D_5__uncultured bacterium	D_6__uncultured bacterium
Otu1009	0	0	0	33	31	17	0	0	0	D_0__Bacteria	D_1__Acidobacteria	D_2__Acidobacteria	D_3__Subgroup 6	D_4__uncultured bacterium	D_5__uncultured bacterium	D_6__uncultured bacterium
Otu1866	0	0	0	18	11	10	1	0	0	D_0__Bacteria	D_1__Parcubacteria	D_2__uncultured bacterium	D_3__uncultured bacterium	D_4__uncultured bacterium	D_5__uncultured bacterium	D_6__uncultured bacterium
Otu1370	0	0	0	31	11	10	0	0	0	D_0__Bacteria	D_1__Saccharibacteria	D_2__uncultured bacterium	D_3__uncultured bacterium	D_4__uncultured bacterium	D_5__uncultured bacterium	D_6__uncultured bacterium
Otu1186	0	0	0	23	31	16	6	9	4	D_0__Bacteria	D_1__Planctomycetes	D_2__Phycisphaerae	D_3__WD2101 soil group	D_4__uncultured bacterium	D_5__uncultured bacterium	D_6__uncultured bacterium
Otu107	0	0	0	15	10	7	331	78	470	D_0__Bacteria	D_1__Acidobacteria	D_2__Acidobacteria	D_3__Subgroup 6	D_4__uncultured bacterium	D_5__uncultured bacterium	D_6__uncultured bacterium
Otu1090	0	0	0	53	19	21	0	0	0	D_0__Bacteria	D_1__Saccharibacteria	D_2__uncultured bacterium	D_3__uncultured bacterium	D_4__uncultured bacterium	D_5__uncultured bacterium	D_6__uncultured bacterium
Otu3186	0	0	0	3	11	5	0	0	0	D_0__Bacteria	D_1__Microgenomates	D_2__uncultured bacterium	D_3__uncultured bacterium	D_4__uncultured bacterium	D_5__uncultured bacterium	D_6__uncultured bacterium
Otu1591	0	0	0	21	30	1	0	0	0	D_0__Bacteria	D_1__Microgenomates	D_2__uncultured bacterium	D_3__uncultured bacterium	D_4__uncultured bacterium	D_5__uncultured bacterium	D_6__uncultured bacterium
Otu814	0	0	0	44	32	38	5	0	3	D_0__Bacteria	D_1__Proteobacteria	D_2__TA18	D_3__uncultured bacterium	D_4__uncultured bacterium	D_5__uncultured bacterium	D_6__uncultured bacterium
Otu2180	0	0	0	13	5	16	1	1	0	D_0__Bacteria	D_1__Chloroflexi	D_2__Thermomicrobia	D_3__AKYG1722	D_4__uncultured bacterium	D_5__uncultured bacterium	D_6__uncultured bacterium
Otu2557	0	0	0	9	6	5	7	3	24	D_0__Bacteria	D_1__Saccharibacteria	D_2__uncultured bacterium	D_3__uncultured bacterium	D_4__uncultured bacterium	D_5__uncultured bacterium	D_6__uncultured bacterium
Otu3455	0	0	0	6	7	5	0	0	0	D_0__Bacteria	D_1__Saccharibacteria	D_2__uncultured bacterium	D_3__uncultured bacterium	D_4__uncultured bacterium	D_5__uncultured bacterium	D_6__uncultured bacterium
Otu1811	0	0	0	9	10	8	3	4	7	D_0__Bacteria	D_1__Planctomycetes	D_2__Phycisphaerae	D_3__WD2101 soil group	D_4__uncultured bacterium	D_5__uncultured bacterium	D_6__uncultured bacterium
Otu1260	0	0	0	13	6	13	20	3	15	D_0__Bacteria	D_1__Microgenomates	D_2__uncultured bacterium	D_3__uncultured bacterium	D_4__uncultured bacterium	D_5__uncultured bacterium	D_6__uncultured bacterium
Otu2455	0	0	0	1	1	0	9	2	14	D_0__Bacteria	D_1__Microgenomates	D_2__uncultured bacterium	D_3__uncultured bacterium	D_4__uncultured bacterium	D_5__uncultured bacterium	D_6__uncultured bacterium
Otu1267	0	0	0	42	25	20	2	0	1	D_0__Bacteria	D_1__Proteobacteria	D_2__Betaproteobacteria	D_3__SC-I-84	D_4__uncultured bacterium	D_5__uncultured bacterium	D_6__uncultured bacterium
Otu3174	0	0	0	2	5	10	0	0	0	D_0__Bacteria	D_1__Proteobacteria	D_2__TA18	D_3__uncultured bacterium	D_4__uncultured bacterium	D_5__uncultured bacterium	D_6__uncultured bacterium
Otu3470	0	0	0	8	6	4	0	0	0	D_0__Bacteria	D_1__Saccharibacteria	D_2__uncultured bacterium	D_3__uncultured bacterium	D_4__uncultured bacterium	D_5__uncultured bacterium	D_6__uncultured bacterium
Otu1991	0	0	0	8	11	6	4	4	8	D_0__Bacteria	D_1__Planctomycetes	D_2__Phycisphaerae	D_3__WD2101 soil group	D_4__uncultured bacterium	D_5__uncultured bacterium	D_6__uncultured bacterium
Otu2323	0	0	0	14	15	10	4	0	0	D_0__Bacteria	D_1__Proteobacteria	D_2__Gammaproteobacteria	D_3__Xanthomonadales	D_4__uncultured	D_5__uncultured bacterium	D_6__uncultured bacterium
Otu3292	0	0	0	2	0	3	9	3	11	D_0__Bacteria	D_1__Acidobacteria	D_2__Acidobacteria	D_3__Subgroup 6	D_4__uncultured bacterium	D_5__uncultured bacterium	D_6__uncultured bacterium
Otu2160	0	0	0	16	15	9	1	1	0	D_0__Bacteria	D_1__Proteobacteria	D_2__Gammaproteobacteria	D_3__NKB5	D_4__uncultured bacterium	D_5__uncultured bacterium	D_6__uncultured bacterium
Otu2112	0	0	0	9	1	4	12	3	5	D_0__Bacteria	D_1__SM2F11	D_2__uncultured bacterium	D_3__uncultured bacterium	D_4__uncultured bacterium	D_5__uncultured bacterium	D_6__uncultured bacterium
Otu2581	0	0	0	12	13	4	0	0	1	D_0__Bacteria	D_1__Hydrogenedentes	D_2__uncultured bacterium	D_3__uncultured bacterium	D_4__uncultured bacterium	D_5__uncultured bacterium	D_6__uncultured bacterium
Otu1888	0	0	0	11	7	8	7	2	1	D_0__Bacteria	D_1__Proteobacteria	D_2__Alphaproteobacteria	D_3__Rickettsiales	D_4__RB446	D_5__uncultured bacterium	D_6__uncultured bacterium
Otu1456	0	0	0	23	32	17	0	0	0	D_0__Bacteria	D_1__Proteobacteria	D_2__Gammaproteobacteria	D_3__EC3	D_4__uncultured bacterium	D_5__uncultured bacterium	D_6__uncultured bacterium
Otu3081	0	0	0	2	8	3	0	0	3	D_0__Bacteria	D_1__Proteobacteria	D_2__Deltaproteobacteria	D_3__GR-WP33-30	D_4__uncultured bacterium	D_5__uncultured bacterium	D_6__uncultured bacterium
Otu2248	0	0	0	7	11	8	0	0	0	D_0__Bacteria	D_1__TM6	D_2__uncultured bacterium	D_3__uncultured bacterium	D_4__uncultured bacterium	D_5__uncultured bacterium	D_6__uncultured bacterium
Otu2389	0	0	0	13	8	4	1	1	1	D_0__Bacteria	D_1__Acidobacteria	D_2__Acidobacteria	D_3__Subgroup 6	D_4__uncultured bacterium	D_5__uncultured bacterium	D_6__uncultured bacterium
Otu2000	0	0	0	7	4	5	3	1	25	D_0__Bacteria	D_1__Acidobacteria	D_2__Acidobacteria	D_3__Subgroup 6	D_4__uncultured bacterium	D_5__uncultured bacterium	D_6__uncultured bacterium
Otu2401	0	0	0	7	1	18	0	0	0	D_0__Bacteria	D_1__Parcubacteria	D_2__uncultured bacterium	D_3__uncultured bacterium	D_4__uncultured bacterium	D_5__uncultured bacterium	D_6__uncultured bacterium
Otu3345	0	0	0	12	4	2	0	0	0	D_0__Bacteria	D_1__Proteobacteria	D_2__Alphaproteobacteria	D_3__Rickettsiales	D_4__RB446	D_5__uncultured bacterium	D_6__uncultured bacterium
Otu1824	0	0	0	16	14	11	1	3	2	D_0__Bacteria	D_1__Armatimonadetes	D_2__uncultured bacterium	D_3__uncultured bacterium	D_4__uncultured bacterium	D_5__uncultured bacterium	D_6__uncultured bacterium
Otu3014	0	0	0	2	2	1	0	0	0	D_0__Bacteria	D_1__Chloroflexi	D_2__KD4-96	D_3__uncultured bacterium	D_4__uncultured bacterium	D_5__uncultured bacterium	D_6__uncultured bacterium
Otu2584	0	0	0	13	8	5	0	0	0	D_0__Bacteria	D_1__Parcubacteria	D_2__uncultured bacterium	D_3__uncultured bacterium	D_4__uncultured bacterium	D_5__uncultured bacterium	D_6__uncultured bacterium
Otu3435	0	0	0	5	11	5	0	0	0	D_0__Bacteria	D_1__Planctomycetes	D_2__Phycisphaerae	D_3__WD2101 soil group	D_4__uncultured bacterium	D_5__uncultured bacterium	D_6__uncultured bacterium
Otu2158	0	0	0	13	9	19	0	2	0	D_0__Bacteria	D_1__Proteobacteria	D_2__Gammaproteobacteria	D_3__Xanthomonadales	D_4__uncultured	D_5__uncultured bacterium	D_6__uncultured bacterium
Otu1660	0	0	0	6	25	16	0	0	2	D_0__Bacteria	D_1__Proteobacteria	D_2__TA18	D_3__uncultured bacterium	D_4__uncultured bacterium	D_5__uncultured bacterium	D_6__uncultured bacterium
Otu3450	0	0	0	6	10	12	4	1	0	D_0__Bacteria	D_1__Proteobacteria	D_2__Gammaproteobacteria	D_3__Xanthomonadales	D_4__uncultured	D_5__uncultured bacterium	D_6__uncultured bacterium
Otu3238	0	0	0	1	4	0	8	2	5	D_0__Bacteria	D_1__Proteobacteria	D_2__Deltaproteobacteria	D_3__GR-WP33-30	D_4__uncultured bacterium	D_5__uncultured bacterium	D_6__uncultured bacterium
Otu3097	0	0	0	5	1	2	4	3	1	D_0__Bacteria	D_1__Proteobacteria	D_2__Alphaproteobacteria	D_3__Rhodospirillales	D_4__I-10	D_5__uncultured bacterium	D_6__uncultured bacterium
Otu511	0	0	0	4	10	1	112	41	34	D_0__Bacteria	D_1__Proteobacteria	D_2__Gammaproteobacteria	D_3__Xanthomonadales	D_4__uncultured	D_5__uncultured bacterium	D_6__uncultured bacterium
Otu3372	0	0	0	5	11	5	0	0	0	D_0__Bacteria	D_1__Proteobacteria	D_2__Deltaproteobacteria	D_3__Sh765B-TzT-29	D_4__uncultured bacterium	D_5__uncultured bacterium	D_6__uncultured bacterium
Otu2813	0	0	0	2	2	15	0	0	1	D_0__Bacteria	D_1__Gracilibacteria	D_2__uncultured bacterium	D_3__uncultured bacterium	D_4__uncultured bacterium	D_5__uncultured bacterium	D_6__uncultured bacterium
Otu2911	0	0	0	4	2	8	3	0	2	D_0__Bacteria	D_1__Proteobacteria	D_2__Betaproteobacteria	D_3__SC-I-84	D_4__uncultured bacterium	D_5__uncultured bacterium	D_6__uncultured bacterium
Otu1114	0	0	0	10	16	9	19	3	47	D_0__Bacteria	D_1__Parcubacteria	D_2__uncultured bacterium	D_3__uncultured bacterium	D_4__uncultured bacterium	D_5__uncultured bacterium	D_6__uncultured bacterium
Otu3801	0	0	0	3	1	9	1	0	2	D_0__Bacteria	D_1__Chloroflexi	D_2__JG30-KF-CM66	D_3__uncultured bacterium	D_4__uncultured bacterium	D_5__uncultured bacterium	D_6__uncultured bacterium
Otu2318	0	0	0	7	15	10	4	3	0	D_0__Bacteria	D_1__Proteobacteria	D_2__Gammaproteobacteria	D_3__Xanthomonadales	D_4__uncultured	D_5__uncultured bacterium	D_6__uncultured bacterium
Otu2173	0	0	0	6	10	7	6	0	7	D_0__Bacteria	D_1__TA06	D_2__uncultured bacterium	D_3__uncultured bacterium	D_4__uncultured bacterium	D_5__uncultured bacterium	D_6__uncultured bacterium
Otu3712	0	0	0	2	3	3	1	4	10	D_0__Bacteria	D_1__Planctomycetes	D_2__Phycisphaerae	D_3__WD2101 soil group	D_4__uncultured bacterium	D_5__uncultured bacterium	D_6__uncultured bacterium
Otu2576	0	0	0	3	6	13	4	0	2	D_0__Bacteria	D_1__Proteobacteria	D_2__Alphaproteobacteria	D_3__Rhizobiales	D_4__A0839	D_5__uncultured bacterium	D_6__uncultured bacterium
Otu2290	0	0	0	1	1	2	8	16	4	D_0__Bacteria	D_1__WCHB1-60	D_2__uncultured bacterium	D_3__uncultured bacterium	D_4__uncultured bacterium	D_5__uncultured bacterium	D_6__uncultured bacterium
Otu3418	0	0	0	1	0	0	0	4	11	D_0__Bacteria	D_1__Cyanobacteria	D_2__Melainabacteria	D_3__Gastranaerophilales	D_4__uncultured bacterium	D_5__uncultured bacterium	D_6__uncultured bacterium
Otu3079	0	0	0	7	9	4	0	0	0	D_0__Bacteria	D_1__Acidobacteria	D_2__Holophagae	D_3__Subgroup 10	D_4__ABS-19	D_5__uncultured bacterium	D_6__uncultured bacterium
Otu1809	0	0	0	8	16	9	2	4	15	D_0__Bacteria	D_1__Planctomycetes	D_2__Phycisphaerae	D_3__WD2101 soil group	D_4__uncultured bacterium	D_5__uncultured bacterium	D_6__uncultured bacterium
Otu2334	0	0	0	4	4	10	5	4	4	D_0__Bacteria	D_1__Proteobacteria	D_2__Gammaproteobacteria	D_3__Xanthomonadales	D_4__uncultured	D_5__uncultured bacterium	D_6__uncultured bacterium
Otu1121	0	0	0	1	2	2	17	20	45	D_0__Bacteria	D_1__Parcubacteria	D_2__uncultured bacterium	D_3__uncultured bacterium	D_4__uncultured bacterium	D_5__uncultured bacterium	D_6__uncultured bacterium
Otu2336	0	0	0	2	1	2	20	6	8	D_0__Bacteria	D_1__Acidobacteria	D_2__Holophagae	D_3__Subgroup 10	D_4__ABS-19	D_5__uncultured bacterium	D_6__uncultured bacterium
Otu2590	0	0	0	2	2	2	7	6	8	D_0__Bacteria	D_1__Chloroflexi	D_2__uncultured	D_3__uncultured bacterium	D_4__uncultured bacterium	D_5__uncultured bacterium	D_6__uncultured bacterium
Otu3915	0	0	0	2	7	2	2	1	1	D_0__Bacteria	D_1__Proteobacteria	D_2__TA18	D_3__uncultured bacterium	D_4__uncultured bacterium	D_5__uncultured bacterium	D_6__uncultured bacterium
Otu3707	0	0	0	4	7	6	0	0	0	D_0__Bacteria	D_1__Hydrogenedentes	D_2__uncultured bacterium	D_3__uncultured bacterium	D_4__uncultured bacterium	D_5__uncultured bacterium	D_6__uncultured bacterium
Otu2673	0	0	0	4	7	1	1	0	2	D_0__Bacteria	D_1__TM6	D_2__uncultured bacterium	D_3__uncultured bacterium	D_4__uncultured bacterium	D_5__uncultured bacterium	D_6__uncultured bacterium
Otu3000	0	0	0	4	2	11	3	0	3	D_0__Bacteria	D_1__Planctomycetes	D_2__Phycisphaerae	D_3__mle1-8	D_4__uncultured bacterium	D_5__uncultured bacterium	D_6__uncultured bacterium
Otu2509	0	0	0	2	0	0	9	3	17	D_0__Bacteria	D_1__Lentisphaerae	D_2__DEV055	D_3__uncultured bacterium	D_4__uncultured bacterium	D_5__uncultured bacterium	D_6__uncultured bacterium
Otu1768	0	0	0	2	8	4	9	11	11	D_0__Bacteria	D_1__Proteobacteria	D_2__TA18	D_3__uncultured bacterium	D_4__uncultured bacterium	D_5__uncultured bacterium	D_6__uncultured bacterium
Otu3873	0	0	0	2	3	4	6	12	5	D_0__Bacteria	D_1__Planctomycetes	D_2__Phycisphaerae	D_3__WD2101 soil group	D_4__uncultured bacterium	D_5__uncultured bacterium	D_6__uncultured bacterium
Otu3735	0	0	0	1	1	0	4	3	5	D_0__Bacteria	D_1__Armatimonadetes	D_2__uncultured bacterium	D_3__uncultured bacterium	D_4__uncultured bacterium	D_5__uncultured bacterium	D_6__uncultured bacterium
Otu2507	0	0	0	1	2	1	4	5	15	D_0__Bacteria	D_1__Planctomycetes	D_2__Phycisphaerae	D_3__mle1-8	D_4__uncultured bacterium	D_5__uncultured bacterium	D_6__uncultured bacterium
Otu3356	0	0	0	3	6	8	0	0	0	D_0__Bacteria	D_1__Proteobacteria	D_2__Deltaproteobacteria	D_3__GR-WP33-30	D_4__uncultured bacterium	D_5__uncultured bacterium	D_6__uncultured bacterium
Otu2808	0	0	0	2	1	2	3	6	9	D_0__Bacteria	D_1__Proteobacteria	D_2__Alphaproteobacteria	D_3__DB1-14	D_4__uncultured bacterium	D_5__uncultured bacterium	D_6__uncultured bacterium
Otu2397	0	0	0	2	1	0	8	4	11	D_0__Bacteria	D_1__Lentisphaerae	D_2__DEV055	D_3__uncultured bacterium	D_4__uncultured bacterium	D_5__uncultured bacterium	D_6__uncultured bacterium
Otu1518	0	0	0	1	1	6	14	12	14	D_0__Bacteria	D_1__SM2F11	D_2__uncultured bacterium	D_3__uncultured bacterium	D_4__uncultured bacterium	D_5__uncultured bacterium	D_6__uncultured bacterium
Otu2843	0	0	0	0	1	0	3	9	12	D_0__Bacteria	D_1__Planctomycetes	D_2__Phycisphaerae	D_3__WD2101 soil group	D_4__uncultured bacterium	D_5__uncultured bacterium	D_6__uncultured bacterium
Otu1760	0	0	0	0	1	0	0	0	0	D_0__Bacteria	D_1__Proteobacteria	D_2__Alphaproteobacteria	D_3__Rhizobiales	D_4__MNG7	D_5__uncultured bacterium	D_6__uncultured bacterium
Otu1671	0	0	0	0	1	2	24	7	19	D_0__Bacteria	D_1__Proteobacteria	D_2__Deltaproteobacteria	D_3__Sh765B-TzT-29	D_4__uncultured bacterium	D_5__uncultured bacterium	D_6__uncultured bacterium
Otu1884	0	0	0	0	2	0	8	11	17	D_0__Bacteria	D_1__Proteobacteria	D_2__TA18	D_3__uncultured bacterium	D_4__uncultured bacterium	D_5__uncultured bacterium	D_6__uncultured bacterium
Otu2426	0	0	0	0	2	4	2	1	17	D_0__Bacteria	D_1__Proteobacteria	D_2__Deltaproteobacteria	D_3__GR-WP33-30	D_4__uncultured bacterium	D_5__uncultured bacterium	D_6__uncultured bacterium
Otu2204	0	0	0	0	2	1	18	10	6	D_0__Bacteria	D_1__Proteobacteria	D_2__Gammaproteobacteria	D_3__Xanthomonadales	D_4__uncultured	D_5__uncultured bacterium	D_6__uncultured bacterium
Otu2427	0	0	0	0	1	5	2	11	7	D_0__Bacteria	D_1__Parcubacteria	D_2__uncultured bacterium	D_3__uncultured bacterium	D_4__uncultured bacterium	D_5__uncultured bacterium	D_6__uncultured bacterium
Otu1578	0	0	0	0	1	0	0	0	0	D_0__Bacteria	D_1__Cyanobacteria	D_2__Chloroplast	D_3__uncultured bacterium	D_4__uncultured bacterium	D_5__uncultured bacterium	D_6__uncultured bacterium
Otu2120	0	0	0	0	0	1	9	13	13	D_0__Bacteria	D_1__WCHB1-60	D_2__uncultured bacterium	D_3__uncultured bacterium	D_4__uncultured bacterium	D_5__uncultured bacterium	D_6__uncultured bacterium
Otu1918	0	0	0	0	0	1	20	3	12	D_0__Bacteria	D_1__Proteobacteria	D_2__Deltaproteobacteria	D_3__Sh765B-TzT-29	D_4__uncultured bacterium	D_5__uncultured bacterium	D_6__uncultured bacterium
Otu693	0	0	0	0	0	1	52	39	61	D_0__Bacteria	D_1__WCHB1-60	D_2__uncultured bacterium	D_3__uncultured bacterium	D_4__uncultured bacterium	D_5__uncultured bacterium	D_6__uncultured bacterium
Otu276	0	0	0	0	0	0	189	70	89	D_0__Bacteria	D_1__Proteobacteria	D_2__Gammaproteobacteria	D_3__Xanthomonadales	D_4__uncultured	D_5__uncultured bacterium	D_6__uncultured bacterium
Otu666	0	0	0	0	0	0	24	27	80	D_0__Bacteria	D_1__Saccharibacteria	D_2__uncultured bacterium	D_3__uncultured bacterium	D_4__uncultured bacterium	D_5__uncultured bacterium	D_6__uncultured bacterium
Otu2441	0	0	0	0	0	0	11	4	16	D_0__Bacteria	D_1__Parcubacteria	D_2__uncultured bacterium	D_3__uncultured bacterium	D_4__uncultured bacterium	D_5__uncultured bacterium	D_6__uncultured bacterium
Otu3542	0	0	0	0	0	0	5	2	11	D_0__Bacteria	D_1__SHA-109	D_2__uncultured bacterium	D_3__uncultured bacterium	D_4__uncultured bacterium	D_5__uncultured bacterium	D_6__uncultured bacterium
Otu2982	0	0	0	0	0	0	21	2	9	D_0__Bacteria	D_1__Proteobacteria	D_2__Alphaproteobacteria	D_3__Rhodospirillales	D_4__JG37-AG-20	D_5__uncultured bacterium	D_6__uncultured bacterium
Otu823	0	0	0	0	0	0	40	40	44	D_0__Bacteria	D_1__Parcubacteria	D_2__uncultured bacterium	D_3__uncultured bacterium	D_4__uncultured bacterium	D_5__uncultured bacterium	D_6__uncultured bacterium
Otu2210	0	0	0	0	0	0	4	17	11	D_0__Bacteria	D_1__Parcubacteria	D_2__uncultured bacterium	D_3__uncultured bacterium	D_4__uncultured bacterium	D_5__uncultured bacterium	D_6__uncultured bacterium
Otu2602	0	0	0	0	0	0	8	9	10	D_0__Bacteria	D_1__Proteobacteria	D_2__Alphaproteobacteria	D_3__Rickettsiales	D_4__LWSR-14	D_5__uncultured bacterium	D_6__uncultured bacterium
Otu853	0	0	0	0	0	0	72	38	9	D_0__Bacteria	D_1__Proteobacteria	D_2__Gammaproteobacteria	D_3__Xanthomonadales	D_4__uncultured	D_5__uncultured bacterium	D_6__uncultured bacterium
Otu1654	0	0	0	0	0	0	13	4	35	D_0__Bacteria	D_1__Gracilibacteria	D_2__uncultured bacterium	D_3__uncultured bacterium	D_4__uncultured bacterium	D_5__uncultured bacterium	D_6__uncultured bacterium
Otu2659	0	0	0	0	0	0	28	5	8	D_0__Bacteria	D_1__Proteobacteria	D_2__Gammaproteobacteria	D_3__Xanthomonadales	D_4__uncultured	D_5__uncultured bacterium	D_6__uncultured bacterium
Otu753	0	0	0	0	0	0	53	26	46	D_0__Bacteria	D_1__Proteobacteria	D_2__Deltaproteobacteria	D_3__Desulfovibrionales	D_4__Desulfovibrionaceae	D_5__uncultured bacterium	D_6__uncultured bacterium
Otu2894	0	0	0	0	0	0	13	11	1	D_0__Bacteria	D_1__Proteobacteria	D_2__Gammaproteobacteria	D_3__Xanthomonadales	D_4__uncultured	D_5__uncultured bacterium	D_6__uncultured bacterium
Otu2515	0	0	0	0	0	0	15	5	6	D_0__Bacteria	D_1__WCHB1-60	D_2__uncultured bacterium	D_3__uncultured bacterium	D_4__uncultured bacterium	D_5__uncultured bacterium	D_6__uncultured bacterium
Otu2612	0	0	0	0	0	0	5	1	16	D_0__Bacteria	D_1__Gracilibacteria	D_2__uncultured bacterium	D_3__uncultured bacterium	D_4__uncultured bacterium	D_5__uncultured bacterium	D_6__uncultured bacterium
Otu2625	0	0	0	0	0	0	7	7	11	D_0__Bacteria	D_1__SM2F11	D_2__uncultured bacterium	D_3__uncultured bacterium	D_4__uncultured bacterium	D_5__uncultured bacterium	D_6__uncultured bacterium
Otu3375	0	0	0	0	0	0	1	3	6	D_0__Bacteria	D_1__Cyanobacteria	D_2__Melainabacteria	D_3__Vampirovibrionales	D_4__uncultured bacterium	D_5__uncultured bacterium	D_6__uncultured bacterium
Otu479	0	0	0	0	0	0	0	2	0	D_0__Bacteria	D_1__Proteobacteria	D_2__Alphaproteobacteria	D_3__Rhizobiales	D_4__MNG7	D_5__uncultured bacterium	D_6__uncultured bacterium
Otu2354	0	0	0	0	0	0	0	0	1	D_0__Bacteria	D_1__Acidobacteria	D_2__Acidobacteria	D_3__Subgroup 6	D_4__uncultured bacterium	D_5__uncultured bacterium	D_6__uncultured bacterium
Otu2703	0	0	0	0	0	1	0	0	0	D_0__Bacteria	D_1__Saccharibacteria	D_2__uncultured Candidatus Saccharibacteria bacterium	D_3__uncultured Candidatus Saccharibacteria bacterium	D_4__uncultured Candidatus Saccharibacteria bacterium	D_5__uncultured Candidatus Saccharibacteria bacterium	D_6__uncultured Candidatus Saccharibacteria bacterium
Otu2700	1	2	0	12	6	1	0	0	0	D_0__Bacteria	D_1__Saccharibacteria	D_2__uncultured Candidatus Saccharibacteria bacterium	D_3__uncultured Candidatus Saccharibacteria bacterium	D_4__uncultured Candidatus Saccharibacteria bacterium	D_5__uncultured Candidatus Saccharibacteria bacterium	D_6__uncultured Candidatus Saccharibacteria bacterium
Otu565	0	1	0	65	65	40	6	3	4	D_0__Bacteria	D_1__Chloroflexi	D_2__JG30-KF-CM66	D_3__uncultured Chloroflexi bacterium	D_4__uncultured Chloroflexi bacterium	D_5__uncultured Chloroflexi bacterium	D_6__uncultured Chloroflexi bacterium
Otu1147	0	0	0	29	27	15	4	9	0	D_0__Bacteria	D_1__Chloroflexi	D_2__Thermomicrobia	D_3__AKYG1722	D_4__uncultured Chloroflexi bacterium	D_5__uncultured Chloroflexi bacterium	D_6__uncultured Chloroflexi bacterium
Otu3001	3	6	5	4	8	13	0	0	0	D_0__Bacteria	D_1__Chloroflexi	D_2__Thermomicrobia	D_3__JG30-KF-CM45	D_4__uncultured Chloroflexi bacterium	D_5__uncultured Chloroflexi bacterium	D_6__uncultured Chloroflexi bacterium
Otu30	0	0	0	0	0	0	0	0	0	D_0__Bacteria	D_1__Tenericutes	D_2__Mollicutes	D_3__Mycoplasmatales	D_4__Mycoplasmataceae	D_5__uncultured Firmicutes bacterium	D_6__uncultured Firmicutes bacterium
Otu14	0	0	0	0	0	0	0	0	0	D_0__Bacteria	D_1__Tenericutes	D_2__Mollicutes	D_3__Mycoplasmatales	D_4__Mycoplasmataceae	D_5__uncultured Firmicutes bacterium	D_6__uncultured Firmicutes bacterium
Otu33	0	0	0	0	0	0	0	0	0	D_0__Bacteria	D_1__Tenericutes	D_2__Mollicutes	D_3__Mycoplasmatales	D_4__Mycoplasmataceae	D_5__uncultured Firmicutes bacterium	D_6__uncultured Firmicutes bacterium
Otu81	0	0	0	0	0	0	0	0	0	D_0__Bacteria	D_1__Tenericutes	D_2__Mollicutes	D_3__Mycoplasmatales	D_4__Mycoplasmataceae	D_5__uncultured Firmicutes bacterium	D_6__uncultured Firmicutes bacterium
Otu29	0	0	0	0	0	0	0	0	0	D_0__Bacteria	D_1__Tenericutes	D_2__Mollicutes	D_3__Mycoplasmatales	D_4__Mycoplasmataceae	D_5__uncultured Firmicutes bacterium	D_6__uncultured Firmicutes bacterium
Otu38	0	0	0	0	0	0	0	0	0	D_0__Bacteria	D_1__Tenericutes	D_2__Mollicutes	D_3__Mycoplasmatales	D_4__Mycoplasmataceae	D_5__uncultured Firmicutes bacterium	D_6__uncultured Firmicutes bacterium
Otu927	0	0	0	0	0	0	0	0	0	D_0__Bacteria	D_1__Tenericutes	D_2__Mollicutes	D_3__Mycoplasmatales	D_4__Mycoplasmataceae	D_5__uncultured Firmicutes bacterium	D_6__uncultured Firmicutes bacterium
Otu205	0	0	0	0	0	0	0	0	0	D_0__Bacteria	D_1__Tenericutes	D_2__Mollicutes	D_3__Mycoplasmatales	D_4__Mycoplasmataceae	D_5__uncultured Firmicutes bacterium	D_6__uncultured Firmicutes bacterium
Otu227	0	0	0	0	0	0	0	0	0	D_0__Bacteria	D_1__Tenericutes	D_2__Mollicutes	D_3__Mycoplasmatales	D_4__Mycoplasmataceae	D_5__uncultured Firmicutes bacterium	D_6__uncultured Firmicutes bacterium
Otu16	0	0	0	0	0	0	0	0	0	D_0__Bacteria	D_1__Tenericutes	D_2__Mollicutes	D_3__Mycoplasmatales	D_4__Mycoplasmataceae	D_5__uncultured Firmicutes bacterium	D_6__uncultured Firmicutes bacterium
Otu112	0	0	0	0	0	0	0	0	0	D_0__Bacteria	D_1__Tenericutes	D_2__Mollicutes	D_3__Mycoplasmatales	D_4__Mycoplasmataceae	D_5__uncultured Firmicutes bacterium	D_6__uncultured Firmicutes bacterium
Otu1983	2	2	3	5	14	4	0	0	0	D_0__Bacteria	D_1__Cyanobacteria	D_2__Chloroplast	D_3__uncultured organism	D_4__uncultured organism	D_5__uncultured organism	D_6__uncultured organism
Otu1843	1	3	8	13	11	29	0	0	0	D_0__Bacteria	D_1__Cyanobacteria	D_2__Chloroplast	D_3__uncultured organism	D_4__uncultured organism	D_5__uncultured organism	D_6__uncultured organism
Otu1048	0	0	2	35	21	25	4	2	4	D_0__Bacteria	D_1__Proteobacteria	D_2__Gammaproteobacteria	D_3__NKB5	D_4__uncultured organism	D_5__uncultured organism	D_6__uncultured organism
Otu2837	0	6	5	9	6	7	0	1	1	D_0__Bacteria	D_1__Cyanobacteria	D_2__Chloroplast	D_3__uncultured organism	D_4__uncultured organism	D_5__uncultured organism	D_6__uncultured organism
Otu3013	0	3	5	2	8	5	0	0	1	D_0__Bacteria	D_1__Cyanobacteria	D_2__Chloroplast	D_3__uncultured organism	D_4__uncultured organism	D_5__uncultured organism	D_6__uncultured organism
Otu1856	0	0	0	11	5	2	5	7	15	D_0__Bacteria	D_1__SHA-109	D_2__uncultured organism	D_3__uncultured organism	D_4__uncultured organism	D_5__uncultured organism	D_6__uncultured organism
Otu3490	1	4	3	3	1	0	0	0	0	D_0__Bacteria	D_1__Parcubacteria	D_2__uncultured Parcubacteria bacterium	D_3__uncultured Parcubacteria bacterium	D_4__uncultured Parcubacteria bacterium	D_5__uncultured Parcubacteria bacterium	D_6__uncultured Parcubacteria bacterium
Otu3752	1	0	1	2	0	3	0	1	1	D_0__Bacteria	D_1__Parcubacteria	D_2__uncultured Parcubacteria bacterium	D_3__uncultured Parcubacteria bacterium	D_4__uncultured Parcubacteria bacterium	D_5__uncultured Parcubacteria bacterium	D_6__uncultured Parcubacteria bacterium
Otu2897	1	4	5	3	6	2	1	0	0	D_0__Bacteria	D_1__Parcubacteria	D_2__uncultured Parcubacteria bacterium	D_3__uncultured Parcubacteria bacterium	D_4__uncultured Parcubacteria bacterium	D_5__uncultured Parcubacteria bacterium	D_6__uncultured Parcubacteria bacterium
Otu1877	0	0	0	9	30	5	3	3	5	D_0__Bacteria	D_1__Parcubacteria	D_2__uncultured Parcubacteria bacterium	D_3__uncultured Parcubacteria bacterium	D_4__uncultured Parcubacteria bacterium	D_5__uncultured Parcubacteria bacterium	D_6__uncultured Parcubacteria bacterium
Otu681	5	2	11	49	47	39	19	8	9	D_0__Bacteria	D_1__Proteobacteria	D_2__Betaproteobacteria	D_3__SC-I-84	D_4__uncultured prokaryote	D_5__uncultured prokaryote	D_6__uncultured prokaryote
Otu1251	0	1	2	19	18	17	1	0	1	D_0__Bacteria	D_1__Proteobacteria	D_2__Deltaproteobacteria	D_3__GR-WP33-30	D_4__uncultured proteobacterium	D_5__uncultured proteobacterium	D_6__uncultured proteobacterium
Otu190	0	0	0	0	0	0	0	0	0	D_0__Bacteria	D_1__Tenericutes	D_2__Mollicutes	D_3__Mollicutes RF9	D_4__uncultured rumen bacterium	D_5__uncultured rumen bacterium	D_6__uncultured rumen bacterium
Otu653	0	0	0	42	25	87	4	1	0	D_0__Bacteria	D_1__Gracilibacteria	D_2__uncultured sludge bacterium	D_3__uncultured sludge bacterium	D_4__uncultured sludge bacterium	D_5__uncultured sludge bacterium	D_6__uncultured sludge bacterium
Otu1231	4	0	2	19	17	7	10	2	2	D_0__Bacteria	D_1__Verrucomicrobia	D_2__OPB35 soil group	D_3__uncultured soil bacterium	D_4__uncultured soil bacterium	D_5__uncultured soil bacterium	D_6__uncultured soil bacterium
Otu3145	1	3	8	3	4	10	0	0	0	D_0__Bacteria	D_1__Chloroflexi	D_2__uncultured	D_3__uncultured soil bacterium	D_4__uncultured soil bacterium	D_5__uncultured soil bacterium	D_6__uncultured soil bacterium
Otu1219	3	1	11	19	12	9	3	1	2	D_0__Bacteria	D_1__Proteobacteria	D_2__Betaproteobacteria	D_3__SC-I-84	D_4__uncultured soil bacterium	D_5__uncultured soil bacterium	D_6__uncultured soil bacterium
Otu3209	0	0	1	6	6	0	4	1	2	D_0__Bacteria	D_1__Parcubacteria	D_2__uncultured soil bacterium	D_3__uncultured soil bacterium	D_4__uncultured soil bacterium	D_5__uncultured soil bacterium	D_6__uncultured soil bacterium
Otu58	1047	422	406	0	1	0	0	0	0	D_0__Bacteria	D_1__Verrucomicrobia	D_2__Spartobacteria	D_3__Chthoniobacterales	D_4__FukuN18 freshwater group	D_5__uncultured Verrucomicrobia bacterium	D_6__uncultured Verrucomicrobia bacterium
Otu62	747	521	589	0	1	0	0	0	5	D_0__Bacteria	D_1__Verrucomicrobia	D_2__Spartobacteria	D_3__Chthoniobacterales	D_4__FukuN18 freshwater group	D_5__uncultured Verrucomicrobia bacterium	D_6__uncultured Verrucomicrobia bacterium
Otu417	232	7	5	3	0	1	0	0	0	D_0__Bacteria	D_1__Verrucomicrobia	D_2__OPB35 soil group	D_3__uncultured Verrucomicrobia bacterium	D_4__uncultured Verrucomicrobia bacterium	D_5__uncultured Verrucomicrobia bacterium	D_6__uncultured Verrucomicrobia bacterium
Otu2891	9	2	1	1	5	1	0	0	0	D_0__Bacteria	D_1__Verrucomicrobia	D_2__Spartobacteria	D_3__Chthoniobacterales	D_4__FukuN18 freshwater group	D_5__uncultured Verrucomicrobia bacterium	D_6__uncultured Verrucomicrobia bacterium
Otu233	0	0	0	0	3	1	4	142	1	D_0__Bacteria	D_1__Proteobacteria	D_2__Betaproteobacteria	D_3__Burkholderiales	D_4__Oxalobacteraceae	D_5__Undibacterium
Otu3830	0	0	0	2	8	1	0	0	1	D_0__Bacteria	D_1__Firmicutes	D_2__Clostridia	D_3__Clostridiales	D_4__Lachnospiraceae	D_5__Vallitalea
Otu1702	0	0	2	19	21	14	3	4	6	D_0__Bacteria	D_1__Proteobacteria	D_2__Alphaproteobacteria	D_3__Rhizobiales	D_4__Xanthobacteraceae	D_5__Variibacter
Otu1911	1	0	2	14	6	10	3	0	8	D_0__Bacteria	D_1__Proteobacteria	D_2__Alphaproteobacteria	D_3__Rhizobiales	D_4__Xanthobacteraceae	D_5__Variibacter
Otu3666	0	0	0	0	1	0	0	0	0	D_0__Bacteria	D_1__Proteobacteria	D_2__Alphaproteobacteria	D_3__Rhizobiales	D_4__Xanthobacteraceae	D_5__Variibacter	D_6__uncultured bacterium
Otu3419	0	0	0	9	2	6	1	2	1	D_0__Bacteria	D_1__Proteobacteria	D_2__Alphaproteobacteria	D_3__Rhizobiales	D_4__Xanthobacteraceae	D_5__Variibacter	D_6__uncultured bacterium
Otu1212	0	0	0	14	17	22	15	9	27	D_0__Bacteria	D_1__Proteobacteria	D_2__Alphaproteobacteria	D_3__Rhizobiales	D_4__Xanthobacteraceae	D_5__Variibacter	D_6__uncultured bacterium
Otu3898	0	0	0	0	0	2	5	1	5	D_0__Bacteria	D_1__Proteobacteria	D_2__Alphaproteobacteria	D_3__Rhizobiales	D_4__Xanthobacteraceae	D_5__Variibacter	D_6__uncultured bacterium
Otu3321	1	0	0	10	2	7	0	0	1	D_0__Bacteria	D_1__Proteobacteria	D_2__Alphaproteobacteria	D_3__Rhizobiales	D_4__Xanthobacteraceae	D_5__Variibacter	D_6__uncultured bacterium
Otu2767	0	0	0	4	4	11	2	3	3	D_0__Bacteria	D_1__Proteobacteria	D_2__Alphaproteobacteria	D_3__Rhizobiales	D_4__Xanthobacteraceae	D_5__Variibacter	D_6__uncultured bacterium
Otu1318	0	0	0	1	0	0	0	0	0	D_0__Bacteria	D_1__Proteobacteria	D_2__Alphaproteobacteria	D_3__Rhizobiales	D_4__Xanthobacteraceae	D_5__Variibacter	D_6__uncultured bacterium
Otu599	2	0	1	0	0	0	4	1	2	D_0__Bacteria	D_1__Proteobacteria	D_2__Betaproteobacteria	D_3__Burkholderiales	D_4__Comamonadaceae	D_5__Variovorax	D_6__uncultured bacterium
Otu1683	39	0	5	0	1	3	7	14	5	D_0__Bacteria	D_1__Proteobacteria	D_2__Betaproteobacteria	D_3__Burkholderiales	D_4__Comamonadaceae	D_5__Variovorax
Otu3846	14	2	2	0	0	0	0	0	0	D_0__Bacteria	D_1__Proteobacteria	D_2__Betaproteobacteria	D_3__Burkholderiales	D_4__Comamonadaceae	D_5__Variovorax	D_6__uncultured bacterium
Otu3508	6	3	3	1	3	1	0	0	0	D_0__Bacteria	D_1__Verrucomicrobia	D_2__Verrucomicrobiae	D_3__Verrucomicrobiales	D_4__Verrucomicrobiaceae	D_5__Verrucomicrobium
Otu3889	4	8	6	0	0	0	0	0	0	D_0__Bacteria	D_1__Verrucomicrobia	D_2__Verrucomicrobiae	D_3__Verrucomicrobiales	D_4__Verrucomicrobiaceae	D_5__Verrucomicrobium	D_6__uncultured bacterium
Otu2930	0	1	0	8	7	7	0	0	0	D_0__Bacteria	D_1__Verrucomicrobia	D_2__Verrucomicrobiae	D_3__Verrucomicrobiales	D_4__Verrucomicrobiaceae	D_5__Verrucomicrobium	D_6__uncultured bacterium
Otu2391	0	0	0	12	9	3	3	1	1	D_0__Bacteria	D_1__Verrucomicrobia	D_2__Verrucomicrobiae	D_3__Verrucomicrobiales	D_4__Verrucomicrobiaceae	D_5__Verrucomicrobium	D_6__uncultured bacterium
Otu37	0	0	0	0	0	0	0	0	0	D_0__Bacteria	D_1__Proteobacteria	D_2__Gammaproteobacteria	D_3__Vibrionales	D_4__Vibrionaceae	D_5__Vibrio
Otu2231	1	0	1	0	0	2	12	6	15	D_0__Bacteria	D_1__Proteobacteria	D_2__Alphaproteobacteria	D_3__Caulobacterales	D_4__Hyphomonadaceae	D_5__Woodsholea
Otu837	3	0	2	5	4	5	45	13	42	D_0__Bacteria	D_1__Proteobacteria	D_2__Alphaproteobacteria	D_3__Caulobacterales	D_4__Hyphomonadaceae	D_5__Woodsholea	D_6__uncultured bacterium
Otu2395	1	0	0	5	5	10	6	4	8	D_0__Bacteria	D_1__Proteobacteria	D_2__Alphaproteobacteria	D_3__Caulobacterales	D_4__Hyphomonadaceae	D_5__Woodsholea
Otu1633	1	0	0	0	4	26	10	4	1	D_0__Bacteria	D_1__Proteobacteria	D_2__Alphaproteobacteria	D_3__Caulobacterales	D_4__Hyphomonadaceae	D_5__Woodsholea	D_6__uncultured bacterium
Otu2050	1	0	1	0	4	4	10	6	6	D_0__Bacteria	D_1__Proteobacteria	D_2__Alphaproteobacteria	D_3__Caulobacterales	D_4__Hyphomonadaceae	D_5__Woodsholea	D_6__uncultured bacterium
Otu1351	0	0	0	10	16	34	4	0	2	D_0__Bacteria	D_1__Proteobacteria	D_2__Alphaproteobacteria	D_3__Caulobacterales	D_4__Hyphomonadaceae	D_5__Woodsholea	D_6__uncultured bacterium
Otu3337	0	0	0	5	3	6	2	0	2	D_0__Bacteria	D_1__Proteobacteria	D_2__Alphaproteobacteria	D_3__Caulobacterales	D_4__Hyphomonadaceae	D_5__Woodsholea	D_6__uncultured bacterium
Otu1737	4	7	7	7	11	8	2	3	1	D_0__Bacteria	D_1__Proteobacteria	D_2__Alphaproteobacteria	D_3__Rhizobiales	D_4__Xanthobacteraceae	D_5__Xanthobacter	D_6__uncultured bacterium
Otu342	0	1	1	0	0	0	0	0	0	D_0__Bacteria	D_1__Proteobacteria	D_2__Gammaproteobacteria	D_3__Xanthomonadales	D_4__Xanthomonadaceae	D_5__Xanthomonas	D_6__uncultured bacterium
Otu125	223	35	48	41	57	53	85	229	2	D_0__Bacteria	D_1__Proteobacteria	D_2__Alphaproteobacteria	D_3__Sphingomonadales	D_4__Sphingomonadaceae	D_5__Zymomonas	D_6__uncultured bacterium
Otu1815	1	0	0	0	0	0	24	19	4	D_0__Bacteria	D_1__Proteobacteria	D_2__Alphaproteobacteria	D_3__Sphingomonadales	D_4__Sphingomonadaceae	D_5__Zymomonas	D_6__uncultured bacterium
Otu163	0	0	1	6	9	4	6	3	5	D_0__Bacteria	D_1__Proteobacteria	D_2__Alphaproteobacteria	D_3__Rhodobacterales	D_4__Rhodobacteraceae
Otu219	0	0	0	0	0	0	0	0	0	D_0__Bacteria	D_1__Tenericutes	D_2__Mollicutes	D_3__Mycoplasmatales	D_4__Mycoplasmataceae
Otu270	21	18	24	90	93	87	38	52	30	D_0__Bacteria	D_1__Proteobacteria	D_2__Alphaproteobacteria	D_3__Rhodobacterales	D_4__Rhodobacteraceae
Otu566	1	0	0	1	1	0	5	7	1	D_0__Bacteria	D_1__Proteobacteria	D_2__Alphaproteobacteria	D_3__Rhodobacterales	D_4__Rhodobacteraceae
Otu103	0	1	0	8	17	5	0	2	2	D_0__Bacteria	D_1__Cyanobacteria	D_2__Chloroplast
Otu497	6	1	3	1	0	0	0	1	0	D_0__Bacteria	D_1__Proteobacteria	D_2__Betaproteobacteria	D_3__Burkholderiales	D_4__Comamonadaceae
Otu662	0	0	1	7	16	4	7	2	1	D_0__Bacteria	D_1__Actinobacteria	D_2__Thermoleophilia	D_3__Gaiellales	D_4__uncultured
Otu1860	0	0	0	0	0	0	0	0	0	D_0__Bacteria	D_1__Proteobacteria	D_2__Alphaproteobacteria	D_3__Rhodobacterales	D_4__Rhodobacteraceae
Otu839	0	0	0	0	0	0	0	0	0	D_0__Bacteria	D_1__Firmicutes	D_2__Clostridia	D_3__Clostridiales	D_4__Lachnospiraceae
Otu2799	0	3	0	1	0	0	1	0	1	D_0__Bacteria	D_1__Actinobacteria	D_2__Actinobacteria	D_3__Micrococcales	D_4__Intrasporangiaceae
Otu645	5	8	20	5	5	5	13	21	7	D_0__Bacteria	D_1__Proteobacteria	D_2__Alphaproteobacteria	D_3__Rhodobacterales	D_4__Rhodobacteraceae
Otu2261	1	3	1	6	5	1	4	3	3	D_0__Bacteria	D_1__Proteobacteria	D_2__Alphaproteobacteria	D_3__Rhizobiales	D_4__alphaI cluster
Otu1297	2	4	6	0	2	3	11	11	6	D_0__Bacteria	D_1__Proteobacteria	D_2__Betaproteobacteria	D_3__Burkholderiales
Otu2682	0	0	0	6	4	19	0	2	0	D_0__Bacteria	D_1__Actinobacteria	D_2__Actinobacteria	D_3__Micrococcales
Otu2491	0	0	0	0	0	0	1	1	0	D_0__Bacteria	D_1__Proteobacteria	D_2__Alphaproteobacteria	D_3__Rhodobacterales	D_4__Rhodobacteraceae
Otu401	0	0	0	0	0	1	2	0	0	D_0__Bacteria	D_1__Proteobacteria	D_2__Alphaproteobacteria	D_3__Rhodobacterales	D_4__Rhodobacteraceae
Otu428	36	22	24	26	30	22	19	32	5	D_0__Bacteria	D_1__Proteobacteria	D_2__Alphaproteobacteria	D_3__Rhodobacterales	D_4__Rhodobacteraceae
Otu1259	0	0	0	0	0	0	0	0	1	D_0__Bacteria	D_1__Actinobacteria	D_2__MB-A2-108
Otu2100	0	0	0	2	0	0	0	0	0	D_0__Bacteria	D_1__Proteobacteria	D_2__Alphaproteobacteria	D_3__Rhizobiales	D_4__Xanthobacteraceae
Otu1563	1	1	5	2	11	4	1	0	4	D_0__Bacteria	D_1__Proteobacteria	D_2__Alphaproteobacteria	D_3__Rhizobiales	D_4__alphaI cluster
Otu2588	0	0	1	0	0	0	0	0	0	D_0__Bacteria	D_1__Proteobacteria	D_2__Gammaproteobacteria	D_3__Aeromonadales	D_4__Aeromonadaceae
Otu1472	0	0	0	0	0	1	2	1	0	D_0__Bacteria	D_1__Proteobacteria	D_2__Alphaproteobacteria	D_3__Rhodobacterales	D_4__Rhodobacteraceae
Otu352	18	3	3	9	4	11	11	9	10	D_0__Bacteria	D_1__Proteobacteria	D_2__Betaproteobacteria	D_3__Burkholderiales	D_4__Comamonadaceae
Otu1596	0	1	1	24	11	7	8	4	7	D_0__Bacteria	D_1__Acidobacteria	D_2__Acidobacteria	D_3__Subgroup 6
Otu203	15	22	29	84	170	103	7	4	17	D_0__Bacteria	D_1__Actinobacteria	D_2__Thermoleophilia	D_3__Gaiellales	D_4__uncultured
Otu1111	0	0	0	0	0	0	0	4	3	D_0__Bacteria	D_1__Cyanobacteria	D_2__Chloroplast
Otu2752	2	6	6	4	3	4	2	1	1	D_0__Bacteria	D_1__Proteobacteria	D_2__Alphaproteobacteria	D_3__Rhizobiales	D_4__Phyllobacteriaceae
Otu2633	2	0	1	0	3	0	14	6	4	D_0__Bacteria	D_1__Proteobacteria	D_2__Betaproteobacteria	D_3__Burkholderiales	D_4__Comamonadaceae
Otu2452	0	0	0	0	0	0	0	0	0	D_0__Bacteria	D_1__Proteobacteria	D_2__Alphaproteobacteria	D_3__Rhizobiales	D_4__alphaI cluster
Otu3222	1	0	1	3	1	5	8	15	1	D_0__Bacteria	D_1__Proteobacteria	D_2__Betaproteobacteria	D_3__Burkholderiales	D_4__Comamonadaceae
Otu374	15	3	20	21	35	49	42	40	21	D_0__Bacteria	D_1__Proteobacteria	D_2__Betaproteobacteria	D_3__Burkholderiales	D_4__Alcaligenaceae
Otu1481	0	0	0	0	0	0	0	0	0	D_0__Bacteria	D_1__Nitrospirae	D_2__Nitrospira	D_3__Nitrospirales	D_4__0319-6A21
Otu1505	3	4	11	10	4	12	1	0	1	D_0__Bacteria	D_1__Actinobacteria	D_2__Actinobacteria	D_3__Corynebacteriales	D_4__uncultured
Otu3853	0	2	1	5	1	0	2	1	2	D_0__Bacteria	D_1__Chloroflexi	D_2__KD4-96
Otu1461	51	2	3	0	2	3	3	4	3	D_0__Bacteria	D_1__Proteobacteria	D_2__Betaproteobacteria	D_3__Burkholderiales	D_4__Comamonadaceae
Otu317	1	0	0	12	6	23	122	71	43	D_0__Bacteria	D_1__Proteobacteria	D_2__Betaproteobacteria	D_3__Burkholderiales	D_4__Comamonadaceae
Otu3236	0	0	0	0	0	0	0	0	0	D_0__Bacteria	D_1__Proteobacteria	D_2__Deltaproteobacteria	D_3__Myxococcales	D_4__P3OB-42
Otu1666	17	1	1	0	0	1	6	23	4	D_0__Bacteria	D_1__Proteobacteria	D_2__Betaproteobacteria	D_3__Burkholderiales	D_4__Comamonadaceae
Otu3381	1	1	0	6	3	8	0	0	2	D_0__Bacteria	D_1__Firmicutes
Otu294	11	10	20	87	91	60	26	16	13	D_0__Bacteria	D_1__Proteobacteria	D_2__Betaproteobacteria	D_3__SC-I-84
Otu3710	0	1	0	7	1	2	0	0	0	D_0__Bacteria	D_1__Cyanobacteria	D_2__Chloroplast
Otu2807	28	1	2	0	1	3	0	0	2	D_0__Bacteria	D_1__Proteobacteria	D_2__Betaproteobacteria	D_3__Burkholderiales	D_4__Oxalobacteraceae
Otu381	5	8	17	67	92	37	59	25	45	D_0__Bacteria	D_1__Proteobacteria	D_2__Gammaproteobacteria
Otu1452	2	4	6	9	8	9	8	2	1	D_0__Bacteria	D_1__Proteobacteria	D_2__Alphaproteobacteria	D_3__Rhizobiales	D_4__Phyllobacteriaceae
Otu2599	1	1	1	0	4	7	4	1	4	D_0__Bacteria	D_1__Actinobacteria	D_2__Thermoleophilia	D_3__Gaiellales	D_4__uncultured
Otu3936	0	0	2	1	0	0	7	1	5	D_0__Bacteria	D_1__Proteobacteria	D_2__Alphaproteobacteria	D_3__Rhodospirillales	D_4__Acetobacteraceae
Otu1076	0	1	0	19	12	13	24	8	9	D_0__Bacteria	D_1__Proteobacteria	D_2__Alphaproteobacteria	D_3__Rhizobiales	D_4__alphaI cluster
Otu861	0	3	1	7	11	6	32	11	26	D_0__Bacteria	D_1__Actinobacteria	D_2__Thermoleophilia	D_3__Gaiellales	D_4__uncultured
Otu1134	0	0	0	0	0	0	0	0	0	D_0__Bacteria	D_1__Proteobacteria	D_2__Alphaproteobacteria	D_3__Rhodobacterales	D_4__Rhodobacteraceae
Otu434	2	3	7	5	6	25	40	60	48	D_0__Bacteria	D_1__Proteobacteria	D_2__Alphaproteobacteria	D_3__Rhizobiales	D_4__Hyphomicrobiaceae
[truncated: 288 more rows]
