# Supplementary material for: Using Ipomoea aquatic as an environmental-friendly alternative to Elodea nuttallii for the aquaculture of Chinese mitten crab
Source: PeerJ. 2019 Apr 19;7:e6785. doi: 10.7717/peerj.6785 (PMC6476289; doi:10.7717/peerj.6785)
Supplement: Supplemental Information 10 — Raw data exported from PICRUSt applied for analyses and preparation for Fig. 9. [file peerj-07-6785-s010.zip]

Archive with 6 entries (6 files):
- File6/DENITRO_KO_metagenome_contributions.tab
- File6/KO_multiple_comparisons.csv
- File6/Nitrification_KO_metagenome_contributions.tab
- File6/predicted_level1.xlsx
- File6/predicted_level2.xlsx
- File6/predicted_level3.xlsx
