# Supplementary material for: Using Ipomoea aquatic as an environmental-friendly alternative to Elodea nuttallii for the aquaculture of Chinese mitten crab
Source: PeerJ. 2019 Apr 19;7:e6785. doi: 10.7717/peerj.6785 (PMC6476289; doi:10.7717/peerj.6785)
Supplement: Supplemental Information 10 — Raw data exported from PICRUSt applied for analyses and preparation for Fig. 9. [file peerj-07-6785-s010.zip › File6/DENITRO_KO_metagenome_contributions.tab]

Gene	Sample	OTU	GeneCountPerGenome	OTUAbundanceInSample	CountContributedByOTU	ContributionPercentOfSample	ContributionPercentOfAllSamples	Kingdom	Phylum	Class	Order	Family	Genus	Species
K04561	OS.3	4479946	1	0.333333333	0.333333333	0.000243217	2.57E-05	k__Bacteria	p__Proteobacteria	c__Betaproteobacteria	o__MND1	f__	g__	s__
K04561	OS.3	594198	1	0.5	0.5	0.000364826	3.86E-05	k__Bacteria	p__Proteobacteria	c__Deltaproteobacteria	o__MBNT15	f__	g__	s__
K04561	OS.3	1127173	1	0.5	0.5	0.000364826	3.86E-05	k__Bacteria	p__Proteobacteria	c__Deltaproteobacteria	o__Syntrophobacterales	f__Syntrophobacteraceae	g__	s__
K04561	OS.3	4386766	1	0.333333333	0.333333333	0.000243217	2.57E-05	k__Bacteria	p__Proteobacteria	c__Betaproteobacteria	o__	f__	g__	s__
K04561	OS.3	680644	2	1	2	0.001459304	0.000154286	k__Bacteria	p__Proteobacteria	c__Deltaproteobacteria	o__Myxococcales	f__	g__	s__
K04561	OS.3	608919	1	0.333333333	0.333333333	0.000243217	2.57E-05	k__Bacteria	p__Proteobacteria	c__Deltaproteobacteria	o__Myxococcales	f__	g__	s__
K04561	OS.3	593437	1	0.75	0.75	0.000547239	5.79E-05	k__Bacteria	p__Proteobacteria	c__Alphaproteobacteria	o__Rhodobacterales	f__Rhodobacteraceae	g__	s__
K04561	OS.3	807452	1	2.25	2.25	0.001641717	0.000173571	k__Bacteria	p__Proteobacteria	c__Alphaproteobacteria	o__Rhodobacterales	f__Rhodobacteraceae	g__Rhodobacter	s__
K04561	OS.3	514041	1	0.333333333	0.333333333	0.000243217	2.57E-05	k__Bacteria	p__Proteobacteria	c__Alphaproteobacteria	o__Sphingomonadales	f__Sphingomonadaceae	g__Kaistobacter	s__
K04561	OS.3	627435	1	1.5	1.5	0.001094478	0.000115714	k__Bacteria	p__Proteobacteria	c__Deltaproteobacteria	o__Myxococcales	f__0319-6G20	g__	s__
K04561	OS.3	754396	1	1.5	1.5	0.001094478	0.000115714	k__Bacteria	p__Proteobacteria	c__Betaproteobacteria	o__Burkholderiales	f__	g__	s__
K04561	OS.3	521994	1	6.5	6.5	0.004742737	0.000501429	k__Bacteria	p__Proteobacteria	c__Alphaproteobacteria	o__Rhodobacterales	f__Rhodobacteraceae	g__Rhodobacter	s__
K04561	OS.3	686569	1	0.333333333	0.333333333	0.000243217	2.57E-05	k__Bacteria	p__Proteobacteria	c__Betaproteobacteria	o__SC-I-84	f__	g__	s__
K04561	OS.3	159853	1	1	1	0.000729652	7.71E-05	k__Bacteria	p__Proteobacteria	c__Deltaproteobacteria	o__MIZ46	f__	g__	s__
K04561	OS.3	153559	1	2.333333333	2.333333333	0.001702521	0.00018	k__Bacteria	p__Proteobacteria	c__Betaproteobacteria	o__Rhodocyclales	f__Rhodocyclaceae	g__C39	s__
K04561	OS.3	278075	1	4	4	0.002918607	0.000308572	k__Bacteria	p__Proteobacteria	c__Alphaproteobacteria	o__Sphingomonadales	f__Sphingomonadaceae	g__Zymomonas	s__
K04561	OS.3	104624	1	1.666666667	1.666666667	0.001216086	0.000128571	k__Bacteria	p__Proteobacteria	c__Deltaproteobacteria	o__Myxococcales	f__	g__	s__
K04561	OS.3	829745	1	3.666666667	3.666666667	0.00267539	0.000282857	k__Bacteria	p__Proteobacteria	c__Betaproteobacteria	o__Burkholderiales	f__Comamonadaceae	g__	s__
K04561	OS.3	830893	1	1.5	1.5	0.001094478	0.000115714	k__Bacteria	p__Proteobacteria	c__Alphaproteobacteria	o__Rhizobiales	f__Phyllobacteriaceae	g__	s__
K04561	OS.3	804160	1	1.666666667	1.666666667	0.001216086	0.000128571	k__Bacteria	p__Cyanobacteria	c__Oscillatoriophycideae	o__Chroococcales	f__Gomphosphaeriaceae	g__	s__
K04561	OS.3	463253	1	0.333333333	0.333333333	0.000243217	2.57E-05	k__Bacteria	p__Proteobacteria	c__Betaproteobacteria	o__Rhodocyclales	f__Rhodocyclaceae	g__C39	s__
K04561	OS.3	243306	1	0.333333333	0.333333333	0.000243217	2.57E-05	k__Bacteria	p__Proteobacteria	c__Deltaproteobacteria	o__Desulfovibrionales	f__Desulfovibrionaceae	g__Desulfovibrio	s__
K04561	OS.3	517116	1	0.25	0.25	0.000182413	1.93E-05	k__Bacteria	p__Proteobacteria	c__Alphaproteobacteria	o__Rhodobacterales	f__Rhodobacteraceae	g__	s__
K04561	OS.3	798634	1	1.333333333	1.333333333	0.000972869	0.000102857	k__Bacteria	p__Proteobacteria	c__Betaproteobacteria	o__Burkholderiales	f__Comamonadaceae	g__	s__
K04561	OS.3	4456312	1	2	2	0.001459304	0.000154286	k__Bacteria	p__Proteobacteria	c__Gammaproteobacteria	o__Methylococcales	f__Methylococcaceae	g__Methylocaldum	s__
K04561	OS.3	1064541	1	1	1	0.000729652	7.71E-05	k__Bacteria	p__Acidobacteria	c__Solibacteres	o__Solibacterales	f__	g__	s__
K04561	OS.3	4360447	1	0.25	0.25	0.000182413	1.93E-05	k__Bacteria	p__Proteobacteria	c__Betaproteobacteria	o__Burkholderiales	f__	g__	s__
K04561	OS.3	4296769	1	0.666666667	0.666666667	0.000486435	5.14E-05	k__Bacteria	p__Proteobacteria	c__Deltaproteobacteria	o__Myxococcales	f__	g__	s__
K04561	OS.3	4349607	2	1	2	0.001459304	0.000154286	k__Bacteria	p__Proteobacteria	c__Deltaproteobacteria	o__Myxococcales	f__	g__	s__
K04561	OS.3	151384	1	0.333333333	0.333333333	0.000243217	2.57E-05	k__Bacteria	p__Proteobacteria	c__Betaproteobacteria	o__Burkholderiales	f__	g__	s__
K04561	OS.3	2641600	1	1	1	0.000729652	7.71E-05	k__Bacteria	p__Proteobacteria	c__Gammaproteobacteria	o__Xanthomonadales	f__Xanthomonadaceae	g__	s__
K04561	OS.3	869526	1	1.666666667	1.666666667	0.001216086	0.000128571	k__Bacteria	p__Proteobacteria	c__Betaproteobacteria	o__Rhodocyclales	f__Rhodocyclaceae	g__Dechloromonas	s__
K04561	OS.3	816463	1	0.5	0.5	0.000364826	3.86E-05	k__Bacteria	p__Proteobacteria	c__Deltaproteobacteria	o__Syntrophobacterales	f__Syntrophobacteraceae	g__	s__
K04561	OS.3	131476	1	1.333333333	1.333333333	0.000972869	0.000102857	k__Bacteria	p__Proteobacteria	c__Deltaproteobacteria	o__Myxococcales	f__	g__	s__
K04561	OS.3	544772	1	4	4	0.002918607	0.000308572	k__Bacteria	p__Proteobacteria	c__Alphaproteobacteria	o__Rhizobiales	f__Hyphomicrobiaceae	g__Devosia	s__
K04561	OS.3	558915	1	8.5	8.5	0.006202041	0.000655714	k__Bacteria	p__Proteobacteria	c__Betaproteobacteria	o__Burkholderiales	f__Burkholderiaceae	g__	s__
K04561	OS.3	552734	1	1.5	1.5	0.001094478	0.000115714	k__Bacteria	p__Proteobacteria	c__Deltaproteobacteria	o__	f__	g__	s__
K04561	OS.3	1105514	1	3	3	0.002188956	0.000231429	k__Bacteria	p__Proteobacteria	c__Betaproteobacteria	o__Rhodocyclales	f__Rhodocyclaceae	g__Dechloromonas	s__
K04561	OS.3	647775	1	24.5	24.5	0.01787647	0.001890001	k__Bacteria	p__Proteobacteria	c__Betaproteobacteria	o__Burkholderiales	f__Comamonadaceae	g__	s__
K04561	OS.3	968845	1	0.666666667	0.666666667	0.000486435	5.14E-05	k__Bacteria	p__Proteobacteria	c__Gammaproteobacteria	o__Methylococcales	f__Methylococcaceae	g__Methylomonas	s__
K04561	OS.3	3447869	1	0.5	0.5	0.000364826	3.86E-05	k__Bacteria	p__Proteobacteria	c__Betaproteobacteria	o__Burkholderiales	f__	g__	s__
K04561	OS.3	559099	1	0.333333333	0.333333333	0.000243217	2.57E-05	k__Bacteria	p__Proteobacteria	c__Betaproteobacteria	o__Rhodocyclales	f__Rhodocyclaceae	g__Propionivibrio	s__
K04561	OS.3	1072787	1	13.5	13.5	0.0098503	0.001041429	k__Bacteria	p__Proteobacteria	c__Gammaproteobacteria	o__Xanthomonadales	f__Xanthomonadaceae	g__Thermomonas	s__
K04561	OS.3	4151701	1	30.5	30.5	0.022254381	0.002352858	k__Bacteria	p__Proteobacteria	c__Gammaproteobacteria	o__Xanthomonadales	f__Xanthomonadaceae	g__	s__
K04561	OS.3	888396	1	3.333333333	3.333333333	0.002432173	0.000257143	k__Bacteria	p__Proteobacteria	c__Betaproteobacteria	o__Burkholderiales	f__Comamonadaceae	g__Hydrogenophaga	s__
K04561	OS.3	539866	1	8.666666667	8.666666667	0.006323649	0.000668572	k__Bacteria	p__Proteobacteria	c__Gammaproteobacteria	o__Thiotrichales	f__Piscirickettsiaceae	g__	s__
K04561	OS.3	150612	1	0.5	0.5	0.000364826	3.86E-05	k__Bacteria	p__Proteobacteria	c__Deltaproteobacteria	o__	f__	g__	s__
K04561	OS.3	578490	1	2	2	0.001459304	0.000154286	k__Bacteria	p__Proteobacteria	c__Gammaproteobacteria	o__Xanthomonadales	f__Xanthomonadaceae	g__	s__
K04561	OS.3	525171	1	0.5	0.5	0.000364826	3.86E-05	k__Bacteria	p__Proteobacteria	c__Deltaproteobacteria	o__Bdellovibrionales	f__Bdellovibrionaceae	g__Bdellovibrio	s__
K04561	OS.3	656975	1	0.5	0.5	0.000364826	3.86E-05	k__Bacteria	p__Proteobacteria	c__Deltaproteobacteria	o__Syntrophobacterales	f__Syntrophobacteraceae	g__	s__
K04561	OS.3	540681	1	0.5	0.5	0.000364826	3.86E-05	k__Bacteria	p__Proteobacteria	c__Deltaproteobacteria	o__Syntrophobacterales	f__Syntrophobacteraceae	g__	s__
K04561	OS.3	674370	1	5	5	0.003648259	0.000385714	k__Bacteria	p__Proteobacteria	c__Alphaproteobacteria	o__Rhizobiales	f__Hyphomicrobiaceae	g__Devosia	s__
K04561	OS.3	3237	1	1.333333333	1.333333333	0.000972869	0.000102857	k__Bacteria	p__Cyanobacteria	c__Oscillatoriophycideae	o__Chroococcales	f__Microcystaceae	g__Microcystis	s__
K04561	OS.3	168456	1	0.25	0.25	0.000182413	1.93E-05	k__Bacteria	p__Proteobacteria	c__Alphaproteobacteria	o__Rhodobacterales	f__Rhodobacteraceae	g__Rhodobacter	s__
K04561	OS.3	1123249	1	0.333333333	0.333333333	0.000243217	2.57E-05	k__Bacteria	p__Proteobacteria	c__Betaproteobacteria	o__SC-I-84	f__	g__	s__
K04561	OS.3	917635	1	3.5	3.5	0.002553781	0.00027	k__Bacteria	p__Proteobacteria	c__Alphaproteobacteria	o__Rhizobiales	f__Hyphomicrobiaceae	g__	s__
K04561	OS.3	830539	1	0.333333333	0.333333333	0.000243217	2.57E-05	k__Bacteria	p__Proteobacteria	c__Deltaproteobacteria	o__Myxococcales	f__Polyangiaceae	g__	s__
K04561	OS.3	547362	1	0.333333333	0.333333333	0.000243217	2.57E-05	k__Bacteria	p__Proteobacteria	c__Betaproteobacteria	o__Hydrogenophilales	f__Hydrogenophilaceae	g__Thiobacillus	s__
K04561	OS.3	825276	1	7	7	0.005107563	0.00054	k__Bacteria	p__Proteobacteria	c__Betaproteobacteria	o__SC-I-84	f__	g__	s__
K04561	OS.3	577289	1	2	2	0.001459304	0.000154286	k__Bacteria	p__Proteobacteria	c__Alphaproteobacteria	o__Rhizobiales	f__Hyphomicrobiaceae	g__Devosia	s__
K04561	OS.3	531901	1	0.666666667	0.666666667	0.000486435	5.14E-05	k__Bacteria	p__Proteobacteria	c__Betaproteobacteria	o__Rhodocyclales	f__Rhodocyclaceae	g__	s__
K04561	OS.3	846104	2	5	10	0.007296518	0.000771429	k__Bacteria	p__Proteobacteria	c__Betaproteobacteria	o__Burkholderiales	f__Comamonadaceae	g__Diaphorobacter	s__
K04561	OS.3	1074498	1	0.5	0.5	0.000364826	3.86E-05	k__Bacteria	p__Proteobacteria	c__Deltaproteobacteria	o__MIZ46	f__	g__	s__
K04561	OS.3	253712	1	2.5	2.5	0.00182413	0.000192857	k__Bacteria	p__Proteobacteria	c__Deltaproteobacteria	o__Syntrophobacterales	f__Syntrophobacteraceae	g__	s__
K04561	OS.3	149268	1	2.666666667	2.666666667	0.001945738	0.000205714	k__Bacteria	p__Proteobacteria	c__Betaproteobacteria	o__Rhodocyclales	f__Rhodocyclaceae	g__	s__
K04561	OS.3	4326875	1	2.5	2.5	0.00182413	0.000192857	k__Bacteria	p__Chlamydiae	c__Chlamydiia	o__Chlamydiales	f__	g__	s__
K04561	OS.3	4357991	1	0.5	0.5	0.000364826	3.86E-05	k__Bacteria	p__Proteobacteria	c__Deltaproteobacteria	o__Bdellovibrionales	f__Bdellovibrionaceae	g__Bdellovibrio	s__
K04561	OS.3	1106617	1	4	4	0.002918607	0.000308572	k__Bacteria	p__Proteobacteria	c__Betaproteobacteria	o__Burkholderiales	f__Comamonadaceae	g__	s__
K04561	OS.3	1130747	1	0.5	0.5	0.000364826	3.86E-05	k__Bacteria	p__Proteobacteria	c__Deltaproteobacteria	o__Syntrophobacterales	f__Syntrophobacteraceae	g__	s__
K04561	OS.3	583548	1	10	10	0.007296518	0.000771429	k__Bacteria	p__Proteobacteria	c__Deltaproteobacteria	o__Desulfuromonadales	f__Geobacteraceae	g__Geobacter	s__
K04561	OS.3	754285	1	1.333333333	1.333333333	0.000972869	0.000102857	k__Bacteria	p__Proteobacteria	c__Betaproteobacteria	o__	f__	g__	s__
K04561	OS.3	955582	1	1	1	0.000729652	7.71E-05	k__Bacteria	p__Proteobacteria	c__Gammaproteobacteria	o__Xanthomonadales	f__Xanthomonadaceae	g__	s__
K04561	OS.3	365866	1	6.333333333	6.333333333	0.004621128	0.000488572	k__Bacteria	p__Proteobacteria	c__Betaproteobacteria	o__Rhodocyclales	f__Rhodocyclaceae	g__	s__
K04561	OS.3	3703471	1	3	3	0.002188956	0.000231429	k__Bacteria	p__Proteobacteria	c__Gammaproteobacteria	o__Methylococcales	f__Methylococcaceae	g__Methylocaldum	s__
K04561	OS.3	706547	1	5.333333333	5.333333333	0.003891476	0.000411429	k__Bacteria	p__Proteobacteria	c__Betaproteobacteria	o__Rhodocyclales	f__Rhodocyclaceae	g__	s__
K04561	OS.3	772762	1	7	7	0.005107563	0.00054	k__Bacteria	p__Proteobacteria	c__Gammaproteobacteria	o__	f__	g__	s__
K04561	OS.3	518661	1	0.5	0.5	0.000364826	3.86E-05	k__Bacteria	p__Proteobacteria	c__Alphaproteobacteria	o__Rhizobiales	f__Phyllobacteriaceae	g__	s__
K04561	OS.3	278130	2	0.4	0.8	0.000583721	6.17E-05	k__Bacteria	p__Proteobacteria	c__Gammaproteobacteria	o__	f__	g__	s__
K04561	OS.3	237479	1	1.5	1.5	0.001094478	0.000115714	k__Bacteria	p__Proteobacteria	c__Deltaproteobacteria	o__	f__	g__	s__
K04561	OS.3	1144575	2	2.5	5	0.003648259	0.000385714	k__Bacteria	p__Proteobacteria	c__Deltaproteobacteria	o__Myxococcales	f__	g__	s__
K04561	OS.3	848025	1	0.25	0.25	0.000182413	1.93E-05	k__Bacteria	p__Proteobacteria	c__Betaproteobacteria	o__Burkholderiales	f__Comamonadaceae	g__	s__
K04561	OS.3	648843	1	0.5	0.5	0.000364826	3.86E-05	k__Bacteria	p__Proteobacteria	c__Gammaproteobacteria	o__	f__	g__	s__
K04561	OS.3	545121	1	0.333333333	0.333333333	0.000243217	2.57E-05	k__Bacteria	p__Proteobacteria	c__Betaproteobacteria	o__SC-I-84	f__	g__	s__
K04561	OS.3	697479	1	1.333333333	1.333333333	0.000972869	0.000102857	k__Bacteria	p__Proteobacteria	c__Betaproteobacteria	o__Burkholderiales	f__Comamonadaceae	g__Tepidimonas	s__
K04561	OS.3	846710	1	1	1	0.000729652	7.71E-05	k__Bacteria	p__Proteobacteria	c__Betaproteobacteria	o__Burkholderiales	f__Comamonadaceae	g__	s__
K04561	OS.3	712798	1	0.333333333	0.333333333	0.000243217	2.57E-05	k__Bacteria	p__Proteobacteria	c__Betaproteobacteria	o__Burkholderiales	f__Comamonadaceae	g__	s__
K04561	OS.3	529644	1	0.333333333	0.333333333	0.000243217	2.57E-05	k__Bacteria	p__Proteobacteria	c__Betaproteobacteria	o__SC-I-84	f__	g__	s__
K04561	OS.3	784524	1	2	2	0.001459304	0.000154286	k__Bacteria	p__Proteobacteria	c__Betaproteobacteria	o__Rhodocyclales	f__Rhodocyclaceae	g__Dechloromonas	s__
K04561	OS.3	541609	1	1	1	0.000729652	7.71E-05	k__Bacteria	p__Cyanobacteria	c__Synechococcophycideae	o__Pseudanabaenales	f__Pseudanabaenaceae	g__Leptolyngbya	s__
K04561	OS.3	4406139	1	0.333333333	0.333333333	0.000243217	2.57E-05	k__Bacteria	p__Proteobacteria	c__Betaproteobacteria	o__Thiobacterales	f__	g__	s__
K04561	OS.3	4383956	1	0.333333333	0.333333333	0.000243217	2.57E-05	k__Bacteria	p__Proteobacteria	c__Betaproteobacteria	o__	f__	g__	s__
K04561	OS.3	539242	1	0.5	0.5	0.000364826	3.86E-05	k__Bacteria	p__Proteobacteria	c__Gammaproteobacteria	o__Xanthomonadales	f__Xanthomonadaceae	g__	s__
K04561	OS.3	1120964	1	0.333333333	0.333333333	0.000243217	2.57E-05	k__Bacteria	p__Cyanobacteria	c__Oscillatoriophycideae	o__Chroococcales	f__Gomphosphaeriaceae	g__	s__
K04561	OS.3	141461	1	1.5	1.5	0.001094478	0.000115714	k__Bacteria	p__Proteobacteria	c__Gammaproteobacteria	o__Xanthomonadales	f__Xanthomonadaceae	g__	s__
K04561	OS.3	4347748	1	0.5	0.5	0.000364826	3.86E-05	k__Bacteria	p__Proteobacteria	c__Alphaproteobacteria	o__Rhizobiales	f__Xanthobacteraceae	g__Ancylobacter	s__
K04561	OS.3	559328	1	2.333333333	2.333333333	0.001702521	0.00018	k__Bacteria	p__Proteobacteria	c__Alphaproteobacteria	o__Rhodobacterales	f__Rhodobacteraceae	g__	s__
K04561	OS.3	546165	1	3.333333333	3.333333333	0.002432173	0.000257143	k__Bacteria	p__Proteobacteria	c__Betaproteobacteria	o__Burkholderiales	f__Comamonadaceae	g__Hydrogenophaga	s__
K04561	OS.3	320572	1	0.333333333	0.333333333	0.000243217	2.57E-05	k__Bacteria	p__Proteobacteria	c__Betaproteobacteria	o__Burkholderiales	f__Comamonadaceae	g__Verminephrobacter	s__
K04561	OS.3	2767778	1	0.666666667	0.666666667	0.000486435	5.14E-05	k__Bacteria	p__Proteobacteria	c__Betaproteobacteria	o__SC-I-84	f__	g__	s__
K04561	OS.3	698517	1	0.333333333	0.333333333	0.000243217	2.57E-05	k__Bacteria	p__Proteobacteria	c__Betaproteobacteria	o__Ellin6067	f__	g__	s__
K04561	OS.3	1044436	1	0.5	0.5	0.000364826	3.86E-05	k__Bacteria	p__Proteobacteria	c__Deltaproteobacteria	o__Syntrophobacterales	f__Syntrophobacteraceae	g__	s__
K04561	OS.3	268764	1	0.5	0.5	0.000364826	3.86E-05	k__Bacteria	p__Proteobacteria	c__Deltaproteobacteria	o__Syntrophobacterales	f__Syntrophaceae	g__Desulfobacca	s__
K04561	OS.3	346019	1	1	1	0.000729652	7.71E-05	k__Bacteria	p__Proteobacteria	c__Betaproteobacteria	o__Burkholderiales	f__Alcaligenaceae	g__	s__
K04561	OS.3	3392648	1	0.666666667	0.666666667	0.000486435	5.14E-05	k__Bacteria	p__Proteobacteria	c__Betaproteobacteria	o__Rhodocyclales	f__Rhodocyclaceae	g__Dok59	s__
K04561	OS.3	584071	1	2	2	0.001459304	0.000154286	k__Bacteria	p__Proteobacteria	c__Gammaproteobacteria	o__HOC36	f__	g__	s__
K04561	OS.3	814277	1	1	1	0.000729652	7.71E-05	k__Bacteria	p__Proteobacteria	c__Alphaproteobacteria	o__Rhodobacterales	f__Rhodobacteraceae	g__Paracoccus	s__
K04561	OS.3	357816	1	0.5	0.5	0.000364826	3.86E-05	k__Bacteria	p__Proteobacteria	c__Gammaproteobacteria	o__Methylococcales	f__Methylococcaceae	g__Methylocaldum	s__
K04561	OS.3	325677	1	1	1	0.000729652	7.71E-05	k__Bacteria	p__Proteobacteria	c__Alphaproteobacteria	o__Rhizobiales	f__Hyphomicrobiaceae	g__	s__
K04561	OS.3	325906	1	0.333333333	0.333333333	0.000243217	2.57E-05	k__Bacteria	p__Proteobacteria	c__Betaproteobacteria	o__Burkholderiales	f__	g__	s__
K04561	OS.3	831193	1	0.333333333	0.333333333	0.000243217	2.57E-05	k__Bacteria	p__Proteobacteria	c__Betaproteobacteria	o__Rhodocyclales	f__Rhodocyclaceae	g__Propionivibrio	s__
K04561	OS.3	593751	1	5.666666667	5.666666667	0.004134694	0.000437143	k__Bacteria	p__Proteobacteria	c__Betaproteobacteria	o__SC-I-84	f__	g__	s__
K04561	OS.3	4458357	1	2.333333333	2.333333333	0.001702521	0.00018	k__Bacteria	p__Proteobacteria	c__Alphaproteobacteria	o__Rhodospirillales	f__Rhodospirillaceae	g__Azospirillum	s__
K04561	OS.3	808856	1	15.5	15.5	0.011309603	0.001195715	k__Bacteria	p__Proteobacteria	c__Deltaproteobacteria	o__NB1-j	f__JTB38	g__	s__
K04561	OS.3	1121060	1	6	6	0.004377911	0.000462857	k__Bacteria	p__Proteobacteria	c__Deltaproteobacteria	o__NB1-j	f__	g__	s__
K04561	OS.3	814183	1	5.333333333	5.333333333	0.003891476	0.000411429	k__Bacteria	p__Proteobacteria	c__Betaproteobacteria	o__Ellin6067	f__	g__	s__
K04561	OS.3	580578	1	2	2	0.001459304	0.000154286	k__Bacteria	p__Proteobacteria	c__Betaproteobacteria	o__Burkholderiales	f__Comamonadaceae	g__	s__
K04561	OS.3	532139	1	1	1	0.000729652	7.71E-05	k__Bacteria	p__Proteobacteria	c__Betaproteobacteria	o__MND1	f__	g__	s__
K04561	OS.3	573373	1	75.5	75.5	0.055088714	0.005824287	k__Bacteria	p__Proteobacteria	c__Gammaproteobacteria	o__HOC36	f__	g__	s__
K04561	OS.3	499118	1	1	1	0.000729652	7.71E-05	k__Bacteria	p__Proteobacteria	c__Betaproteobacteria	o__Burkholderiales	f__Comamonadaceae	g__	s__
K04561	OS.3	2232179	1	2	2	0.001459304	0.000154286	k__Bacteria	p__Acidobacteria	c__Solibacteres	o__Solibacterales	f__	g__	s__
K04561	OS.3	850135	1	8	8	0.005837215	0.000617143	k__Bacteria	p__Proteobacteria	c__Betaproteobacteria	o__Burkholderiales	f__Comamonadaceae	g__	s__
K04561	OS.3	3704350	1	1.666666667	1.666666667	0.001216086	0.000128571	k__Bacteria	p__Cyanobacteria	c__Oscillatoriophycideae	o__Chroococcales	f__Microcystaceae	g__Microcystis	s__
K04561	OS.3	1058954	1	0.333333333	0.333333333	0.000243217	2.57E-05	k__Bacteria	p__Proteobacteria	c__Betaproteobacteria	o__Rhodocyclales	f__Rhodocyclaceae	g__Propionivibrio	s__
K04561	OS.3	818234	1	17	17	0.012404081	0.001311429	k__Bacteria	p__Proteobacteria	c__Gammaproteobacteria	o__Xanthomonadales	f__Xanthomonadaceae	g__Lysobacter	s__
K04561	OS.3	580869	1	17	17	0.012404081	0.001311429	k__Bacteria	p__Proteobacteria	c__Deltaproteobacteria	o__Syntrophobacterales	f__Syntrophaceae	g__Desulfomonile	s__
K04561	OS.3	818239	1	0.333333333	0.333333333	0.000243217	2.57E-05	k__Bacteria	p__Proteobacteria	c__Betaproteobacteria	o__Rhodocyclales	f__Rhodocyclaceae	g__	s__
K04561	OS.3	1052930	1	0.5	0.5	0.000364826	3.86E-05	k__Bacteria	p__Proteobacteria	c__Gammaproteobacteria	o__Xanthomonadales	f__Xanthomonadaceae	g__Luteimonas	s__
K04561	OS.3	244727	1	18.66666667	18.66666667	0.013620168	0.00144	k__Bacteria	p__Proteobacteria	c__Betaproteobacteria	o__Burkholderiales	f__Comamonadaceae	g__	s__
K04561	OS.3	682601	1	1	1	0.000729652	7.71E-05	k__Bacteria	p__Proteobacteria	c__Alphaproteobacteria	o__Rhodobacterales	f__Rhodobacteraceae	g__Rhodobacter	s__
K04561	OS.3	1124243	1	0.5	0.5	0.000364826	3.86E-05	k__Bacteria	p__Proteobacteria	c__Gammaproteobacteria	o__Methylococcales	f__Methylococcaceae	g__	s__
K04561	OS.3	251465	1	0.666666667	0.666666667	0.000486435	5.14E-05	k__Bacteria	p__Proteobacteria	c__Betaproteobacteria	o__Burkholderiales	f__Comamonadaceae	g__	s__
K04561	OS.3	3025389	1	0.333333333	0.333333333	0.000243217	2.57E-05	k__Bacteria	p__Proteobacteria	c__Betaproteobacteria	o__Burkholderiales	f__Comamonadaceae	g__Hydrogenophaga	s__
K04561	OS.3	704462	1	27.66666667	27.66666667	0.020187034	0.002134286	k__Bacteria	p__Proteobacteria	c__Betaproteobacteria	o__Burkholderiales	f__Comamonadaceae	g__	s__
K04561	OS.3	849118	1	32.5	32.5	0.023713685	0.002507144	k__Bacteria	p__Proteobacteria	c__Alphaproteobacteria	o__Rhizobiales	f__Hyphomicrobiaceae	g__Devosia	s__
K04561	OS.3	584085	1	0.2	0.2	0.00014593	1.54E-05	k__Bacteria	p__Bacteroidetes	c__[Saprospirae]	o__[Saprospirales]	f__Chitinophagaceae	g__Chitinophaga	s__
K04561	OS.3	512321	1	1	1	0.000729652	7.71E-05	k__Bacteria	p__Proteobacteria	c__Betaproteobacteria	o__MND1	f__	g__	s__
K04561	OS.3	540746	1	2.333333333	2.333333333	0.001702521	0.00018	k__Bacteria	p__Proteobacteria	c__Betaproteobacteria	o__Rhodocyclales	f__Rhodocyclaceae	g__Dechloromonas	s__
K04561	OS.3	14535	1	0.1	0.1	7.30E-05	7.71E-06	k__Bacteria	p__Firmicutes	c__Bacilli	o__Bacillales	f__Bacillaceae	g__Geobacillus	s__thermodenitrificans
K04561	OS.3	511649	1	0.333333333	0.333333333	0.000243217	2.57E-05	k__Bacteria	p__Proteobacteria	c__Betaproteobacteria	o__Rhodocyclales	f__Rhodocyclaceae	g__Z-35	s__
K04561	OS.3	2194878	1	1.5	1.5	0.001094478	0.000115714	k__Bacteria	p__Proteobacteria	c__Alphaproteobacteria	o__Rhodobacterales	f__Rhodobacteraceae	g__Rhodobacter	s__
K04561	OS.3	239128	1	1	1	0.000729652	7.71E-05	k__Bacteria	p__Proteobacteria	c__Betaproteobacteria	o__Rhodocyclales	f__Rhodocyclaceae	g__	s__
K04561	OS.3	555469	1	0.666666667	0.666666667	0.000486435	5.14E-05	k__Bacteria	p__Proteobacteria	c__Betaproteobacteria	o__Rhodocyclales	f__Rhodocyclaceae	g__	s__
K04561	OS.3	4353000	1	0.666666667	0.666666667	0.000486435	5.14E-05	k__Bacteria	p__Proteobacteria	c__Betaproteobacteria	o__Thiobacterales	f__	g__	s__
K04561	OS.3	336784	1	0.2	0.2	0.00014593	1.54E-05	k__Bacteria	p__Firmicutes	c__Clostridia	o__Clostridiales	f__Peptococcaceae	g__Desulfosporosinus	s__meridiei
K04561	OS.3	4345857	1	0.333333333	0.333333333	0.000243217	2.57E-05	k__Bacteria	p__Proteobacteria	c__Deltaproteobacteria	o__Myxococcales	f__	g__	s__
K04561	OS.3	590601	1	0.333333333	0.333333333	0.000243217	2.57E-05	k__Bacteria	p__Proteobacteria	c__Betaproteobacteria	o__Burkholderiales	f__Oxalobacteraceae	g__	s__
K04561	OS.3	346925	1	11.5	11.5	0.008390996	0.000887143	k__Bacteria	p__Proteobacteria	c__Deltaproteobacteria	o__Syntrophobacterales	f__Syntrophobacteraceae	g__	s__
K04561	OS.3	610486	1	0.5	0.5	0.000364826	3.86E-05	k__Bacteria	p__Proteobacteria	c__Betaproteobacteria	o__Burkholderiales	f__Comamonadaceae	g__Curvibacter	s__
K04561	OS.3	3802893	1	0.333333333	0.333333333	0.000243217	2.57E-05	k__Bacteria	p__Proteobacteria	c__Betaproteobacteria	o__MND1	f__	g__	s__
K04561	OS.3	548961	1	14.33333333	14.33333333	0.010458343	0.001105715	k__Bacteria	p__Proteobacteria	c__Gammaproteobacteria	o__Thiotrichales	f__Piscirickettsiaceae	g__	s__
K04561	OS.3	578293	1	0.333333333	0.333333333	0.000243217	2.57E-05	k__Bacteria	p__Proteobacteria	c__Betaproteobacteria	o__Ellin6067	f__	g__	s__
K04561	OS.3	903988	1	0.333333333	0.333333333	0.000243217	2.57E-05	k__Bacteria	p__Proteobacteria	c__Deltaproteobacteria	o__Myxococcales	f__	g__	s__
K04561	OS.3	4349833	1	0.5	0.5	0.000364826	3.86E-05	k__Bacteria	p__Proteobacteria	c__Deltaproteobacteria	o__NB1-j	f__	g__	s__
K04561	OS.3	580223	1	7.333333333	7.333333333	0.00535078	0.000565714	k__Bacteria	p__Proteobacteria	c__Alphaproteobacteria	o__Rhodobacterales	f__Rhodobacteraceae	g__Phaeobacter	s__
K04561	OS.3	1053775	1	8	8	0.005837215	0.000617143	k__Bacteria	p__Proteobacteria	c__Alphaproteobacteria	o__Rhizobiales	f__Hyphomicrobiaceae	g__Devosia	s__
K04561	OS.3	555683	1	28.66666667	28.66666667	0.020916686	0.002211429	k__Bacteria	p__Proteobacteria	c__Betaproteobacteria	o__Rhodocyclales	f__Rhodocyclaceae	g__	s__
K04561	OS.3	148843	1	0.666666667	0.666666667	0.000486435	5.14E-05	k__Bacteria	p__Proteobacteria	c__Betaproteobacteria	o__	f__	g__	s__
K04561	OS.3	4041620	1	5	5	0.003648259	0.000385714	k__Bacteria	p__Proteobacteria	c__Gammaproteobacteria	o__Thiotrichales	f__Piscirickettsiaceae	g__	s__
K04561	OS.3	546434	1	0.25	0.25	0.000182413	1.93E-05	k__Bacteria	p__Proteobacteria	c__Betaproteobacteria	o__Burkholderiales	f__Burkholderiaceae	g__	s__
K04561	OS.3	913849	1	1	1	0.000729652	7.71E-05	k__Bacteria	p__Proteobacteria	c__Alphaproteobacteria	o__Rhizobiales	f__Hyphomicrobiaceae	g__Devosia	s__
K04561	OS.3	108892	1	0.5	0.5	0.000364826	3.86E-05	k__Bacteria	p__Proteobacteria	c__Deltaproteobacteria	o__Bdellovibrionales	f__Bdellovibrionaceae	g__Bdellovibrio	s__
K04561	OS.3	23644	1	0.5	0.5	0.000364826	3.86E-05	k__Bacteria	p__Chlamydiae	c__Chlamydiia	o__Chlamydiales	f__Parachlamydiaceae	g__	s__
K04561	OS.3	1108289	1	0.666666667	0.666666667	0.000486435	5.14E-05	k__Bacteria	p__Proteobacteria	c__Alphaproteobacteria	o__Rhodobacterales	f__Rhodobacteraceae	g__	s__
K04561	OS.3	252902	1	0.333333333	0.333333333	0.000243217	2.57E-05	k__Bacteria	p__Proteobacteria	c__Betaproteobacteria	o__	f__	g__	s__
K04561	OS.3	1108275	1	7	7	0.005107563	0.00054	k__Bacteria	p__Proteobacteria	c__Betaproteobacteria	o__Burkholderiales	f__Comamonadaceae	g__Limnohabitans	s__
K04561	OS.3	558943	1	1	1	0.000729652	7.71E-05	k__Bacteria	p__Proteobacteria	c__Deltaproteobacteria	o__Syntrophobacterales	f__Syntrophaceae	g__Desulfomonile	s__
K04561	OS.3	804883	1	2.666666667	2.666666667	0.001945738	0.000205714	k__Bacteria	p__Proteobacteria	c__Deltaproteobacteria	o__Myxococcales	f__	g__	s__
K04561	OS.3	868849	1	0.333333333	0.333333333	0.000243217	2.57E-05	k__Bacteria	p__Proteobacteria	c__Betaproteobacteria	o__Thiobacterales	f__	g__	s__
K04561	OS.3	149154	1	1.333333333	1.333333333	0.000972869	0.000102857	k__Bacteria	p__Proteobacteria	c__Betaproteobacteria	o__Rhodocyclales	f__Rhodocyclaceae	g__C39	s__
K04561	OS.3	4482278	1	0.5	0.5	0.000364826	3.86E-05	k__Bacteria	p__Proteobacteria	c__Alphaproteobacteria	o__Rhodobacterales	f__Rhodobacteraceae	g__	s__
K04561	OS.3	574991	1	5.666666667	5.666666667	0.004134694	0.000437143	k__Bacteria	p__Proteobacteria	c__Betaproteobacteria	o__Burkholderiales	f__Comamonadaceae	g__Rubrivivax	s__
K04561	OS.3	113261	1	0.333333333	0.333333333	0.000243217	2.57E-05	k__Bacteria	p__Proteobacteria	c__Deltaproteobacteria	o__Myxococcales	f__	g__	s__
K04561	OS.3	1131272	1	1	1	0.000729652	7.71E-05	k__Bacteria	p__Proteobacteria	c__Deltaproteobacteria	o__Bdellovibrionales	f__Bdellovibrionaceae	g__Bdellovibrio	s__
K04561	OS.3	564748	1	0.666666667	0.666666667	0.000486435	5.14E-05	k__Bacteria	p__Proteobacteria	c__Betaproteobacteria	o__Rhodocyclales	f__Rhodocyclaceae	g__Dechloromonas	s__
K04561	OS.3	736463	1	1	1	0.000729652	7.71E-05	k__Bacteria	p__Acidobacteria	c__Solibacteres	o__Solibacterales	f__Solibacteraceae	g__Candidatus Solibacter	s__
K04561	OS.3	583768	1	1	1	0.000729652	7.71E-05	k__Bacteria	p__Proteobacteria	c__Betaproteobacteria	o__Rhodocyclales	f__Rhodocyclaceae	g__Propionivibrio	s__
K04561	OS.3	2651351	1	0.75	0.75	0.000547239	5.79E-05	k__Bacteria	p__Proteobacteria	c__Betaproteobacteria	o__Burkholderiales	f__	g__	s__
K04561	OS.3	586914	2	4	8	0.005837215	0.000617143	k__Bacteria	p__Proteobacteria	c__Deltaproteobacteria	o__Desulfuromonadales	f__Geobacteraceae	g__Geobacter	s__
K04561	OS.3	1060822	1	1	1	0.000729652	7.71E-05	k__Bacteria	p__Proteobacteria	c__Gammaproteobacteria	o__HOC36	f__	g__	s__
K04561	OS.3	798097	1	0.5	0.5	0.000364826	3.86E-05	k__Bacteria	p__Proteobacteria	c__Alphaproteobacteria	o__Rhizobiales	f__Hyphomicrobiaceae	g__Devosia	s__
K04561	OS.3	254765	2	0.666666667	1.333333333	0.000972869	0.000102857	k__Bacteria	p__Proteobacteria	c__Gammaproteobacteria	o__Methylococcales	f__Methylococcaceae	g__	s__
K04561	OS.3	945478	1	0.5	0.5	0.000364826	3.86E-05	k__Bacteria	p__Proteobacteria	c__Gammaproteobacteria	o__Xanthomonadales	f__Xanthomonadaceae	g__	s__
K04561	OS.3	579765	1	0.5	0.5	0.000364826	3.86E-05	k__Bacteria	p__Proteobacteria	c__Betaproteobacteria	o__Gallionellales	f__Gallionellaceae	g__Gallionella	s__
K04561	OS.3	1141201	1	0.5	0.5	0.000364826	3.86E-05	k__Bacteria	p__Proteobacteria	c__Gammaproteobacteria	o__Methylococcales	f__Methylococcaceae	g__Methylocaldum	s__
K04561	OS.3	850808	1	0.333333333	0.333333333	0.000243217	2.57E-05	k__Bacteria	p__Proteobacteria	c__Betaproteobacteria	o__Hydrogenophilales	f__Hydrogenophilaceae	g__Thiobacillus	s__
K04561	OS.3	543416	1	22.75	22.75	0.016599579	0.001755	k__Bacteria	p__Proteobacteria	c__Alphaproteobacteria	o__Rhodobacterales	f__Rhodobacteraceae	g__Rhodobacter	s__
K04561	OS.3	940737	1	4	4	0.002918607	0.000308572	k__Bacteria	p__Proteobacteria	c__Betaproteobacteria	o__Burkholderiales	f__Comamonadaceae	g__	s__
K04561	OS.3	689559	1	0.333333333	0.333333333	0.000243217	2.57E-05	k__Bacteria	p__Proteobacteria	c__Betaproteobacteria	o__Rhodocyclales	f__Rhodocyclaceae	g__	s__
K04561	OS.3	205044	1	0.333333333	0.333333333	0.000243217	2.57E-05	k__Bacteria	p__Proteobacteria	c__Betaproteobacteria	o__Ellin6067	f__	g__	s__
K04561	OS.3	1688393	1	0.666666667	0.666666667	0.000486435	5.14E-05	k__Bacteria	p__Proteobacteria	c__Betaproteobacteria	o__Rhodocyclales	f__Rhodocyclaceae	g__Propionivibrio	s__
K04561	OS.3	1122784	1	3.333333333	3.333333333	0.002432173	0.000257143	k__Bacteria	p__Proteobacteria	c__Betaproteobacteria	o__SC-I-84	f__	g__	s__
K04561	OS.3	6721	1	0.666666667	0.666666667	0.000486435	5.14E-05	k__Bacteria	p__Proteobacteria	c__Betaproteobacteria	o__Rhodocyclales	f__Rhodocyclaceae	g__Propionivibrio	s__
K04561	OS.3	517065	1	0.333333333	0.333333333	0.000243217	2.57E-05	k__Bacteria	p__Bacteroidetes	c__[Saprospirae]	o__[Saprospirales]	f__Chitinophagaceae	g__Flavihumibacter	s__
K04561	OS.3	4426269	1	0.333333333	0.333333333	0.000243217	2.57E-05	k__Bacteria	p__Proteobacteria	c__Betaproteobacteria	o__Burkholderiales	f__Comamonadaceae	g__	s__
K04561	OS.3	1118212	1	0.333333333	0.333333333	0.000243217	2.57E-05	k__Bacteria	p__Proteobacteria	c__Betaproteobacteria	o__Burkholderiales	f__Comamonadaceae	g__	s__
K04561	OS.3	3560258	1	1	1	0.000729652	7.71E-05	k__Bacteria	p__Proteobacteria	c__Gammaproteobacteria	o__Chromatiales	f__Chromatiaceae	g__Thiocapsa	s__
K04561	OS.3	4475022	1	0.333333333	0.333333333	0.000243217	2.57E-05	k__Bacteria	p__Proteobacteria	c__Deltaproteobacteria	o__Myxococcales	f__	g__	s__
K04561	OS.3	150497	1	1	1	0.000729652	7.71E-05	k__Bacteria	p__Proteobacteria	c__Gammaproteobacteria	o__HOC36	f__	g__	s__
K04561	OS.3	253816	1	0.5	0.5	0.000364826	3.86E-05	k__Bacteria	p__Proteobacteria	c__	o__	f__	g__	s__
K04561	OS.3	1656940	1	0.25	0.25	0.000182413	1.93E-05	k__Bacteria	p__Proteobacteria	c__Betaproteobacteria	o__Burkholderiales	f__	g__	s__
K04561	OS.3	605671	1	0.333333333	0.333333333	0.000243217	2.57E-05	k__Bacteria	p__Proteobacteria	c__Betaproteobacteria	o__Ellin6067	f__	g__	s__
K04561	OS.3	962122	1	8.666666667	8.666666667	0.006323649	0.000668572	k__Bacteria	p__Proteobacteria	c__Betaproteobacteria	o__Thiobacterales	f__	g__	s__
K04561	OS.3	534421	1	39	39	0.028456422	0.003008572	k__Bacteria	p__Proteobacteria	c__Alphaproteobacteria	o__	f__	g__	s__
K04561	OS.3	815406	1	9	9	0.006566867	0.000694286	k__Bacteria	p__Proteobacteria	c__Betaproteobacteria	o__Rhodocyclales	f__Rhodocyclaceae	g__	s__
K04561	OS.3	255281	1	2.333333333	2.333333333	0.001702521	0.00018	k__Bacteria	p__Proteobacteria	c__Deltaproteobacteria	o__Desulfuromonadales	f__Geobacteraceae	g__Geobacter	s__
K04561	OS.3	141531	1	12	12	0.008755822	0.000925715	k__Bacteria	p__Proteobacteria	c__Betaproteobacteria	o__Burkholderiales	f__Comamonadaceae	g__	s__
K04561	OS.3	1742484	1	1.5	1.5	0.001094478	0.000115714	k__Bacteria	p__Proteobacteria	c__Deltaproteobacteria	o__NB1-j	f__	g__	s__
K04561	OS.3	568420	1	1	1	0.000729652	7.71E-05	k__Bacteria	p__Proteobacteria	c__Betaproteobacteria	o__Burkholderiales	f__Comamonadaceae	g__	s__
K04561	OS.3	235519	1	0.333333333	0.333333333	0.000243217	2.57E-05	k__Bacteria	p__Proteobacteria	c__Betaproteobacteria	o__SC-I-84	f__	g__	s__
K04561	OS.3	1855596	1	1	1	0.000729652	7.71E-05	k__Bacteria	p__Proteobacteria	c__Betaproteobacteria	o__Burkholderiales	f__Comamonadaceae	g__Limnohabitans	s__
K04561	OS.3	787865	1	0.5	0.5	0.000364826	3.86E-05	k__Bacteria	p__Proteobacteria	c__Deltaproteobacteria	o__MIZ46	f__	g__	s__
K04561	OS.3	4439482	1	0.333333333	0.333333333	0.000243217	2.57E-05	k__Bacteria	p__Proteobacteria	c__Gammaproteobacteria	o__Thiotrichales	f__Piscirickettsiaceae	g__	s__
K04561	OS.3	552935	1	1	1	0.000729652	7.71E-05	k__Bacteria	p__Chlamydiae	c__Chlamydiia	o__Chlamydiales	f__	g__	s__
K04561	OS.3	1131954	1	2	2	0.001459304	0.000154286	k__Bacteria	p__Cyanobacteria	c__Synechococcophycideae	o__Pseudanabaenales	f__Pseudanabaenaceae	g__	s__
K04561	OS.3	380204	1	1.5	1.5	0.001094478	0.000115714	k__Bacteria	p__Proteobacteria	c__Gammaproteobacteria	o__Methylococcales	f__Methylococcaceae	g__Methylocaldum	s__
K04561	OS.3	763759	1	1	1	0.000729652	7.71E-05	k__Bacteria	p__Proteobacteria	c__Deltaproteobacteria	o__MIZ46	f__	g__	s__
K04561	OS.3	964571	1	0.25	0.25	0.000182413	1.93E-05	k__Bacteria	p__Proteobacteria	c__Alphaproteobacteria	o__Rhodobacterales	f__Rhodobacteraceae	g__Rhodobacter	s__
K04561	OS.3	967069	1	0.5	0.5	0.000364826	3.86E-05	k__Bacteria	p__Proteobacteria	c__Deltaproteobacteria	o__Bdellovibrionales	f__Bdellovibrionaceae	g__Bdellovibrio	s__
K04561	OS.3	745157	1	53	53	0.038671547	0.004088573	k__Bacteria	p__Proteobacteria	c__Betaproteobacteria	o__Rhodocyclales	f__Rhodocyclaceae	g__	s__
K04561	OS.3	558969	1	0.666666667	0.666666667	0.000486435	5.14E-05	k__Bacteria	p__Proteobacteria	c__Betaproteobacteria	o__	f__	g__	s__
K04561	OS.3	219420	1	0.333333333	0.333333333	0.000243217	2.57E-05	k__Bacteria	p__Proteobacteria	c__Betaproteobacteria	o__Rhodocyclales	f__Rhodocyclaceae	g__Dechloromonas	s__
K04561	OS.3	575576	1	1	1	0.000729652	7.71E-05	k__Bacteria	p__Proteobacteria	c__Gammaproteobacteria	o__Legionellales	f__Legionellaceae	g__Legionella	s__pneumophila
K04561	OS.3	266510	1	0.333333333	0.333333333	0.000243217	2.57E-05	k__Bacteria	p__Proteobacteria	c__Gammaproteobacteria	o__Xanthomonadales	f__Xanthomonadaceae	g__	s__
K04561	OS.3	106843	1	0.2	0.2	0.00014593	1.54E-05	k__Bacteria	p__Firmicutes	c__Bacilli	o__Bacillales	f__Bacillaceae	g__Geobacillus	s__
K04561	OS.3	783508	1	1	1	0.000729652	7.71E-05	k__Bacteria	p__Proteobacteria	c__Betaproteobacteria	o__Rhodocyclales	f__Rhodocyclaceae	g__Dechloromonas	s__
K04561	OS.3	817141	1	0.5	0.5	0.000364826	3.86E-05	k__Bacteria	p__Proteobacteria	c__Deltaproteobacteria	o__Bdellovibrionales	f__Bdellovibrionaceae	g__Bdellovibrio	s__
K04561	OS.3	760913	1	1.333333333	1.333333333	0.000972869	0.000102857	k__Bacteria	p__Proteobacteria	c__Betaproteobacteria	o__Burkholderiales	f__Comamonadaceae	g__	s__
K04561	OS.3	355367	1	0.333333333	0.333333333	0.000243217	2.57E-05	k__Bacteria	p__Proteobacteria	c__Betaproteobacteria	o__Burkholderiales	f__Comamonadaceae	g__	s__
K04561	OS.3	806094	1	1	1	0.000729652	7.71E-05	k__Bacteria	p__Proteobacteria	c__Betaproteobacteria	o__Ellin6067	f__	g__	s__
K04561	OS.3	758253	1	0.666666667	0.666666667	0.000486435	5.14E-05	k__Bacteria	p__Proteobacteria	c__Betaproteobacteria	o__Thiobacterales	f__	g__	s__
K04561	OS.3	4355363	1	1	1	0.000729652	7.71E-05	k__Bacteria	p__Proteobacteria	c__Deltaproteobacteria	o__	f__	g__	s__
K04561	OS.3	1021984	1	0.666666667	0.666666667	0.000486435	5.14E-05	k__Bacteria	p__Proteobacteria	c__Deltaproteobacteria	o__Myxococcales	f__	g__	s__
K04561	OS.3	4364714	1	0.666666667	0.666666667	0.000486435	5.14E-05	k__Bacteria	p__Proteobacteria	c__Betaproteobacteria	o__Ellin6067	f__	g__	s__
K04561	OS.3	301596	1	4.5	4.5	0.003283433	0.000347143	k__Bacteria	p__Proteobacteria	c__Deltaproteobacteria	o__Syntrophobacterales	f__Syntrophaceae	g__Desulfomonile	s__
K04561	OS.3	589355	2	0.5	1	0.000729652	7.71E-05	k__Bacteria	p__Proteobacteria	c__Deltaproteobacteria	o__Myxococcales	f__	g__	s__
K04561	OS.3	791926	1	0.5	0.5	0.000364826	3.86E-05	k__Bacteria	p__Proteobacteria	c__Deltaproteobacteria	o__MIZ46	f__	g__	s__
K04561	OS.3	360433	1	0.333333333	0.333333333	0.000243217	2.57E-05	k__Bacteria	p__Proteobacteria	c__Deltaproteobacteria	o__Myxococcales	f__	g__	s__
K04561	OS.3	148550	1	3.333333333	3.333333333	0.002432173	0.000257143	k__Bacteria	p__Proteobacteria	c__Betaproteobacteria	o__Burkholderiales	f__Comamonadaceae	g__	s__
K04561	OS.3	242183	1	0.666666667	0.666666667	0.000486435	5.14E-05	k__Bacteria	p__Proteobacteria	c__Betaproteobacteria	o__Rhodocyclales	f__Rhodocyclaceae	g__Dok59	s__
K04561	OS.3	3322191	1	0.333333333	0.333333333	0.000243217	2.57E-05	k__Bacteria	p__Proteobacteria	c__Betaproteobacteria	o__Rhodocyclales	f__Rhodocyclaceae	g__Rhodocyclus	s__
K04561	OS.3	305915	1	0.333333333	0.333333333	0.000243217	2.57E-05	k__Bacteria	p__Proteobacteria	c__Betaproteobacteria	o__Burkholderiales	f__Comamonadaceae	g__	s__
K04561	OS.3	558486	1	0.333333333	0.333333333	0.000243217	2.57E-05	k__Bacteria	p__Proteobacteria	c__Gammaproteobacteria	o__Thiotrichales	f__Piscirickettsiaceae	g__	s__
K04561	OS.3	692510	1	0.5	0.5	0.000364826	3.86E-05	k__Bacteria	p__Proteobacteria	c__Deltaproteobacteria	o__Bdellovibrionales	f__Bdellovibrionaceae	g__Bdellovibrio	s__
K04561	OS.3	537008	1	2.5	2.5	0.00182413	0.000192857	k__Bacteria	p__Proteobacteria	c__Deltaproteobacteria	o__NB1-j	f__JTB38	g__	s__
K04561	OS.3	4464498	1	1.333333333	1.333333333	0.000972869	0.000102857	k__Bacteria	p__Proteobacteria	c__Betaproteobacteria	o__Rhodocyclales	f__Rhodocyclaceae	g__Dechloromonas	s__
K04561	OS.3	530591	1	0.333333333	0.333333333	0.000243217	2.57E-05	k__Bacteria	p__Proteobacteria	c__Betaproteobacteria	o__Rhodocyclales	f__Rhodocyclaceae	g__	s__
K04561	OS.3	1122563	1	30.33333333	30.33333333	0.022132772	0.002340001	k__Bacteria	p__Proteobacteria	c__Betaproteobacteria	o__Thiobacterales	f__	g__	s__
K04561	OS.3	145526	1	0.333333333	0.333333333	0.000243217	2.57E-05	k__Bacteria	p__Proteobacteria	c__Alphaproteobacteria	o__Rhodobacterales	f__Rhodobacteraceae	g__	s__
K04561	OS.3	336745	2	0.5	1	0.000729652	7.71E-05	k__Bacteria	p__Proteobacteria	c__Deltaproteobacteria	o__Myxococcales	f__	g__	s__
K04561	OS.3	552687	1	0.5	0.5	0.000364826	3.86E-05	k__Bacteria	p__Proteobacteria	c__Alphaproteobacteria	o__Sphingomonadales	f__Sphingomonadaceae	g__Sphingomonas	s__wittichii
K04561	OS.3	696181	1	0.5	0.5	0.000364826	3.86E-05	k__Bacteria	p__Proteobacteria	c__Gammaproteobacteria	o__Xanthomonadales	f__Xanthomonadaceae	g__	s__
K04561	OS.3	702723	1	0.666666667	0.666666667	0.000486435	5.14E-05	k__Bacteria	p__Proteobacteria	c__Betaproteobacteria	o__Thiobacterales	f__	g__	s__
K04561	OS.3	546390	1	0.333333333	0.333333333	0.000243217	2.57E-05	k__Bacteria	p__Proteobacteria	c__Alphaproteobacteria	o__Rhodospirillales	f__Rhodospirillaceae	g__Azospirillum	s__
K04561	OS.3	818484	1	1.5	1.5	0.001094478	0.000115714	k__Bacteria	p__Proteobacteria	c__Alphaproteobacteria	o__Rhizobiales	f__Hyphomicrobiaceae	g__Devosia	s__
K04561	OS.3	592301	1	5.333333333	5.333333333	0.003891476	0.000411429	k__Bacteria	p__Proteobacteria	c__Betaproteobacteria	o__Burkholderiales	f__Comamonadaceae	g__	s__
K04561	OS.3	527642	1	0.5	0.5	0.000364826	3.86E-05	k__Bacteria	p__Proteobacteria	c__Deltaproteobacteria	o__MIZ46	f__	g__	s__
K04561	OS.3	545826	1	0.5	0.5	0.000364826	3.86E-05	k__Bacteria	p__Proteobacteria	c__Betaproteobacteria	o__Burkholderiales	f__Comamonadaceae	g__	s__
K04561	OS.3	4427379	1	0.5	0.5	0.000364826	3.86E-05	k__Bacteria	p__Proteobacteria	c__Deltaproteobacteria	o__	f__	g__	s__
K04561	OS.3	36463	1	3	3	0.002188956	0.000231429	k__Bacteria	p__Proteobacteria	c__Deltaproteobacteria	o__Syntrophobacterales	f__Syntrophaceae	g__	s__
K04561	OS.3	582110	2	2	4	0.002918607	0.000308572	k__Bacteria	p__Proteobacteria	c__Deltaproteobacteria	o__Myxococcales	f__Myxococcaceae	g__Anaeromyxobacter	s__
K04561	OS.3	553957	1	0.333333333	0.333333333	0.000243217	2.57E-05	k__Bacteria	p__Proteobacteria	c__Betaproteobacteria	o__Thiobacterales	f__Thiobacteraceae	g__	s__
K04561	OS.3	705062	1	0.333333333	0.333333333	0.000243217	2.57E-05	k__Bacteria	p__Proteobacteria	c__Betaproteobacteria	o__	f__	g__	s__
K04561	OS.3	705063	1	1	1	0.000729652	7.71E-05	k__Bacteria	p__Proteobacteria	c__Alphaproteobacteria	o__Rhizobiales	f__	g__	s__
K04561	OS.3	4398570	1	0.5	0.5	0.000364826	3.86E-05	k__Bacteria	p__Proteobacteria	c__Deltaproteobacteria	o__Bdellovibrionales	f__Bdellovibrionaceae	g__Bdellovibrio	s__
K04561	OS.3	278697	2	3.5	7	0.005107563	0.00054	k__Bacteria	p__Proteobacteria	c__Deltaproteobacteria	o__Myxococcales	f__	g__	s__
K04561	OS.3	4340528	1	7	7	0.005107563	0.00054	k__Bacteria	p__Proteobacteria	c__Deltaproteobacteria	o__Syntrophobacterales	f__Syntrophaceae	g__Desulfomonile	s__
K04561	OS.3	818509	1	2	2	0.001459304	0.000154286	k__Bacteria	p__Proteobacteria	c__Betaproteobacteria	o__Burkholderiales	f__Comamonadaceae	g__	s__
K04561	OS.3	4413439	1	0.666666667	0.666666667	0.000486435	5.14E-05	k__Bacteria	p__Proteobacteria	c__Betaproteobacteria	o__Burkholderiales	f__Comamonadaceae	g__	s__
K04561	OS.3	691471	1	0.666666667	0.666666667	0.000486435	5.14E-05	k__Bacteria	p__Proteobacteria	c__Betaproteobacteria	o__	f__	g__	s__
K04561	OS.3	161421	1	2	2	0.001459304	0.000154286	k__Bacteria	p__Proteobacteria	c__Gammaproteobacteria	o__Methylococcales	f__Methylococcaceae	g__Methylocaldum	s__
K04561	OS.3	819185	1	12.33333333	12.33333333	0.008999039	0.000951429	k__Bacteria	p__Proteobacteria	c__Deltaproteobacteria	o__Myxococcales	f__Polyangiaceae	g__	s__
K04561	OS.3	591521	1	4.5	4.5	0.003283433	0.000347143	k__Bacteria	p__Actinobacteria	c__Actinobacteria	o__Actinomycetales	f__Mycobacteriaceae	g__Mycobacterium	s__
K04561	OS.3	225484	1	0.333333333	0.333333333	0.000243217	2.57E-05	k__Bacteria	p__Proteobacteria	c__Deltaproteobacteria	o__Myxococcales	f__	g__	s__
K04561	OS.3	666883	1	0.5	0.5	0.000364826	3.86E-05	k__Bacteria	p__Proteobacteria	c__Deltaproteobacteria	o__Bdellovibrionales	f__Bdellovibrionaceae	g__Bdellovibrio	s__
K04561	OS.3	593905	1	1.333333333	1.333333333	0.000972869	0.000102857	k__Bacteria	p__Proteobacteria	c__Betaproteobacteria	o__SC-I-84	f__	g__	s__
K04561	OS.3	580046	1	0.5	0.5	0.000364826	3.86E-05	k__Bacteria	p__Proteobacteria	c__Deltaproteobacteria	o__Syntrophobacterales	f__Syntrophaceae	g__Desulfobacca	s__
K04561	OS.3	529635	1	0.333333333	0.333333333	0.000243217	2.57E-05	k__Bacteria	p__Proteobacteria	c__Betaproteobacteria	o__	f__	g__	s__
K04561	OS.3	217748	1	0.333333333	0.333333333	0.000243217	2.57E-05	k__Bacteria	p__Proteobacteria	c__Deltaproteobacteria	o__Myxococcales	f__	g__	s__
K04561	OS.3	256783	1	0.25	0.25	0.000182413	1.93E-05	k__Bacteria	p__Proteobacteria	c__Alphaproteobacteria	o__Rhodobacterales	f__Rhodobacteraceae	g__Rhodobacter	s__
K04561	OS.3	257302	1	2.666666667	2.666666667	0.001945738	0.000205714	k__Bacteria	p__Proteobacteria	c__Alphaproteobacteria	o__Sphingomonadales	f__Sphingomonadaceae	g__	s__
K04561	OS.3	1083508	1	0.5	0.5	0.000364826	3.86E-05	k__Bacteria	p__Proteobacteria	c__Gammaproteobacteria	o__Xanthomonadales	f__Xanthomonadaceae	g__	s__
K04561	OS.3	590047	1	0.333333333	0.333333333	0.000243217	2.57E-05	k__Bacteria	p__Proteobacteria	c__Betaproteobacteria	o__Burkholderiales	f__Comamonadaceae	g__Acidovorax	s__
K04561	OS.3	236435	1	0.666666667	0.666666667	0.000486435	5.14E-05	k__Bacteria	p__Proteobacteria	c__Betaproteobacteria	o__Rhodocyclales	f__Rhodocyclaceae	g__	s__
K04561	OS.3	1778749	1	5	5	0.003648259	0.000385714	k__Bacteria	p__Proteobacteria	c__Deltaproteobacteria	o__Syntrophobacterales	f__Syntrophaceae	g__Desulfomonile	s__
K04561	OS.3	4454970	1	0.25	0.25	0.000182413	1.93E-05	k__Bacteria	p__Proteobacteria	c__Betaproteobacteria	o__Burkholderiales	f__Oxalobacteraceae	g__	s__
K04561	OS.3	967505	1	1	1	0.000729652	7.71E-05	k__Bacteria	p__Proteobacteria	c__Deltaproteobacteria	o__Bdellovibrionales	f__Bdellovibrionaceae	g__Bdellovibrio	s__
K04561	OS.3	622987	1	0.5	0.5	0.000364826	3.86E-05	k__Bacteria	p__Proteobacteria	c__Alphaproteobacteria	o__Rhizobiales	f__Bradyrhizobiaceae	g__Bosea	s__genosp.
K04561	OS.3	828121	1	0.5	0.5	0.000364826	3.86E-05	k__Bacteria	p__Proteobacteria	c__Deltaproteobacteria	o__Syntrophobacterales	f__Syntrophaceae	g__Desulfobacca	s__
K04561	OS.3	583720	1	35	35	0.025537814	0.002700001	k__Bacteria	p__Proteobacteria	c__Betaproteobacteria	o__Thiobacterales	f__	g__	s__
K04561	OS.3	536858	1	9	9	0.006566867	0.000694286	k__Bacteria	p__Proteobacteria	c__Betaproteobacteria	o__Rhodocyclales	f__Rhodocyclaceae	g__	s__
K04561	OS.3	58382	1	0.5	0.5	0.000364826	3.86E-05	k__Bacteria	p__Proteobacteria	c__Gammaproteobacteria	o__HOC36	f__	g__	s__
K04561	OS.3	3219861	1	2.666666667	2.666666667	0.001945738	0.000205714	k__Bacteria	p__Proteobacteria	c__Gammaproteobacteria	o__Methylococcales	f__Crenotrichaceae	g__Crenothrix	s__
K04561	OS.3	571263	1	1	1	0.000729652	7.71E-05	k__Bacteria	p__Proteobacteria	c__Alphaproteobacteria	o__Rhizobiales	f__Phyllobacteriaceae	g__	s__
K04561	OS.3	554981	1	1	1	0.000729652	7.71E-05	k__Bacteria	p__Proteobacteria	c__Betaproteobacteria	o__	f__	g__	s__
K04561	OS.3	571293	1	0.333333333	0.333333333	0.000243217	2.57E-05	k__Bacteria	p__Proteobacteria	c__Deltaproteobacteria	o__Myxococcales	f__	g__	s__
K04561	OS.3	254949	1	0.333333333	0.333333333	0.000243217	2.57E-05	k__Bacteria	p__Proteobacteria	c__Deltaproteobacteria	o__Myxococcales	f__	g__	s__
K04561	OS.3	4386257	1	0.333333333	0.333333333	0.000243217	2.57E-05	k__Bacteria	p__Proteobacteria	c__Betaproteobacteria	o__Ellin6067	f__	g__	s__
K04561	OS.3	704110	1	2	2	0.001459304	0.000154286	k__Bacteria	p__Proteobacteria	c__Betaproteobacteria	o__Burkholderiales	f__Comamonadaceae	g__	s__
K04561	OS.3	871009	1	1	1	0.000729652	7.71E-05	k__Bacteria	p__Proteobacteria	c__Deltaproteobacteria	o__FAC87	f__	g__	s__
K04561	OS.3	244967	1	0.5	0.5	0.000364826	3.86E-05	k__Bacteria	p__Proteobacteria	c__Gammaproteobacteria	o__Legionellales	f__Legionellaceae	g__Legionella	s__
K04561	OS.3	4298908	1	0.333333333	0.333333333	0.000243217	2.57E-05	k__Bacteria	p__Proteobacteria	c__Betaproteobacteria	o__Rhodocyclales	f__Rhodocyclaceae	g__Uliginosibacterium	s__
K04561	OS.3	683891	1	1	1	0.000729652	7.71E-05	k__Bacteria	p__Proteobacteria	c__Alphaproteobacteria	o__Rhodobacterales	f__Rhodobacteraceae	g__Rhodobacter	s__
K04561	OS.3	838837	1	4.666666667	4.666666667	0.003405042	0.00036	k__Bacteria	p__Proteobacteria	c__Betaproteobacteria	o__Burkholderiales	f__Comamonadaceae	g__Hydrogenophaga	s__
K04561	OS.3	252487	1	1	1	0.000729652	7.71E-05	k__Bacteria	p__Proteobacteria	c__Betaproteobacteria	o__Thiobacterales	f__	g__	s__
K04561	OS.3	99326	1	0.333333333	0.333333333	0.000243217	2.57E-05	k__Bacteria	p__Proteobacteria	c__Alphaproteobacteria	o__Sphingomonadales	f__Sphingomonadaceae	g__Sphingomonas	s__
K04561	OS.3	350596	1	0.5	0.5	0.000364826	3.86E-05	k__Bacteria	p__Proteobacteria	c__Gammaproteobacteria	o__HOC36	f__	g__	s__
K04561	OS.3	740831	1	1	1	0.000729652	7.71E-05	k__Bacteria	p__Proteobacteria	c__Gammaproteobacteria	o__Xanthomonadales	f__Xanthomonadaceae	g__Thermomonas	s__
K04561	OS.3	194171	1	1	1	0.000729652	7.71E-05	k__Bacteria	p__Cyanobacteria	c__Synechococcophycideae	o__Pseudanabaenales	f__Pseudanabaenaceae	g__Leptolyngbya	s__
K04561	OS.3	243166	1	1	1	0.000729652	7.71E-05	k__Bacteria	p__Acidobacteria	c__Solibacteres	o__Solibacterales	f__	g__	s__
K04561	OS.3	1127926	1	3	3	0.002188956	0.000231429	k__Bacteria	p__Proteobacteria	c__Betaproteobacteria	o__Ellin6067	f__	g__	s__
K04561	OS.3	627615	1	5	5	0.003648259	0.000385714	k__Bacteria	p__Cyanobacteria	c__Synechococcophycideae	o__Pseudanabaenales	f__Pseudanabaenaceae	g__Leptolyngbya	s__
K04561	OS.3	159870	1	0.333333333	0.333333333	0.000243217	2.57E-05	k__Bacteria	p__Proteobacteria	c__Alphaproteobacteria	o__Rhodobacterales	f__Rhodobacteraceae	g__	s__
K04561	OS.3	4462594	2	1	2	0.001459304	0.000154286	k__Bacteria	p__Proteobacteria	c__Deltaproteobacteria	o__Myxococcales	f__	g__	s__
K04561	OS.3	1114069	1	4	4	0.002918607	0.000308572	k__Bacteria	p__Proteobacteria	c__Betaproteobacteria	o__Thiobacterales	f__	g__	s__
K04561	OS.3	643950	1	3	3	0.002188956	0.000231429	k__Bacteria	p__Proteobacteria	c__Alphaproteobacteria	o__Rhodobacterales	f__Rhodobacteraceae	g__	s__
K04561	OS.3	695566	1	0.5	0.5	0.000364826	3.86E-05	k__Bacteria	p__Proteobacteria	c__Deltaproteobacteria	o__	f__	g__	s__
K04561	OS.3	369022	1	1.333333333	1.333333333	0.000972869	0.000102857	k__Bacteria	p__Proteobacteria	c__Betaproteobacteria	o__Rhodocyclales	f__Rhodocyclaceae	g__	s__
K04561	OS.3	1114337	1	1.5	1.5	0.001094478	0.000115714	k__Bacteria	p__Proteobacteria	c__Deltaproteobacteria	o__Syntrophobacterales	f__Syntrophaceae	g__Desulfomonile	s__
K04561	OS.3	7128	1	0.666666667	0.666666667	0.000486435	5.14E-05	k__Bacteria	p__Proteobacteria	c__Betaproteobacteria	o__Burkholderiales	f__Comamonadaceae	g__	s__
K04561	OS.3	797875	1	0.2	0.2	0.00014593	1.54E-05	k__Bacteria	p__Firmicutes	c__Clostridia	o__Clostridiales	f__Peptococcaceae	g__Desulfosporosinus	s__meridiei
K04561	OS.3	560359	1	6	6	0.004377911	0.000462857	k__Bacteria	p__Acidobacteria	c__Solibacteres	o__Solibacterales	f__	g__	s__
K04561	OS.3	571227	1	36.66666667	36.66666667	0.026753901	0.002828572	k__Bacteria	p__Proteobacteria	c__Betaproteobacteria	o__Rhodocyclales	f__Rhodocyclaceae	g__Sulfuritalea	s__
K04561	OS.3	738779	1	1.666666667	1.666666667	0.001216086	0.000128571	k__Bacteria	p__Proteobacteria	c__Betaproteobacteria	o__Rhodocyclales	f__Rhodocyclaceae	g__Dok59	s__
K04561	OS.3	729052	1	0.2	0.2	0.00014593	1.54E-05	k__Bacteria	p__Firmicutes	c__Clostridia	o__Clostridiales	f__Peptococcaceae	g__Desulfosporosinus	s__meridiei
K04561	OS.3	548464	1	0.333333333	0.333333333	0.000243217	2.57E-05	k__Bacteria	p__Proteobacteria	c__Alphaproteobacteria	o__Rhizobiales	f__	g__	s__
K04561	OS.3	4459285	1	1	1	0.000729652	7.71E-05	k__Bacteria	p__Proteobacteria	c__Alphaproteobacteria	o__	f__	g__	s__
K04561	OS.3	222900	1	2	2	0.001459304	0.000154286	k__Bacteria	p__Proteobacteria	c__Deltaproteobacteria	o__Myxococcales	f__Polyangiaceae	g__	s__
K04561	OS.3	1765960	1	0.333333333	0.333333333	0.000243217	2.57E-05	k__Bacteria	p__Proteobacteria	c__Betaproteobacteria	o__Rhodocyclales	f__Rhodocyclaceae	g__	s__
K04561	OS.3	370343	1	0.5	0.5	0.000364826	3.86E-05	k__Bacteria	p__Proteobacteria	c__Gammaproteobacteria	o__Xanthomonadales	f__Xanthomonadaceae	g__	s__
K04561	OS.3	815480	1	0.333333333	0.333333333	0.000243217	2.57E-05	k__Bacteria	p__Proteobacteria	c__Gammaproteobacteria	o__Xanthomonadales	f__Xanthomonadaceae	g__Stenotrophomonas	s__
K04561	OS.3	707389	1	0.5	0.5	0.000364826	3.86E-05	k__Bacteria	p__Proteobacteria	c__Deltaproteobacteria	o__MIZ46	f__	g__	s__
K04561	OS.3	573054	1	87	87	0.06347971	0.00671143	k__Bacteria	p__Proteobacteria	c__Alphaproteobacteria	o__Rhizobiales	f__Hyphomicrobiaceae	g__Devosia	s__
K04561	OS.3	102864	1	5	5	0.003648259	0.000385714	k__Bacteria	p__Proteobacteria	c__Betaproteobacteria	o__	f__	g__	s__
K04561	OS.3	627734	1	0.333333333	0.333333333	0.000243217	2.57E-05	k__Bacteria	p__Proteobacteria	c__Alphaproteobacteria	o__Rhodobacterales	f__Rhodobacteraceae	g__	s__
K04561	OS.3	4340806	3	1.5	4.5	0.003283433	0.000347143	k__Bacteria	p__Proteobacteria	c__Deltaproteobacteria	o__Myxococcales	f__Myxococcaceae	g__Anaeromyxobacter	s__
K04561	OS.3	568229	1	13.66666667	13.66666667	0.009971908	0.001054286	k__Bacteria	p__Proteobacteria	c__Betaproteobacteria	o__Rhodocyclales	f__Rhodocyclaceae	g__Azospira	s__
K04561	OS.3	60598	1	0.5	0.5	0.000364826	3.86E-05	k__Bacteria	p__Proteobacteria	c__Deltaproteobacteria	o__Syntrophobacterales	f__Syntrophobacteraceae	g__	s__
K04561	OS.3	560403	1	0.5	0.5	0.000364826	3.86E-05	k__Bacteria	p__Proteobacteria	c__Alphaproteobacteria	o__Rhizobiales	f__Xanthobacteraceae	g__	s__
K04561	OS.3	13140	1	2	2	0.001459304	0.000154286	k__Bacteria	p__Actinobacteria	c__Actinobacteria	o__Actinomycetales	f__Mycobacteriaceae	g__Mycobacterium	s__
K04561	OS.3	824783	1	2.666666667	2.666666667	0.001945738	0.000205714	k__Bacteria	p__Proteobacteria	c__Deltaproteobacteria	o__Myxococcales	f__	g__	s__
K04561	OS.3	817586	1	5.666666667	5.666666667	0.004134694	0.000437143	k__Bacteria	p__Proteobacteria	c__Gammaproteobacteria	o__Thiotrichales	f__Piscirickettsiaceae	g__	s__
K04561	OS.3	636845	1	3.666666667	3.666666667	0.00267539	0.000282857	k__Bacteria	p__Proteobacteria	c__Alphaproteobacteria	o__Rhodobacterales	f__Rhodobacteraceae	g__	s__
K04561	OS.3	555568	1	1.25	1.25	0.000912065	9.64E-05	k__Bacteria	p__Proteobacteria	c__Alphaproteobacteria	o__Rhodobacterales	f__Rhodobacteraceae	g__	s__
K04561	OS.3	150235	1	1.333333333	1.333333333	0.000972869	0.000102857	k__Bacteria	p__Proteobacteria	c__Betaproteobacteria	o__Thiobacterales	f__	g__	s__
K04561	OS.3	549666	1	1.5	1.5	0.001094478	0.000115714	k__Bacteria	p__Proteobacteria	c__Alphaproteobacteria	o__Rhodobacterales	f__Rhodobacteraceae	g__Rhodobacter	s__
K04561	OS.3	993270	1	25.66666667	25.66666667	0.01872773	0.001980001	k__Bacteria	p__Proteobacteria	c__Betaproteobacteria	o__Rhodocyclales	f__Rhodocyclaceae	g__Dechloromonas	s__
K04561	OS.3	735185	1	2	2	0.001459304	0.000154286	k__Bacteria	p__Proteobacteria	c__Alphaproteobacteria	o__Rhizobiales	f__Hyphomicrobiaceae	g__	s__
K04561	OS.3	552003	1	8.5	8.5	0.006202041	0.000655714	k__Bacteria	p__Proteobacteria	c__Deltaproteobacteria	o__Syntrophobacterales	f__Syntrophaceae	g__Desulfomonile	s__
K04561	OS.3	27188	1	1.25	1.25	0.000912065	9.64E-05	k__Bacteria	p__Proteobacteria	c__Alphaproteobacteria	o__Rhodobacterales	f__Rhodobacteraceae	g__	s__
K04561	OS.3	945905	1	0.2	0.2	0.00014593	1.54E-05	k__Bacteria	p__Firmicutes	c__Bacilli	o__Bacillales	f__Alicyclobacillaceae	g__Alicyclobacillus	s__
K04561	OS.3	248472	1	0.333333333	0.333333333	0.000243217	2.57E-05	k__Bacteria	p__Proteobacteria	c__Betaproteobacteria	o__Thiobacterales	f__	g__	s__
K04561	OS.3	4450089	1	1	1	0.000729652	7.71E-05	k__Bacteria	p__Proteobacteria	c__Gammaproteobacteria	o__Xanthomonadales	f__Xanthomonadaceae	g__	s__
K04561	OS.3	224099	1	11	11	0.00802617	0.000848572	k__Bacteria	p__Proteobacteria	c__Alphaproteobacteria	o__Rhizobiales	f__Bradyrhizobiaceae	g__Bosea	s__genosp.
K04561	OS.3	546846	1	0.75	0.75	0.000547239	5.79E-05	k__Bacteria	p__Proteobacteria	c__Alphaproteobacteria	o__Rhodobacterales	f__Rhodobacteraceae	g__	s__
K04561	OS.3	566480	1	3.666666667	3.666666667	0.00267539	0.000282857	k__Bacteria	p__Proteobacteria	c__Betaproteobacteria	o__Rhodocyclales	f__Rhodocyclaceae	g__KD1-23	s__
K04561	OS.3	1812606	1	6	6	0.004377911	0.000462857	k__Bacteria	p__Proteobacteria	c__Gammaproteobacteria	o__Thiotrichales	f__Piscirickettsiaceae	g__	s__
K04561	OS.3	219551	1	0.333333333	0.333333333	0.000243217	2.57E-05	k__Bacteria	p__Proteobacteria	c__Betaproteobacteria	o__	f__	g__	s__
K04561	OS.3	661229	1	0.333333333	0.333333333	0.000243217	2.57E-05	k__Bacteria	p__Proteobacteria	c__Betaproteobacteria	o__Burkholderiales	f__Alcaligenaceae	g__	s__
K04561	OS.3	648242	1	1	1	0.000729652	7.71E-05	k__Bacteria	p__Proteobacteria	c__Gammaproteobacteria	o__Chromatiales	f__Ectothiorhodospiraceae	g__Halorhodospira	s__
K04561	OS.3	583425	1	2.5	2.5	0.00182413	0.000192857	k__Bacteria	p__Proteobacteria	c__Gammaproteobacteria	o__Xanthomonadales	f__Xanthomonadaceae	g__	s__
K04561	OS.3	2174310	1	1	1	0.000729652	7.71E-05	k__Bacteria	p__Proteobacteria	c__Gammaproteobacteria	o__Xanthomonadales	f__Xanthomonadaceae	g__	s__
K04561	OS.3	589504	1	30.5	30.5	0.022254381	0.002352858	k__Bacteria	p__Proteobacteria	c__Gammaproteobacteria	o__	f__	g__	s__
K04561	OS.3	391340	1	0.666666667	0.666666667	0.000486435	5.14E-05	k__Bacteria	p__Proteobacteria	c__Betaproteobacteria	o__Rhodocyclales	f__Rhodocyclaceae	g__Dechloromonas	s__fungiphilus
K04561	OS.3	959590	1	0.5	0.5	0.000364826	3.86E-05	k__Bacteria	p__Proteobacteria	c__Alphaproteobacteria	o__Rhizobiales	f__Hyphomicrobiaceae	g__Devosia	s__
K04561	OS.3	4428139	1	0.5	0.5	0.000364826	3.86E-05	k__Bacteria	p__Proteobacteria	c__Deltaproteobacteria	o__Bdellovibrionales	f__Bdellovibrionaceae	g__Bdellovibrio	s__
K04561	OS.3	584580	1	2.333333333	2.333333333	0.001702521	0.00018	k__Bacteria	p__Proteobacteria	c__Betaproteobacteria	o__Burkholderiales	f__Comamonadaceae	g__Hydrogenophaga	s__
K04561	OS.3	746799	1	60.25	60.25	0.043961523	0.004647858	k__Bacteria	p__Proteobacteria	c__Alphaproteobacteria	o__Rhodobacterales	f__Rhodobacteraceae	g__Rhodobacter	s__
K04561	OS.3	67654	1	1	1	0.000729652	7.71E-05	k__Bacteria	p__Proteobacteria	c__Gammaproteobacteria	o__Chromatiales	f__Chromatiaceae	g__	s__
K04561	OS.3	3078469	1	1.333333333	1.333333333	0.000972869	0.000102857	k__Bacteria	p__Proteobacteria	c__Betaproteobacteria	o__	f__	g__	s__
K04561	OS.3	4418299	1	0.333333333	0.333333333	0.000243217	2.57E-05	k__Bacteria	p__Proteobacteria	c__Gammaproteobacteria	o__Methylococcales	f__Methylococcaceae	g__Methylomicrobium	s__
K04561	OS.3	260335	1	0.666666667	0.666666667	0.000486435	5.14E-05	k__Bacteria	p__Proteobacteria	c__Deltaproteobacteria	o__Myxococcales	f__	g__	s__
K04561	OS.3	608293	1	8.333333333	8.333333333	0.006080432	0.000642857	k__Bacteria	p__Proteobacteria	c__Alphaproteobacteria	o__Rhodobacterales	f__Rhodobacteraceae	g__	s__
K04561	OS.3	557392	1	2	2	0.001459304	0.000154286	k__Bacteria	p__Proteobacteria	c__Alphaproteobacteria	o__Rhizobiales	f__Phyllobacteriaceae	g__	s__
K04561	OS.3	810486	1	4	4	0.002918607	0.000308572	k__Bacteria	p__Proteobacteria	c__Betaproteobacteria	o__SC-I-84	f__	g__	s__
K04561	IA.1	1127173	1	9	9	0.009810868	0.000694286	k__Bacteria	p__Proteobacteria	c__Deltaproteobacteria	o__Syntrophobacterales	f__Syntrophobacteraceae	g__	s__
K04561	IA.1	74832	1	0.5	0.5	0.000545048	3.86E-05	k__Bacteria	p__Proteobacteria	c__Alphaproteobacteria	o__Rhizobiales	f__Hyphomicrobiaceae	g__Devosia	s__
K04561	IA.1	104281	1	0.5	0.5	0.000545048	3.86E-05	k__Bacteria	p__Proteobacteria	c__Betaproteobacteria	o__Burkholderiales	f__Comamonadaceae	g__	s__
K04561	IA.1	514041	1	0.333333333	0.333333333	0.000363365	2.57E-05	k__Bacteria	p__Proteobacteria	c__Alphaproteobacteria	o__Sphingomonadales	f__Sphingomonadaceae	g__Kaistobacter	s__
K04561	IA.1	627435	1	0.5	0.5	0.000545048	3.86E-05	k__Bacteria	p__Proteobacteria	c__Deltaproteobacteria	o__Myxococcales	f__0319-6G20	g__	s__
K04561	IA.1	519193	1	1	1	0.001090096	7.71E-05	k__Bacteria	p__Proteobacteria	c__Alphaproteobacteria	o__Rhizobiales	f__Phyllobacteriaceae	g__	s__
K04561	IA.1	521994	1	5.25	5.25	0.005723006	0.000405	k__Bacteria	p__Proteobacteria	c__Alphaproteobacteria	o__Rhodobacterales	f__Rhodobacteraceae	g__Rhodobacter	s__
K04561	IA.1	273242	1	2.5	2.5	0.002725241	0.000192857	k__Bacteria	p__Proteobacteria	c__Deltaproteobacteria	o__Syntrophobacterales	f__Syntrophaceae	g__Desulfobacca	s__
K04561	IA.1	686569	1	1.333333333	1.333333333	0.001453462	0.000102857	k__Bacteria	p__Proteobacteria	c__Betaproteobacteria	o__SC-I-84	f__	g__	s__
K04561	IA.1	818562	1	0.333333333	0.333333333	0.000363365	2.57E-05	k__Bacteria	p__Proteobacteria	c__Alphaproteobacteria	o__Rhodospirillales	f__Rhodospirillaceae	g__Azospirillum	s__
K04561	IA.1	138381	1	1	1	0.001090096	7.71E-05	k__Bacteria	p__Proteobacteria	c__Alphaproteobacteria	o__Rhizobiales	f__Bradyrhizobiaceae	g__Bosea	s__genosp.
K04561	IA.1	4369181	1	0.333333333	0.333333333	0.000363365	2.57E-05	k__Bacteria	p__Proteobacteria	c__Gammaproteobacteria	o__Thiotrichales	f__Piscirickettsiaceae	g__	s__
K04561	IA.1	278075	1	1.666666667	1.666666667	0.001816827	0.000128571	k__Bacteria	p__Proteobacteria	c__Alphaproteobacteria	o__Sphingomonadales	f__Sphingomonadaceae	g__Zymomonas	s__
K04561	IA.1	829745	1	1.666666667	1.666666667	0.001816827	0.000128571	k__Bacteria	p__Proteobacteria	c__Betaproteobacteria	o__Burkholderiales	f__Comamonadaceae	g__	s__
K04561	IA.1	798634	1	2.333333333	2.333333333	0.002543558	0.00018	k__Bacteria	p__Proteobacteria	c__Betaproteobacteria	o__Burkholderiales	f__Comamonadaceae	g__	s__
K04561	IA.1	4456312	1	5.5	5.5	0.005995531	0.000424286	k__Bacteria	p__Proteobacteria	c__Gammaproteobacteria	o__Methylococcales	f__Methylococcaceae	g__Methylocaldum	s__
K04561	IA.1	218567	1	0.333333333	0.333333333	0.000363365	2.57E-05	k__Bacteria	p__Proteobacteria	c__Deltaproteobacteria	o__Myxococcales	f__	g__	s__
K04561	IA.1	4360447	1	0.25	0.25	0.000272524	1.93E-05	k__Bacteria	p__Proteobacteria	c__Betaproteobacteria	o__Burkholderiales	f__	g__	s__
K04561	IA.1	4296769	1	2.666666667	2.666666667	0.002906924	0.000205714	k__Bacteria	p__Proteobacteria	c__Deltaproteobacteria	o__Myxococcales	f__	g__	s__
K04561	IA.1	569971	1	0.333333333	0.333333333	0.000363365	2.57E-05	k__Bacteria	p__Proteobacteria	c__Betaproteobacteria	o__IS-44	f__	g__	s__
K04561	IA.1	2641600	1	0.5	0.5	0.000545048	3.86E-05	k__Bacteria	p__Proteobacteria	c__Gammaproteobacteria	o__Xanthomonadales	f__Xanthomonadaceae	g__	s__
K04561	IA.1	869526	1	3	3	0.003270289	0.000231429	k__Bacteria	p__Proteobacteria	c__Betaproteobacteria	o__Rhodocyclales	f__Rhodocyclaceae	g__Dechloromonas	s__
K04561	IA.1	816463	1	2.5	2.5	0.002725241	0.000192857	k__Bacteria	p__Proteobacteria	c__Deltaproteobacteria	o__Syntrophobacterales	f__Syntrophobacteraceae	g__	s__
K04561	IA.1	558915	1	5.25	5.25	0.005723006	0.000405	k__Bacteria	p__Proteobacteria	c__Betaproteobacteria	o__Burkholderiales	f__Burkholderiaceae	g__	s__
K04561	IA.1	733046	2	0.5	1	0.001090096	7.71E-05	k__Bacteria	p__Proteobacteria	c__Deltaproteobacteria	o__Myxococcales	f__	g__	s__
K04561	IA.1	310532	1	0.5	0.5	0.000545048	3.86E-05	k__Bacteria	p__Proteobacteria	c__Alphaproteobacteria	o__Rhizobiales	f__Phyllobacteriaceae	g__	s__
K04561	IA.1	552734	1	4.5	4.5	0.004905434	0.000347143	k__Bacteria	p__Proteobacteria	c__Deltaproteobacteria	o__	f__	g__	s__
K04561	IA.1	1105514	1	20.66666667	20.66666667	0.02252866	0.001594286	k__Bacteria	p__Proteobacteria	c__Betaproteobacteria	o__Rhodocyclales	f__Rhodocyclaceae	g__Dechloromonas	s__
K04561	IA.1	593511	1	0.333333333	0.333333333	0.000363365	2.57E-05	k__Bacteria	p__Proteobacteria	c__Betaproteobacteria	o__Ellin6067	f__	g__	s__
K04561	IA.1	647775	1	4	4	0.004360386	0.000308572	k__Bacteria	p__Proteobacteria	c__Betaproteobacteria	o__Burkholderiales	f__Comamonadaceae	g__	s__
K04561	IA.1	4393554	1	0.5	0.5	0.000545048	3.86E-05	k__Bacteria	p__Proteobacteria	c__Gammaproteobacteria	o__Legionellales	f__Legionellaceae	g__Legionella	s__
K04561	IA.1	3447869	1	0.5	0.5	0.000545048	3.86E-05	k__Bacteria	p__Proteobacteria	c__Betaproteobacteria	o__Burkholderiales	f__	g__	s__
K04561	IA.1	559099	1	0.333333333	0.333333333	0.000363365	2.57E-05	k__Bacteria	p__Proteobacteria	c__Betaproteobacteria	o__Rhodocyclales	f__Rhodocyclaceae	g__Propionivibrio	s__
K04561	IA.1	1072787	1	15	15	0.016351447	0.001157143	k__Bacteria	p__Proteobacteria	c__Gammaproteobacteria	o__Xanthomonadales	f__Xanthomonadaceae	g__Thermomonas	s__
K04561	IA.1	4151701	1	1	1	0.001090096	7.71E-05	k__Bacteria	p__Proteobacteria	c__Gammaproteobacteria	o__Xanthomonadales	f__Xanthomonadaceae	g__	s__
K04561	IA.1	539866	1	5.666666667	5.666666667	0.006177213	0.000437143	k__Bacteria	p__Proteobacteria	c__Gammaproteobacteria	o__Thiotrichales	f__Piscirickettsiaceae	g__	s__
K04561	IA.1	196934	1	0.25	0.25	0.000272524	1.93E-05	k__Bacteria	p__Proteobacteria	c__Gammaproteobacteria	o__Pseudomonadales	f__Pseudomonadaceae	g__	s__
K04561	IA.1	150612	1	7.5	7.5	0.008175724	0.000578572	k__Bacteria	p__Proteobacteria	c__Deltaproteobacteria	o__	f__	g__	s__
K04561	IA.1	578490	1	13.5	13.5	0.014716302	0.001041429	k__Bacteria	p__Proteobacteria	c__Gammaproteobacteria	o__Xanthomonadales	f__Xanthomonadaceae	g__	s__
K04561	IA.1	535196	1	0.333333333	0.333333333	0.000363365	2.57E-05	k__Bacteria	p__Proteobacteria	c__Alphaproteobacteria	o__Rhodobacterales	f__Rhodobacteraceae	g__	s__
K04561	IA.1	656975	1	10	10	0.010900965	0.000771429	k__Bacteria	p__Proteobacteria	c__Deltaproteobacteria	o__Syntrophobacterales	f__Syntrophobacteraceae	g__	s__
K04561	IA.1	779725	1	0.25	0.25	0.000272524	1.93E-05	k__Bacteria	p__Proteobacteria	c__Alphaproteobacteria	o__Rhodobacterales	f__Rhodobacteraceae	g__	s__
K04561	IA.1	540681	1	7	7	0.007630675	0.00054	k__Bacteria	p__Proteobacteria	c__Deltaproteobacteria	o__Syntrophobacterales	f__Syntrophobacteraceae	g__	s__
K04561	IA.1	674370	1	1	1	0.001090096	7.71E-05	k__Bacteria	p__Proteobacteria	c__Alphaproteobacteria	o__Rhizobiales	f__Hyphomicrobiaceae	g__Devosia	s__
K04561	IA.1	307161	1	2.333333333	2.333333333	0.002543558	0.00018	k__Bacteria	p__Proteobacteria	c__Betaproteobacteria	o__	f__	g__	s__
K04561	IA.1	3237	1	3	3	0.003270289	0.000231429	k__Bacteria	p__Cyanobacteria	c__Oscillatoriophycideae	o__Chroococcales	f__Microcystaceae	g__Microcystis	s__
K04561	IA.1	168456	1	0.25	0.25	0.000272524	1.93E-05	k__Bacteria	p__Proteobacteria	c__Alphaproteobacteria	o__Rhodobacterales	f__Rhodobacteraceae	g__Rhodobacter	s__
K04561	IA.1	1123249	1	0.666666667	0.666666667	0.000726731	5.14E-05	k__Bacteria	p__Proteobacteria	c__Betaproteobacteria	o__SC-I-84	f__	g__	s__
K04561	IA.1	331474	1	0.333333333	0.333333333	0.000363365	2.57E-05	k__Bacteria	p__Proteobacteria	c__Betaproteobacteria	o__Hydrogenophilales	f__Hydrogenophilaceae	g__Thiobacillus	s__
K04561	IA.1	4389972	1	1	1	0.001090096	7.71E-05	k__Bacteria	p__Acidobacteria	c__Solibacteres	o__Solibacterales	f__	g__	s__
K04561	IA.1	638661	1	0.5	0.5	0.000545048	3.86E-05	k__Bacteria	p__Proteobacteria	c__Alphaproteobacteria	o__Rhodobacterales	f__Rhodobacteraceae	g__Rhodobacter	s__
K04561	IA.1	547362	1	1	1	0.001090096	7.71E-05	k__Bacteria	p__Proteobacteria	c__Betaproteobacteria	o__Hydrogenophilales	f__Hydrogenophilaceae	g__Thiobacillus	s__
K04561	IA.1	825276	1	26.33333333	26.33333333	0.028705874	0.002031429	k__Bacteria	p__Proteobacteria	c__Betaproteobacteria	o__SC-I-84	f__	g__	s__
K04561	IA.1	577289	1	1.5	1.5	0.001635145	0.000115714	k__Bacteria	p__Proteobacteria	c__Alphaproteobacteria	o__Rhizobiales	f__Hyphomicrobiaceae	g__Devosia	s__
K04561	IA.1	531901	1	1	1	0.001090096	7.71E-05	k__Bacteria	p__Proteobacteria	c__Betaproteobacteria	o__Rhodocyclales	f__Rhodocyclaceae	g__	s__
K04561	IA.1	746424	1	0.5	0.5	0.000545048	3.86E-05	k__Bacteria	p__Proteobacteria	c__Deltaproteobacteria	o__Syntrophobacterales	f__Syntrophobacteraceae	g__	s__
K04561	IA.1	415655	1	0.25	0.25	0.000272524	1.93E-05	k__Bacteria	p__Proteobacteria	c__Gammaproteobacteria	o__Chromatiales	f__	g__	s__
K04561	IA.1	511321	1	0.5	0.5	0.000545048	3.86E-05	k__Bacteria	p__Proteobacteria	c__Alphaproteobacteria	o__Rhizobiales	f__Hyphomicrobiaceae	g__Devosia	s__
K04561	IA.1	7908	1	2	2	0.002180193	0.000154286	k__Bacteria	p__Proteobacteria	c__Gammaproteobacteria	o__Legionellales	f__Legionellaceae	g__Legionella	s__pneumophila
K04561	IA.1	846104	2	0.666666667	1.333333333	0.001453462	0.000102857	k__Bacteria	p__Proteobacteria	c__Betaproteobacteria	o__Burkholderiales	f__Comamonadaceae	g__Diaphorobacter	s__
K04561	IA.1	253712	1	2	2	0.002180193	0.000154286	k__Bacteria	p__Proteobacteria	c__Deltaproteobacteria	o__Syntrophobacterales	f__Syntrophobacteraceae	g__	s__
K04561	IA.1	149268	1	0.333333333	0.333333333	0.000363365	2.57E-05	k__Bacteria	p__Proteobacteria	c__Betaproteobacteria	o__Rhodocyclales	f__Rhodocyclaceae	g__	s__
K04561	IA.1	581409	1	0.666666667	0.666666667	0.000726731	5.14E-05	k__Bacteria	p__Proteobacteria	c__Betaproteobacteria	o__Burkholderiales	f__Oxalobacteraceae	g__	s__
K04561	IA.1	257386	1	0.5	0.5	0.000545048	3.86E-05	k__Bacteria	p__Proteobacteria	c__Gammaproteobacteria	o__Xanthomonadales	f__Xanthomonadaceae	g__	s__
K04561	IA.1	4326875	1	1	1	0.001090096	7.71E-05	k__Bacteria	p__Chlamydiae	c__Chlamydiia	o__Chlamydiales	f__	g__	s__
K04561	IA.1	1106617	1	1	1	0.001090096	7.71E-05	k__Bacteria	p__Proteobacteria	c__Betaproteobacteria	o__Burkholderiales	f__Comamonadaceae	g__	s__
K04561	IA.1	1130747	1	2	2	0.002180193	0.000154286	k__Bacteria	p__Proteobacteria	c__Deltaproteobacteria	o__Syntrophobacterales	f__Syntrophobacteraceae	g__	s__
K04561	IA.1	583548	1	12.66666667	12.66666667	0.013807889	0.000977143	k__Bacteria	p__Proteobacteria	c__Deltaproteobacteria	o__Desulfuromonadales	f__Geobacteraceae	g__Geobacter	s__
K04561	IA.1	579550	1	1	1	0.001090096	7.71E-05	k__Bacteria	p__Proteobacteria	c__Deltaproteobacteria	o__Syntrophobacterales	f__Syntrophaceae	g__Desulfomonile	s__
K04561	IA.1	754285	1	4	4	0.004360386	0.000308572	k__Bacteria	p__Proteobacteria	c__Betaproteobacteria	o__	f__	g__	s__
K04561	IA.1	62406	1	0.5	0.5	0.000545048	3.86E-05	k__Bacteria	p__Proteobacteria	c__Alphaproteobacteria	o__Rhizobiales	f__Bradyrhizobiaceae	g__Bosea	s__genosp.
K04561	IA.1	843307	1	0.5	0.5	0.000545048	3.86E-05	k__Bacteria	p__Proteobacteria	c__Betaproteobacteria	o__Burkholderiales	f__Comamonadaceae	g__	s__
K04561	IA.1	592014	1	0.333333333	0.333333333	0.000363365	2.57E-05	k__Bacteria	p__Proteobacteria	c__Betaproteobacteria	o__SC-I-84	f__	g__	s__
K04561	IA.1	955582	1	2.5	2.5	0.002725241	0.000192857	k__Bacteria	p__Proteobacteria	c__Gammaproteobacteria	o__Xanthomonadales	f__Xanthomonadaceae	g__	s__
K04561	IA.1	365866	1	0.666666667	0.666666667	0.000726731	5.14E-05	k__Bacteria	p__Proteobacteria	c__Betaproteobacteria	o__Rhodocyclales	f__Rhodocyclaceae	g__	s__
K04561	IA.1	3703471	1	2	2	0.002180193	0.000154286	k__Bacteria	p__Proteobacteria	c__Gammaproteobacteria	o__Methylococcales	f__Methylococcaceae	g__Methylocaldum	s__
K04561	IA.1	4453395	1	3.5	3.5	0.003815338	0.00027	k__Bacteria	p__Proteobacteria	c__Gammaproteobacteria	o__Methylococcales	f__Methylococcaceae	g__Methylocaldum	s__
K04561	IA.1	706547	1	0.333333333	0.333333333	0.000363365	2.57E-05	k__Bacteria	p__Proteobacteria	c__Betaproteobacteria	o__Rhodocyclales	f__Rhodocyclaceae	g__	s__
K04561	IA.1	772762	1	4.5	4.5	0.004905434	0.000347143	k__Bacteria	p__Proteobacteria	c__Gammaproteobacteria	o__	f__	g__	s__
K04561	IA.1	278130	2	0.2	0.4	0.000436039	3.09E-05	k__Bacteria	p__Proteobacteria	c__Gammaproteobacteria	o__	f__	g__	s__
K04561	IA.1	565604	2	0.5	1	0.001090096	7.71E-05	k__Bacteria	p__Proteobacteria	c__Deltaproteobacteria	o__Myxococcales	f__	g__	s__
K04561	IA.1	1092680	1	0.333333333	0.333333333	0.000363365	2.57E-05	k__Bacteria	p__Proteobacteria	c__Alphaproteobacteria	o__Sphingomonadales	f__Sphingomonadaceae	g__	s__
K04561	IA.1	1144575	2	0.5	1	0.001090096	7.71E-05	k__Bacteria	p__Proteobacteria	c__Deltaproteobacteria	o__Myxococcales	f__	g__	s__
K04561	IA.1	648843	1	0.5	0.5	0.000545048	3.86E-05	k__Bacteria	p__Proteobacteria	c__Gammaproteobacteria	o__	f__	g__	s__
K04561	IA.1	697479	1	0.333333333	0.333333333	0.000363365	2.57E-05	k__Bacteria	p__Proteobacteria	c__Betaproteobacteria	o__Burkholderiales	f__Comamonadaceae	g__Tepidimonas	s__
K04561	IA.1	846710	1	3	3	0.003270289	0.000231429	k__Bacteria	p__Proteobacteria	c__Betaproteobacteria	o__Burkholderiales	f__Comamonadaceae	g__	s__
K04561	IA.1	529644	1	0.333333333	0.333333333	0.000363365	2.57E-05	k__Bacteria	p__Proteobacteria	c__Betaproteobacteria	o__SC-I-84	f__	g__	s__
K04561	IA.1	264326	1	1	1	0.001090096	7.71E-05	k__Bacteria	p__Acidobacteria	c__Solibacteres	o__Solibacterales	f__	g__	s__
K04561	IA.1	541609	1	0.5	0.5	0.000545048	3.86E-05	k__Bacteria	p__Cyanobacteria	c__Synechococcophycideae	o__Pseudanabaenales	f__Pseudanabaenaceae	g__Leptolyngbya	s__
K04561	IA.1	4383956	1	0.333333333	0.333333333	0.000363365	2.57E-05	k__Bacteria	p__Proteobacteria	c__Betaproteobacteria	o__	f__	g__	s__
K04561	IA.1	539242	1	0.5	0.5	0.000545048	3.86E-05	k__Bacteria	p__Proteobacteria	c__Gammaproteobacteria	o__Xanthomonadales	f__Xanthomonadaceae	g__	s__
K04561	IA.1	141461	1	4.5	4.5	0.004905434	0.000347143	k__Bacteria	p__Proteobacteria	c__Gammaproteobacteria	o__Xanthomonadales	f__Xanthomonadaceae	g__	s__
K04561	IA.1	559328	1	0.333333333	0.333333333	0.000363365	2.57E-05	k__Bacteria	p__Proteobacteria	c__Alphaproteobacteria	o__Rhodobacterales	f__Rhodobacteraceae	g__	s__
K04561	IA.1	808919	1	0.333333333	0.333333333	0.000363365	2.57E-05	k__Bacteria	p__Proteobacteria	c__Deltaproteobacteria	o__Myxococcales	f__Polyangiaceae	g__	s__
K04561	IA.1	546165	1	0.666666667	0.666666667	0.000726731	5.14E-05	k__Bacteria	p__Proteobacteria	c__Betaproteobacteria	o__Burkholderiales	f__Comamonadaceae	g__Hydrogenophaga	s__
K04561	IA.1	582558	1	0.333333333	0.333333333	0.000363365	2.57E-05	k__Bacteria	p__Proteobacteria	c__Epsilonproteobacteria	o__Campylobacterales	f__Helicobacteraceae	g__Sulfuricurvum	s__kujiense
K04561	IA.1	2767778	1	1.333333333	1.333333333	0.001453462	0.000102857	k__Bacteria	p__Proteobacteria	c__Betaproteobacteria	o__SC-I-84	f__	g__	s__
K04561	IA.1	698517	1	0.333333333	0.333333333	0.000363365	2.57E-05	k__Bacteria	p__Proteobacteria	c__Betaproteobacteria	o__Ellin6067	f__	g__	s__
K04561	IA.1	268764	1	4	4	0.004360386	0.000308572	k__Bacteria	p__Proteobacteria	c__Deltaproteobacteria	o__Syntrophobacterales	f__Syntrophaceae	g__Desulfobacca	s__
K04561	IA.1	3392648	1	0.333333333	0.333333333	0.000363365	2.57E-05	k__Bacteria	p__Proteobacteria	c__Betaproteobacteria	o__Rhodocyclales	f__Rhodocyclaceae	g__Dok59	s__
K04561	IA.1	516890	1	0.333333333	0.333333333	0.000363365	2.57E-05	k__Bacteria	p__Proteobacteria	c__Gammaproteobacteria	o__Methylococcales	f__	g__	s__
K04561	IA.1	584071	1	1	1	0.001090096	7.71E-05	k__Bacteria	p__Proteobacteria	c__Gammaproteobacteria	o__HOC36	f__	g__	s__
K04561	IA.1	814277	1	0.333333333	0.333333333	0.000363365	2.57E-05	k__Bacteria	p__Proteobacteria	c__Alphaproteobacteria	o__Rhodobacterales	f__Rhodobacteraceae	g__Paracoccus	s__
K04561	IA.1	357816	1	1	1	0.001090096	7.71E-05	k__Bacteria	p__Proteobacteria	c__Gammaproteobacteria	o__Methylococcales	f__Methylococcaceae	g__Methylocaldum	s__
K04561	IA.1	708255	1	1.2	1.2	0.001308116	9.26E-05	k__Bacteria	p__Firmicutes	c__Bacilli	o__Bacillales	f__Alicyclobacillaceae	g__Alicyclobacillus	s__
K04561	IA.1	593751	1	20	20	0.021801929	0.001542858	k__Bacteria	p__Proteobacteria	c__Betaproteobacteria	o__SC-I-84	f__	g__	s__
K04561	IA.1	4344420	1	0.5	0.5	0.000545048	3.86E-05	k__Bacteria	p__Proteobacteria	c__Deltaproteobacteria	o__NB1-j	f__	g__	s__
K04561	IA.1	814183	1	1.666666667	1.666666667	0.001816827	0.000128571	k__Bacteria	p__Proteobacteria	c__Betaproteobacteria	o__Ellin6067	f__	g__	s__
K04561	IA.1	957166	1	2.25	2.25	0.002452717	0.000173571	k__Bacteria	p__Proteobacteria	c__Betaproteobacteria	o__Burkholderiales	f__Comamonadaceae	g__	s__
K04561	IA.1	759129	1	0.5	0.5	0.000545048	3.86E-05	k__Bacteria	p__Proteobacteria	c__Alphaproteobacteria	o__Rhizobiales	f__Phyllobacteriaceae	g__	s__
K04561	IA.1	532139	1	0.666666667	0.666666667	0.000726731	5.14E-05	k__Bacteria	p__Proteobacteria	c__Betaproteobacteria	o__MND1	f__	g__	s__
K04561	IA.1	573373	1	3	3	0.003270289	0.000231429	k__Bacteria	p__Proteobacteria	c__Gammaproteobacteria	o__HOC36	f__	g__	s__
K04561	IA.1	850135	1	1	1	0.001090096	7.71E-05	k__Bacteria	p__Proteobacteria	c__Betaproteobacteria	o__Burkholderiales	f__Comamonadaceae	g__	s__
K04561	IA.1	3704350	1	4.666666667	4.666666667	0.005087117	0.00036	k__Bacteria	p__Cyanobacteria	c__Oscillatoriophycideae	o__Chroococcales	f__Microcystaceae	g__Microcystis	s__
K04561	IA.1	818234	1	7.5	7.5	0.008175724	0.000578572	k__Bacteria	p__Proteobacteria	c__Gammaproteobacteria	o__Xanthomonadales	f__Xanthomonadaceae	g__Lysobacter	s__
K04561	IA.1	580869	1	3	3	0.003270289	0.000231429	k__Bacteria	p__Proteobacteria	c__Deltaproteobacteria	o__Syntrophobacterales	f__Syntrophaceae	g__Desulfomonile	s__
K04561	IA.1	3760221	1	0.2	0.2	0.000218019	1.54E-05	k__Bacteria	p__Firmicutes	c__Bacilli	o__Bacillales	f__Alicyclobacillaceae	g__	s__
K04561	IA.1	818239	1	0.333333333	0.333333333	0.000363365	2.57E-05	k__Bacteria	p__Proteobacteria	c__Betaproteobacteria	o__Rhodocyclales	f__Rhodocyclaceae	g__	s__
K04561	IA.1	1052930	1	2	2	0.002180193	0.000154286	k__Bacteria	p__Proteobacteria	c__Gammaproteobacteria	o__Xanthomonadales	f__Xanthomonadaceae	g__Luteimonas	s__
K04561	IA.1	4314531	1	0.25	0.25	0.000272524	1.93E-05	k__Bacteria	p__Proteobacteria	c__Alphaproteobacteria	o__Rhodobacterales	f__Rhodobacteraceae	g__Rhodobacter	s__
K04561	IA.1	110392	1	0.25	0.25	0.000272524	1.93E-05	k__Bacteria	p__Proteobacteria	c__Betaproteobacteria	o__Burkholderiales	f__	g__	s__
K04561	IA.1	244727	1	3	3	0.003270289	0.000231429	k__Bacteria	p__Proteobacteria	c__Betaproteobacteria	o__Burkholderiales	f__Comamonadaceae	g__	s__
K04561	IA.1	714231	2	0.5	1	0.001090096	7.71E-05	k__Bacteria	p__Proteobacteria	c__Gammaproteobacteria	o__Xanthomonadales	f__Xanthomonadaceae	g__Rhodanobacter	s__
K04561	IA.1	682601	1	0.5	0.5	0.000545048	3.86E-05	k__Bacteria	p__Proteobacteria	c__Alphaproteobacteria	o__Rhodobacterales	f__Rhodobacteraceae	g__Rhodobacter	s__
K04561	IA.1	24111	1	0.5	0.5	0.000545048	3.86E-05	k__Bacteria	p__Proteobacteria	c__Alphaproteobacteria	o__Rhizobiales	f__Phyllobacteriaceae	g__Aminobacter	s__
K04561	IA.1	3025389	1	0.333333333	0.333333333	0.000363365	2.57E-05	k__Bacteria	p__Proteobacteria	c__Betaproteobacteria	o__Burkholderiales	f__Comamonadaceae	g__Hydrogenophaga	s__
K04561	IA.1	1095022	1	0.5	0.5	0.000545048	3.86E-05	k__Bacteria	p__Proteobacteria	c__Deltaproteobacteria	o__FAC87	f__	g__	s__
K04561	IA.1	704462	1	4.666666667	4.666666667	0.005087117	0.00036	k__Bacteria	p__Proteobacteria	c__Betaproteobacteria	o__Burkholderiales	f__Comamonadaceae	g__	s__
K04561	IA.1	559177	1	0.5	0.5	0.000545048	3.86E-05	k__Bacteria	p__Proteobacteria	c__Deltaproteobacteria	o__MIZ46	f__	g__	s__
K04561	IA.1	849118	1	4.5	4.5	0.004905434	0.000347143	k__Bacteria	p__Proteobacteria	c__Alphaproteobacteria	o__Rhizobiales	f__Hyphomicrobiaceae	g__Devosia	s__
K04561	IA.1	656520	1	0.75	0.75	0.000817572	5.79E-05	k__Bacteria	p__Proteobacteria	c__Alphaproteobacteria	o__Rhodobacterales	f__Rhodobacteraceae	g__Rhodobacter	s__
K04561	IA.1	540746	1	23	23	0.025072219	0.001774286	k__Bacteria	p__Proteobacteria	c__Betaproteobacteria	o__Rhodocyclales	f__Rhodocyclaceae	g__Dechloromonas	s__
K04561	IA.1	1084417	1	0.25	0.25	0.000272524	1.93E-05	k__Bacteria	p__Proteobacteria	c__Betaproteobacteria	o__Burkholderiales	f__Burkholderiaceae	g__Lautropia	s__
K04561	IA.1	511649	1	2	2	0.002180193	0.000154286	k__Bacteria	p__Proteobacteria	c__Betaproteobacteria	o__Rhodocyclales	f__Rhodocyclaceae	g__Z-35	s__
K04561	IA.1	627843	1	0.2	0.2	0.000218019	1.54E-05	k__Bacteria	p__Proteobacteria	c__Gammaproteobacteria	o__Oceanospirillales	f__Halomonadaceae	g__Candidatus Portiera	s__
K04561	IA.1	2194878	1	2	2	0.002180193	0.000154286	k__Bacteria	p__Proteobacteria	c__Alphaproteobacteria	o__Rhodobacterales	f__Rhodobacteraceae	g__Rhodobacter	s__
K04561	IA.1	1105574	1	0.666666667	0.666666667	0.000726731	5.14E-05	k__Bacteria	p__Proteobacteria	c__Betaproteobacteria	o__Burkholderiales	f__Oxalobacteraceae	g__	s__
K04561	IA.1	4375292	1	0.5	0.5	0.000545048	3.86E-05	k__Bacteria	p__Proteobacteria	c__Deltaproteobacteria	o__MIZ46	f__	g__	s__
K04561	IA.1	694781	1	0.333333333	0.333333333	0.000363365	2.57E-05	k__Bacteria	p__Proteobacteria	c__Betaproteobacteria	o__MND1	f__	g__	s__
K04561	IA.1	346925	1	34.5	34.5	0.037608328	0.002661429	k__Bacteria	p__Proteobacteria	c__Deltaproteobacteria	o__Syntrophobacterales	f__Syntrophobacteraceae	g__	s__
K04561	IA.1	588520	1	0.333333333	0.333333333	0.000363365	2.57E-05	k__Bacteria	p__Proteobacteria	c__Betaproteobacteria	o__	f__	g__	s__
K04561	IA.1	790312	1	0.333333333	0.333333333	0.000363365	2.57E-05	k__Bacteria	p__Proteobacteria	c__Gammaproteobacteria	o__Xanthomonadales	f__Xanthomonadaceae	g__	s__
K04561	IA.1	548961	1	1.333333333	1.333333333	0.001453462	0.000102857	k__Bacteria	p__Proteobacteria	c__Gammaproteobacteria	o__Thiotrichales	f__Piscirickettsiaceae	g__	s__
K04561	IA.1	578293	1	0.333333333	0.333333333	0.000363365	2.57E-05	k__Bacteria	p__Proteobacteria	c__Betaproteobacteria	o__Ellin6067	f__	g__	s__
K04561	IA.1	4349833	1	1.5	1.5	0.001635145	0.000115714	k__Bacteria	p__Proteobacteria	c__Deltaproteobacteria	o__NB1-j	f__	g__	s__
K04561	IA.1	1053775	1	2	2	0.002180193	0.000154286	k__Bacteria	p__Proteobacteria	c__Alphaproteobacteria	o__Rhizobiales	f__Hyphomicrobiaceae	g__Devosia	s__
K04561	IA.1	264236	1	0.5	0.5	0.000545048	3.86E-05	k__Bacteria	p__Proteobacteria	c__Alphaproteobacteria	o__Rhizobiales	f__Phyllobacteriaceae	g__	s__
K04561	IA.1	1140825	1	1	1	0.001090096	7.71E-05	k__Bacteria	p__Proteobacteria	c__Deltaproteobacteria	o__MBNT15	f__	g__	s__
K04561	IA.1	4041620	1	0.333333333	0.333333333	0.000363365	2.57E-05	k__Bacteria	p__Proteobacteria	c__Gammaproteobacteria	o__Thiotrichales	f__Piscirickettsiaceae	g__	s__
K04561	IA.1	4397939	1	0.333333333	0.333333333	0.000363365	2.57E-05	k__Bacteria	p__Proteobacteria	c__Deltaproteobacteria	o__Myxococcales	f__	g__	s__
K04561	IA.1	546434	1	0.5	0.5	0.000545048	3.86E-05	k__Bacteria	p__Proteobacteria	c__Betaproteobacteria	o__Burkholderiales	f__Burkholderiaceae	g__	s__
K04561	IA.1	4336880	1	1	1	0.001090096	7.71E-05	k__Bacteria	p__Acidobacteria	c__Solibacteres	o__Solibacterales	f__	g__	s__
K04561	IA.1	913849	1	2	2	0.002180193	0.000154286	k__Bacteria	p__Proteobacteria	c__Alphaproteobacteria	o__Rhizobiales	f__Hyphomicrobiaceae	g__Devosia	s__
K04561	IA.1	1524896	1	0.25	0.25	0.000272524	1.93E-05	k__Bacteria	p__Proteobacteria	c__Alphaproteobacteria	o__Rhodobacterales	f__Rhodobacteraceae	g__	s__
K04561	IA.1	2354411	1	0.5	0.5	0.000545048	3.86E-05	k__Bacteria	p__Proteobacteria	c__Alphaproteobacteria	o__Rhizobiales	f__Hyphomicrobiaceae	g__Devosia	s__
K04561	IA.1	23644	1	0.5	0.5	0.000545048	3.86E-05	k__Bacteria	p__Chlamydiae	c__Chlamydiia	o__Chlamydiales	f__Parachlamydiaceae	g__	s__
K04561	IA.1	1108289	1	0.333333333	0.333333333	0.000363365	2.57E-05	k__Bacteria	p__Proteobacteria	c__Alphaproteobacteria	o__Rhodobacterales	f__Rhodobacteraceae	g__	s__
K04561	IA.1	240331	1	0.333333333	0.333333333	0.000363365	2.57E-05	k__Bacteria	p__Proteobacteria	c__Betaproteobacteria	o__Hydrogenophilales	f__Hydrogenophilaceae	g__Thiobacillus	s__
K04561	IA.1	1108275	1	2	2	0.002180193	0.000154286	k__Bacteria	p__Proteobacteria	c__Betaproteobacteria	o__Burkholderiales	f__Comamonadaceae	g__Limnohabitans	s__
K04561	IA.1	558943	1	1.5	1.5	0.001635145	0.000115714	k__Bacteria	p__Proteobacteria	c__Deltaproteobacteria	o__Syntrophobacterales	f__Syntrophaceae	g__Desulfomonile	s__
K04561	IA.1	570988	1	0.5	0.5	0.000545048	3.86E-05	k__Bacteria	p__Proteobacteria	c__Alphaproteobacteria	o__Rhizobiales	f__Hyphomicrobiaceae	g__Devosia	s__
K04561	IA.1	804883	1	0.333333333	0.333333333	0.000363365	2.57E-05	k__Bacteria	p__Proteobacteria	c__Deltaproteobacteria	o__Myxococcales	f__	g__	s__
K04561	IA.1	832619	1	0.333333333	0.333333333	0.000363365	2.57E-05	k__Bacteria	p__Proteobacteria	c__Betaproteobacteria	o__SC-I-84	f__	g__	s__
K04561	IA.1	941487	1	0.666666667	0.666666667	0.000726731	5.14E-05	k__Bacteria	p__Proteobacteria	c__Betaproteobacteria	o__Burkholderiales	f__Oxalobacteraceae	g__	s__
K04561	IA.1	754088	1	1.75	1.75	0.001907669	0.000135	k__Bacteria	p__Proteobacteria	c__Alphaproteobacteria	o__Rhodobacterales	f__Rhodobacteraceae	g__Rhodobacter	s__
K04561	IA.1	831386	1	0.5	0.5	0.000545048	3.86E-05	k__Bacteria	p__Proteobacteria	c__Deltaproteobacteria	o__Syntrophobacterales	f__Syntrophobacteraceae	g__	s__
K04561	IA.1	1126544	1	0.333333333	0.333333333	0.000363365	2.57E-05	k__Bacteria	p__Proteobacteria	c__Betaproteobacteria	o__Burkholderiales	f__Alcaligenaceae	g__	s__
K04561	IA.1	235806	1	0.333333333	0.333333333	0.000363365	2.57E-05	k__Bacteria	p__Proteobacteria	c__Deltaproteobacteria	o__Myxococcales	f__	g__	s__
K04561	IA.1	186268	1	0.333333333	0.333333333	0.000363365	2.57E-05	k__Bacteria	p__Proteobacteria	c__Deltaproteobacteria	o__Myxococcales	f__	g__	s__
K04561	IA.1	4482278	1	1.5	1.5	0.001635145	0.000115714	k__Bacteria	p__Proteobacteria	c__Alphaproteobacteria	o__Rhodobacterales	f__Rhodobacteraceae	g__	s__
K04561	IA.1	678317	1	0.333333333	0.333333333	0.000363365	2.57E-05	k__Bacteria	p__Proteobacteria	c__Betaproteobacteria	o__Rhodocyclales	f__Rhodocyclaceae	g__Z-35	s__
K04561	IA.1	574991	1	2	2	0.002180193	0.000154286	k__Bacteria	p__Proteobacteria	c__Betaproteobacteria	o__Burkholderiales	f__Comamonadaceae	g__Rubrivivax	s__
K04561	IA.1	113261	1	2	2	0.002180193	0.000154286	k__Bacteria	p__Proteobacteria	c__Deltaproteobacteria	o__Myxococcales	f__	g__	s__
K04561	IA.1	48487	1	0.333333333	0.333333333	0.000363365	2.57E-05	k__Bacteria	p__Proteobacteria	c__Deltaproteobacteria	o__Myxococcales	f__	g__	s__
K04561	IA.1	353499	1	0.5	0.5	0.000545048	3.86E-05	k__Bacteria	p__Proteobacteria	c__Deltaproteobacteria	o__Bdellovibrionales	f__Bdellovibrionaceae	g__Bdellovibrio	s__
K04561	IA.1	583766	1	0.333333333	0.333333333	0.000363365	2.57E-05	k__Bacteria	p__Proteobacteria	c__Betaproteobacteria	o__Burkholderiales	f__Comamonadaceae	g__	s__
K04561	IA.1	534301	1	0.5	0.5	0.000545048	3.86E-05	k__Bacteria	p__Proteobacteria	c__Deltaproteobacteria	o__Syntrophobacterales	f__Syntrophobacteraceae	g__	s__
K04561	IA.1	826148	2	0.2	0.4	0.000436039	3.09E-05	k__Bacteria	p__Proteobacteria	c__Gammaproteobacteria	o__Pseudomonadales	f__Moraxellaceae	g__	s__
K04561	IA.1	586914	2	8.25	16.5	0.017986592	0.001272857	k__Bacteria	p__Proteobacteria	c__Deltaproteobacteria	o__Desulfuromonadales	f__Geobacteraceae	g__Geobacter	s__
K04561	IA.1	1060822	1	2.5	2.5	0.002725241	0.000192857	k__Bacteria	p__Proteobacteria	c__Gammaproteobacteria	o__HOC36	f__	g__	s__
K04561	IA.1	798097	1	0.5	0.5	0.000545048	3.86E-05	k__Bacteria	p__Proteobacteria	c__Alphaproteobacteria	o__Rhizobiales	f__Hyphomicrobiaceae	g__Devosia	s__
K04561	IA.1	3107842	1	0.2	0.2	0.000218019	1.54E-05	k__Bacteria	p__Firmicutes	c__Clostridia	o__Clostridiales	f__Veillonellaceae	g__	s__
K04561	IA.1	850808	1	0.333333333	0.333333333	0.000363365	2.57E-05	k__Bacteria	p__Proteobacteria	c__Betaproteobacteria	o__Hydrogenophilales	f__Hydrogenophilaceae	g__Thiobacillus	s__
K04561	IA.1	543416	1	21	21	0.022892026	0.00162	k__Bacteria	p__Proteobacteria	c__Alphaproteobacteria	o__Rhodobacterales	f__Rhodobacteraceae	g__Rhodobacter	s__
K04561	IA.1	333628	1	1	1	0.001090096	7.71E-05	k__Bacteria	p__Proteobacteria	c__Gammaproteobacteria	o__Xanthomonadales	f__Xanthomonadaceae	g__Lysobacter	s__
K04561	IA.1	1144790	1	0.333333333	0.333333333	0.000363365	2.57E-05	k__Bacteria	p__Proteobacteria	c__Betaproteobacteria	o__Rhodocyclales	f__Rhodocyclaceae	g__	s__
K04561	IA.1	940737	1	1	1	0.001090096	7.71E-05	k__Bacteria	p__Proteobacteria	c__Betaproteobacteria	o__Burkholderiales	f__Comamonadaceae	g__	s__
K04561	IA.1	4314420	1	0.5	0.5	0.000545048	3.86E-05	k__Bacteria	p__Proteobacteria	c__Deltaproteobacteria	o__Bdellovibrionales	f__Bdellovibrionaceae	g__Bdellovibrio	s__
K04561	IA.1	1122784	1	17	17	0.01853164	0.001311429	k__Bacteria	p__Proteobacteria	c__Betaproteobacteria	o__SC-I-84	f__	g__	s__
K04561	IA.1	114170	1	0.333333333	0.333333333	0.000363365	2.57E-05	k__Bacteria	p__Proteobacteria	c__Deltaproteobacteria	o__Myxococcales	f__	g__	s__
K04561	IA.1	224548	1	1.333333333	1.333333333	0.001453462	0.000102857	k__Bacteria	p__Proteobacteria	c__Betaproteobacteria	o__SC-I-84	f__	g__	s__
K04561	IA.1	3560258	1	0.25	0.25	0.000272524	1.93E-05	k__Bacteria	p__Proteobacteria	c__Gammaproteobacteria	o__Chromatiales	f__Chromatiaceae	g__Thiocapsa	s__
K04561	IA.1	4475022	1	0.666666667	0.666666667	0.000726731	5.14E-05	k__Bacteria	p__Proteobacteria	c__Deltaproteobacteria	o__Myxococcales	f__	g__	s__
K04561	IA.1	974121	1	0.666666667	0.666666667	0.000726731	5.14E-05	k__Bacteria	p__Proteobacteria	c__Gammaproteobacteria	o__Pseudomonadales	f__Pseudomonadaceae	g__Pseudomonas	s__
K04561	IA.1	150497	1	2	2	0.002180193	0.000154286	k__Bacteria	p__Proteobacteria	c__Gammaproteobacteria	o__HOC36	f__	g__	s__
K04561	IA.1	1131498	1	0.333333333	0.333333333	0.000363365	2.57E-05	k__Bacteria	p__Proteobacteria	c__Deltaproteobacteria	o__Myxococcales	f__	g__	s__
K04561	IA.1	605671	1	1	1	0.001090096	7.71E-05	k__Bacteria	p__Proteobacteria	c__Betaproteobacteria	o__Ellin6067	f__	g__	s__
K04561	IA.1	806393	1	2.5	2.5	0.002725241	0.000192857	k__Bacteria	p__Proteobacteria	c__Deltaproteobacteria	o__NB1-j	f__	g__	s__
K04561	IA.1	534421	1	1	1	0.001090096	7.71E-05	k__Bacteria	p__Proteobacteria	c__Alphaproteobacteria	o__	f__	g__	s__
K04561	IA.1	815406	1	2.333333333	2.333333333	0.002543558	0.00018	k__Bacteria	p__Proteobacteria	c__Betaproteobacteria	o__Rhodocyclales	f__Rhodocyclaceae	g__	s__
K04561	IA.1	255281	1	2.666666667	2.666666667	0.002906924	0.000205714	k__Bacteria	p__Proteobacteria	c__Deltaproteobacteria	o__Desulfuromonadales	f__Geobacteraceae	g__Geobacter	s__
K04561	IA.1	1742484	1	2	2	0.002180193	0.000154286	k__Bacteria	p__Proteobacteria	c__Deltaproteobacteria	o__NB1-j	f__	g__	s__
K04561	IA.1	235519	1	4.333333333	4.333333333	0.004723751	0.000334286	k__Bacteria	p__Proteobacteria	c__Betaproteobacteria	o__SC-I-84	f__	g__	s__
K04561	IA.1	4324288	1	0.2	0.2	0.000218019	1.54E-05	k__Bacteria	p__Firmicutes	c__Bacilli	o__Bacillales	f__Alicyclobacillaceae	g__Alicyclobacillus	s__
K04561	IA.1	552935	1	1.5	1.5	0.001635145	0.000115714	k__Bacteria	p__Chlamydiae	c__Chlamydiia	o__Chlamydiales	f__	g__	s__
K04561	IA.1	567622	1	0.25	0.25	0.000272524	1.93E-05	k__Bacteria	p__Proteobacteria	c__Betaproteobacteria	o__Burkholderiales	f__	g__	s__
K04561	IA.1	964571	1	3.25	3.25	0.003542814	0.000250714	k__Bacteria	p__Proteobacteria	c__Alphaproteobacteria	o__Rhodobacterales	f__Rhodobacteraceae	g__Rhodobacter	s__
K04561	IA.1	967069	1	1	1	0.001090096	7.71E-05	k__Bacteria	p__Proteobacteria	c__Deltaproteobacteria	o__Bdellovibrionales	f__Bdellovibrionaceae	g__Bdellovibrio	s__
K04561	IA.1	226718	1	0.666666667	0.666666667	0.000726731	5.14E-05	k__Bacteria	p__Proteobacteria	c__Betaproteobacteria	o__Ellin6067	f__	g__	s__
K04561	IA.1	745157	1	8.333333333	8.333333333	0.009084137	0.000642857	k__Bacteria	p__Proteobacteria	c__Betaproteobacteria	o__Rhodocyclales	f__Rhodocyclaceae	g__	s__
K04561	IA.1	1118119	1	0.333333333	0.333333333	0.000363365	2.57E-05	k__Bacteria	p__Proteobacteria	c__Betaproteobacteria	o__	f__	g__	s__
K04561	IA.1	528864	1	0.333333333	0.333333333	0.000363365	2.57E-05	k__Bacteria	p__Proteobacteria	c__Betaproteobacteria	o__Burkholderiales	f__Alcaligenaceae	g__	s__
K04561	IA.1	362933	1	0.333333333	0.333333333	0.000363365	2.57E-05	k__Bacteria	p__Proteobacteria	c__Betaproteobacteria	o__Rhodocyclales	f__Rhodocyclaceae	g__Azospira	s__
K04561	IA.1	106843	1	0.1	0.1	0.00010901	7.71E-06	k__Bacteria	p__Firmicutes	c__Bacilli	o__Bacillales	f__Bacillaceae	g__Geobacillus	s__
K04561	IA.1	783508	1	0.333333333	0.333333333	0.000363365	2.57E-05	k__Bacteria	p__Proteobacteria	c__Betaproteobacteria	o__Rhodocyclales	f__Rhodocyclaceae	g__Dechloromonas	s__
K04561	IA.1	359435	1	2.5	2.5	0.002725241	0.000192857	k__Bacteria	p__Proteobacteria	c__Gammaproteobacteria	o__HOC36	f__	g__	s__
K04561	IA.1	580625	1	0.5	0.5	0.000545048	3.86E-05	k__Bacteria	p__Proteobacteria	c__Alphaproteobacteria	o__Rhizobiales	f__Bradyrhizobiaceae	g__	s__
K04561	IA.1	760913	1	0.333333333	0.333333333	0.000363365	2.57E-05	k__Bacteria	p__Proteobacteria	c__Betaproteobacteria	o__Burkholderiales	f__Comamonadaceae	g__	s__
K04561	IA.1	4355363	1	7.5	7.5	0.008175724	0.000578572	k__Bacteria	p__Proteobacteria	c__Deltaproteobacteria	o__	f__	g__	s__
K04561	IA.1	1021984	1	0.333333333	0.333333333	0.000363365	2.57E-05	k__Bacteria	p__Proteobacteria	c__Deltaproteobacteria	o__Myxococcales	f__	g__	s__
K04561	IA.1	4364714	1	0.333333333	0.333333333	0.000363365	2.57E-05	k__Bacteria	p__Proteobacteria	c__Betaproteobacteria	o__Ellin6067	f__	g__	s__
K04561	IA.1	4430298	1	1.5	1.5	0.001635145	0.000115714	k__Bacteria	p__Proteobacteria	c__Deltaproteobacteria	o__Syntrophobacterales	f__Syntrophaceae	g__Desulfobacca	s__
K04561	IA.1	301596	1	1	1	0.001090096	7.71E-05	k__Bacteria	p__Proteobacteria	c__Deltaproteobacteria	o__Syntrophobacterales	f__Syntrophaceae	g__Desulfomonile	s__
K04561	IA.1	1107637	1	1	1	0.001090096	7.71E-05	k__Bacteria	p__Proteobacteria	c__Deltaproteobacteria	o__Syntrophobacterales	f__Syntrophobacteraceae	g__	s__
K04561	IA.1	3284	1	0.5	0.5	0.000545048	3.86E-05	k__Bacteria	p__Cyanobacteria	c__Synechococcophycideae	o__Pseudanabaenales	f__Pseudanabaenaceae	g__Leptolyngbya	s__
K04561	IA.1	148550	1	1.333333333	1.333333333	0.001453462	0.000102857	k__Bacteria	p__Proteobacteria	c__Betaproteobacteria	o__Burkholderiales	f__Comamonadaceae	g__	s__
K04561	IA.1	226410	1	0.5	0.5	0.000545048	3.86E-05	k__Bacteria	p__Proteobacteria	c__Deltaproteobacteria	o__MIZ46	f__	g__	s__
K04561	IA.1	113247	1	0.333333333	0.333333333	0.000363365	2.57E-05	k__Bacteria	p__Proteobacteria	c__Betaproteobacteria	o__SC-I-84	f__	g__	s__
K04561	IA.1	59527	1	0.333333333	0.333333333	0.000363365	2.57E-05	k__Bacteria	p__Proteobacteria	c__Alphaproteobacteria	o__Rhizobiales	f__Brucellaceae	g__Ochrobactrum	s__
K04561	IA.1	967275	1	0.333333333	0.333333333	0.000363365	2.57E-05	k__Bacteria	p__Proteobacteria	c__Gammaproteobacteria	o__Xanthomonadales	f__Xanthomonadaceae	g__Stenotrophomonas	s__geniculata
K04561	IA.1	738432	1	3.5	3.5	0.003815338	0.00027	k__Bacteria	p__Proteobacteria	c__Deltaproteobacteria	o__Syntrophobacterales	f__Syntrophobacteraceae	g__	s__
K04561	IA.1	556231	1	0.333333333	0.333333333	0.000363365	2.57E-05	k__Bacteria	p__Proteobacteria	c__Betaproteobacteria	o__	f__	g__	s__
K04561	IA.1	558486	1	1	1	0.001090096	7.71E-05	k__Bacteria	p__Proteobacteria	c__Gammaproteobacteria	o__Thiotrichales	f__Piscirickettsiaceae	g__	s__
K04561	IA.1	692510	1	0.5	0.5	0.000545048	3.86E-05	k__Bacteria	p__Proteobacteria	c__Deltaproteobacteria	o__Bdellovibrionales	f__Bdellovibrionaceae	g__Bdellovibrio	s__
K04561	IA.1	537008	1	0.5	0.5	0.000545048	3.86E-05	k__Bacteria	p__Proteobacteria	c__Deltaproteobacteria	o__NB1-j	f__JTB38	g__	s__
K04561	IA.1	1122563	1	0.333333333	0.333333333	0.000363365	2.57E-05	k__Bacteria	p__Proteobacteria	c__Betaproteobacteria	o__Thiobacterales	f__	g__	s__
K04561	IA.1	701947	1	1.5	1.5	0.001635145	0.000115714	k__Bacteria	p__Proteobacteria	c__Deltaproteobacteria	o__Syntrophobacterales	f__Syntrophobacteraceae	g__	s__
K04561	IA.1	1835911	1	0.333333333	0.333333333	0.000363365	2.57E-05	k__Bacteria	p__Proteobacteria	c__Alphaproteobacteria	o__Rhodobacterales	f__Rhodobacteraceae	g__Paracoccus	s__
K04561	IA.1	546390	1	0.166666667	0.166666667	0.000181683	1.29E-05	k__Bacteria	p__Proteobacteria	c__Alphaproteobacteria	o__Rhodospirillales	f__Rhodospirillaceae	g__Azospirillum	s__
K04561	IA.1	818484	1	1.5	1.5	0.001635145	0.000115714	k__Bacteria	p__Proteobacteria	c__Alphaproteobacteria	o__Rhizobiales	f__Hyphomicrobiaceae	g__Devosia	s__
K04561	IA.1	592301	1	0.333333333	0.333333333	0.000363365	2.57E-05	k__Bacteria	p__Proteobacteria	c__Betaproteobacteria	o__Burkholderiales	f__Comamonadaceae	g__	s__
K04561	IA.1	527642	1	0.5	0.5	0.000545048	3.86E-05	k__Bacteria	p__Proteobacteria	c__Deltaproteobacteria	o__MIZ46	f__	g__	s__
K04561	IA.1	814826	1	1	1	0.001090096	7.71E-05	k__Bacteria	p__Acidobacteria	c__Solibacteres	o__Solibacterales	f__	g__	s__
K04561	IA.1	561885	1	0.666666667	0.666666667	0.000726731	5.14E-05	k__Bacteria	p__Proteobacteria	c__Alphaproteobacteria	o__Rhizobiales	f__Rhizobiaceae	g__Agrobacterium	s__
K04561	IA.1	4369179	1	0.5	0.5	0.000545048	3.86E-05	k__Bacteria	p__Proteobacteria	c__Alphaproteobacteria	o__Rhizobiales	f__Phyllobacteriaceae	g__	s__
K04561	IA.1	560895	1	0.333333333	0.333333333	0.000363365	2.57E-05	k__Bacteria	p__Proteobacteria	c__Betaproteobacteria	o__SC-I-84	f__	g__	s__
K04561	IA.1	947134	2	1	2	0.002180193	0.000154286	k__Bacteria	p__Proteobacteria	c__Deltaproteobacteria	o__Myxococcales	f__Myxococcaceae	g__	s__
K04561	IA.1	218000	1	0.2	0.2	0.000218019	1.54E-05	k__Bacteria	p__Firmicutes	c__Clostridia	o__Clostridiales	f__Peptococcaceae	g__Desulfosporosinus	s__meridiei
K04561	IA.1	4427379	1	1	1	0.001090096	7.71E-05	k__Bacteria	p__Proteobacteria	c__Deltaproteobacteria	o__	f__	g__	s__
K04561	IA.1	36463	1	0.5	0.5	0.000545048	3.86E-05	k__Bacteria	p__Proteobacteria	c__Deltaproteobacteria	o__Syntrophobacterales	f__Syntrophaceae	g__	s__
K04561	IA.1	821870	1	2.666666667	2.666666667	0.002906924	0.000205714	k__Bacteria	p__Proteobacteria	c__Gammaproteobacteria	o__Thiotrichales	f__Piscirickettsiaceae	g__	s__
K04561	IA.1	582110	2	1	2	0.002180193	0.000154286	k__Bacteria	p__Proteobacteria	c__Deltaproteobacteria	o__Myxococcales	f__Myxococcaceae	g__Anaeromyxobacter	s__
K04561	IA.1	705063	1	4.666666667	4.666666667	0.005087117	0.00036	k__Bacteria	p__Proteobacteria	c__Alphaproteobacteria	o__Rhizobiales	f__	g__	s__
K04561	IA.1	4340528	1	0.5	0.5	0.000545048	3.86E-05	k__Bacteria	p__Proteobacteria	c__Deltaproteobacteria	o__Syntrophobacterales	f__Syntrophaceae	g__Desulfomonile	s__
K04561	IA.1	407459	1	0.666666667	0.666666667	0.000726731	5.14E-05	k__Bacteria	p__Proteobacteria	c__Alphaproteobacteria	o__Rhizobiales	f__Brucellaceae	g__Pseudochrobactrum	s__
K04561	IA.1	588703	2	0.5	1	0.001090096	7.71E-05	k__Bacteria	p__Proteobacteria	c__Deltaproteobacteria	o__Desulfuromonadales	f__Geobacteraceae	g__Geobacter	s__
K04561	IA.1	161421	1	2	2	0.002180193	0.000154286	k__Bacteria	p__Proteobacteria	c__Gammaproteobacteria	o__Methylococcales	f__Methylococcaceae	g__Methylocaldum	s__
K04561	IA.1	255206	1	0.5	0.5	0.000545048	3.86E-05	k__Bacteria	p__Proteobacteria	c__Alphaproteobacteria	o__Rhizobiales	f__Hyphomicrobiaceae	g__Devosia	s__
K04561	IA.1	822745	1	0.5	0.5	0.000545048	3.86E-05	k__Bacteria	p__Proteobacteria	c__Deltaproteobacteria	o__Syntrophobacterales	f__Syntrophobacteraceae	g__	s__
K04561	IA.1	819185	1	1	1	0.001090096	7.71E-05	k__Bacteria	p__Proteobacteria	c__Deltaproteobacteria	o__Myxococcales	f__Polyangiaceae	g__	s__
K04561	IA.1	3248144	1	0.333333333	0.333333333	0.000363365	2.57E-05	k__Bacteria	p__Proteobacteria	c__Deltaproteobacteria	o__PB19	f__	g__	s__
K04561	IA.1	591521	1	38.5	38.5	0.041968714	0.002970001	k__Bacteria	p__Actinobacteria	c__Actinobacteria	o__Actinomycetales	f__Mycobacteriaceae	g__Mycobacterium	s__
K04561	IA.1	666883	1	0.5	0.5	0.000545048	3.86E-05	k__Bacteria	p__Proteobacteria	c__Deltaproteobacteria	o__Bdellovibrionales	f__Bdellovibrionaceae	g__Bdellovibrio	s__
K04561	IA.1	699318	1	0.333333333	0.333333333	0.000363365	2.57E-05	k__Bacteria	p__Proteobacteria	c__Alphaproteobacteria	o__Sphingomonadales	f__Sphingomonadaceae	g__	s__
K04561	IA.1	1007490	1	0.666666667	0.666666667	0.000726731	5.14E-05	k__Bacteria	p__Proteobacteria	c__Betaproteobacteria	o__SC-I-84	f__	g__	s__
K04561	IA.1	593905	1	10.66666667	10.66666667	0.011627696	0.000822857	k__Bacteria	p__Proteobacteria	c__Betaproteobacteria	o__SC-I-84	f__	g__	s__
K04561	IA.1	580046	1	6.5	6.5	0.007085627	0.000501429	k__Bacteria	p__Proteobacteria	c__Deltaproteobacteria	o__Syntrophobacterales	f__Syntrophaceae	g__Desulfobacca	s__
K04561	IA.1	818854	1	0.25	0.25	0.000272524	1.93E-05	k__Bacteria	p__Proteobacteria	c__Alphaproteobacteria	o__Rhodobacterales	f__Rhodobacteraceae	g__Rhodobacter	s__
K04561	IA.1	256783	1	1.25	1.25	0.001362621	9.64E-05	k__Bacteria	p__Proteobacteria	c__Alphaproteobacteria	o__Rhodobacterales	f__Rhodobacteraceae	g__Rhodobacter	s__
K04561	IA.1	257302	1	0.333333333	0.333333333	0.000363365	2.57E-05	k__Bacteria	p__Proteobacteria	c__Alphaproteobacteria	o__Sphingomonadales	f__Sphingomonadaceae	g__	s__
K04561	IA.1	834341	1	2	2	0.002180193	0.000154286	k__Bacteria	p__Proteobacteria	c__Alphaproteobacteria	o__Rhizobiales	f__Phyllobacteriaceae	g__	s__
K04561	IA.1	822419	1	0.666666667	0.666666667	0.000726731	5.14E-05	k__Bacteria	p__Proteobacteria	c__Betaproteobacteria	o__Burkholderiales	f__Oxalobacteraceae	g__	s__
K04561	IA.1	1083508	1	0.5	0.5	0.000545048	3.86E-05	k__Bacteria	p__Proteobacteria	c__Gammaproteobacteria	o__Xanthomonadales	f__Xanthomonadaceae	g__	s__
K04561	IA.1	140210	1	0.25	0.25	0.000272524	1.93E-05	k__Bacteria	p__Firmicutes	c__Clostridia	o__Natranaerobiales	f__	g__	s__
K04561	IA.1	626739	1	0.333333333	0.333333333	0.000363365	2.57E-05	k__Bacteria	p__Proteobacteria	c__Betaproteobacteria	o__Rhodocyclales	f__Rhodocyclaceae	g__Z-35	s__
K04561	IA.1	7932	1	0.5	0.5	0.000545048	3.86E-05	k__Bacteria	p__Proteobacteria	c__Gammaproteobacteria	o__Legionellales	f__Legionellaceae	g__Legionella	s__
K04561	IA.1	611657	1	0.5	0.5	0.000545048	3.86E-05	k__Bacteria	p__Proteobacteria	c__Gammaproteobacteria	o__Xanthomonadales	f__Xanthomonadaceae	g__	s__
K04561	IA.1	1778749	1	1.5	1.5	0.001635145	0.000115714	k__Bacteria	p__Proteobacteria	c__Deltaproteobacteria	o__Syntrophobacterales	f__Syntrophaceae	g__Desulfomonile	s__
K04561	IA.1	4454970	1	1	1	0.001090096	7.71E-05	k__Bacteria	p__Proteobacteria	c__Betaproteobacteria	o__Burkholderiales	f__Oxalobacteraceae	g__	s__
K04561	IA.1	45556	1	0.333333333	0.333333333	0.000363365	2.57E-05	k__Bacteria	p__Proteobacteria	c__Deltaproteobacteria	o__Myxococcales	f__	g__	s__
K04561	IA.1	622987	1	0.5	0.5	0.000545048	3.86E-05	k__Bacteria	p__Proteobacteria	c__Alphaproteobacteria	o__Rhizobiales	f__Bradyrhizobiaceae	g__Bosea	s__genosp.
K04561	IA.1	210606	1	0.666666667	0.666666667	0.000726731	5.14E-05	k__Bacteria	p__Proteobacteria	c__Betaproteobacteria	o__IS-44	f__	g__	s__
K04561	IA.1	299268	1	3	3	0.003270289	0.000231429	k__Bacteria	p__Proteobacteria	c__Betaproteobacteria	o__Burkholderiales	f__Comamonadaceae	g__	s__
K04561	IA.1	828121	1	1.5	1.5	0.001635145	0.000115714	k__Bacteria	p__Proteobacteria	c__Deltaproteobacteria	o__Syntrophobacterales	f__Syntrophaceae	g__Desulfobacca	s__
K04561	IA.1	583720	1	1	1	0.001090096	7.71E-05	k__Bacteria	p__Proteobacteria	c__Betaproteobacteria	o__Thiobacterales	f__	g__	s__
K04561	IA.1	58382	1	1	1	0.001090096	7.71E-05	k__Bacteria	p__Proteobacteria	c__Gammaproteobacteria	o__HOC36	f__	g__	s__
K04561	IA.1	571263	1	0.5	0.5	0.000545048	3.86E-05	k__Bacteria	p__Proteobacteria	c__Alphaproteobacteria	o__Rhizobiales	f__Phyllobacteriaceae	g__	s__
K04561	IA.1	1125991	1	1	1	0.001090096	7.71E-05	k__Bacteria	p__Proteobacteria	c__Betaproteobacteria	o__	f__	g__	s__
K04561	IA.1	4351168	1	1.666666667	1.666666667	0.001816827	0.000128571	k__Bacteria	p__Cyanobacteria	c__Oscillatoriophycideae	o__Chroococcales	f__Microcystaceae	g__Microcystis	s__
K04561	IA.1	254949	1	1.666666667	1.666666667	0.001816827	0.000128571	k__Bacteria	p__Proteobacteria	c__Deltaproteobacteria	o__Myxococcales	f__	g__	s__
K04561	IA.1	537062	1	1	1	0.001090096	7.71E-05	k__Bacteria	p__Proteobacteria	c__Gammaproteobacteria	o__Xanthomonadales	f__Xanthomonadaceae	g__Stenotrophomonas	s__
K04561	IA.1	749805	1	0.2	0.2	0.000218019	1.54E-05	k__Bacteria	p__Proteobacteria	c__Betaproteobacteria	o__Burkholderiales	f__Oxalobacteraceae	g__Cupriavidus	s__
K04561	IA.1	244967	1	0.5	0.5	0.000545048	3.86E-05	k__Bacteria	p__Proteobacteria	c__Gammaproteobacteria	o__Legionellales	f__Legionellaceae	g__Legionella	s__
K04561	IA.1	928928	1	0.5	0.5	0.000545048	3.86E-05	k__Bacteria	p__Proteobacteria	c__Alphaproteobacteria	o__Rhizobiales	f__Phyllobacteriaceae	g__	s__
K04561	IA.1	683891	1	5.5	5.5	0.005995531	0.000424286	k__Bacteria	p__Proteobacteria	c__Alphaproteobacteria	o__Rhodobacterales	f__Rhodobacteraceae	g__Rhodobacter	s__
K04561	IA.1	838837	1	0.333333333	0.333333333	0.000363365	2.57E-05	k__Bacteria	p__Proteobacteria	c__Betaproteobacteria	o__Burkholderiales	f__Comamonadaceae	g__Hydrogenophaga	s__
K04561	IA.1	1108953	1	0.25	0.25	0.000272524	1.93E-05	k__Bacteria	p__Proteobacteria	c__Gammaproteobacteria	o__[Marinicellales]	f__[Marinicellaceae]	g__	s__
K04561	IA.1	796555	1	0.333333333	0.333333333	0.000363365	2.57E-05	k__Bacteria	p__Proteobacteria	c__Betaproteobacteria	o__Burkholderiales	f__Comamonadaceae	g__Hydrogenophaga	s__
K04561	IA.1	707290	2	0.5	1	0.001090096	7.71E-05	k__Bacteria	p__Proteobacteria	c__Gammaproteobacteria	o__Xanthomonadales	f__Xanthomonadaceae	g__	s__
K04561	IA.1	740831	1	1.5	1.5	0.001635145	0.000115714	k__Bacteria	p__Proteobacteria	c__Gammaproteobacteria	o__Xanthomonadales	f__Xanthomonadaceae	g__Thermomonas	s__
K04561	IA.1	557756	1	0.333333333	0.333333333	0.000363365	2.57E-05	k__Bacteria	p__Proteobacteria	c__Betaproteobacteria	o__Burkholderiales	f__Comamonadaceae	g__Rubrivivax	s__
K04561	IA.1	243166	1	1	1	0.001090096	7.71E-05	k__Bacteria	p__Acidobacteria	c__Solibacteres	o__Solibacterales	f__	g__	s__
K04561	IA.1	627615	1	4.5	4.5	0.004905434	0.000347143	k__Bacteria	p__Cyanobacteria	c__Synechococcophycideae	o__Pseudanabaenales	f__Pseudanabaenaceae	g__Leptolyngbya	s__
K04561	IA.1	159870	1	2	2	0.002180193	0.000154286	k__Bacteria	p__Proteobacteria	c__Alphaproteobacteria	o__Rhodobacterales	f__Rhodobacteraceae	g__	s__
K04561	IA.1	538801	1	0.5	0.5	0.000545048	3.86E-05	k__Bacteria	p__Proteobacteria	c__Gammaproteobacteria	o__HOC36	f__	g__	s__
K04561	IA.1	99071	1	0.333333333	0.333333333	0.000363365	2.57E-05	k__Bacteria	p__Proteobacteria	c__Betaproteobacteria	o__Burkholderiales	f__	g__	s__
K04561	IA.1	824794	1	0.333333333	0.333333333	0.000363365	2.57E-05	k__Bacteria	p__Proteobacteria	c__Gammaproteobacteria	o__Thiotrichales	f__Piscirickettsiaceae	g__	s__
K04561	IA.1	643950	1	1.25	1.25	0.001362621	9.64E-05	k__Bacteria	p__Proteobacteria	c__Alphaproteobacteria	o__Rhodobacterales	f__Rhodobacteraceae	g__	s__
K04561	IA.1	1131545	1	0.333333333	0.333333333	0.000363365	2.57E-05	k__Bacteria	p__Proteobacteria	c__Deltaproteobacteria	o__Myxococcales	f__	g__	s__
K04561	IA.1	369022	1	0.333333333	0.333333333	0.000363365	2.57E-05	k__Bacteria	p__Proteobacteria	c__Betaproteobacteria	o__Rhodocyclales	f__Rhodocyclaceae	g__	s__
K04561	IA.1	147334	2	0.4	0.8	0.000872077	6.17E-05	k__Bacteria	p__Proteobacteria	c__Gammaproteobacteria	o__34P16	f__	g__	s__
K04561	IA.1	7128	1	0.333333333	0.333333333	0.000363365	2.57E-05	k__Bacteria	p__Proteobacteria	c__Betaproteobacteria	o__Burkholderiales	f__Comamonadaceae	g__	s__
K04561	IA.1	571227	1	9	9	0.009810868	0.000694286	k__Bacteria	p__Proteobacteria	c__Betaproteobacteria	o__Rhodocyclales	f__Rhodocyclaceae	g__Sulfuritalea	s__
K04561	IA.1	738779	1	1	1	0.001090096	7.71E-05	k__Bacteria	p__Proteobacteria	c__Betaproteobacteria	o__Rhodocyclales	f__Rhodocyclaceae	g__Dok59	s__
K04561	IA.1	729052	1	0.4	0.4	0.000436039	3.09E-05	k__Bacteria	p__Firmicutes	c__Clostridia	o__Clostridiales	f__Peptococcaceae	g__Desulfosporosinus	s__meridiei
K04561	IA.1	1093610	1	0.4	0.4	0.000436039	3.09E-05	k__Bacteria	p__Firmicutes	c__Bacilli	o__Bacillales	f__Alicyclobacillaceae	g__Alicyclobacillus	s__
K04561	IA.1	370343	1	0.5	0.5	0.000545048	3.86E-05	k__Bacteria	p__Proteobacteria	c__Gammaproteobacteria	o__Xanthomonadales	f__Xanthomonadaceae	g__	s__
K04561	IA.1	1147086	1	3	3	0.003270289	0.000231429	k__Bacteria	p__Acidobacteria	c__Solibacteres	o__Solibacterales	f__Solibacteraceae	g__	s__
K04561	IA.1	707389	1	0.5	0.5	0.000545048	3.86E-05	k__Bacteria	p__Proteobacteria	c__Deltaproteobacteria	o__MIZ46	f__	g__	s__
K04561	IA.1	839262	1	0.5	0.5	0.000545048	3.86E-05	k__Bacteria	p__Proteobacteria	c__Deltaproteobacteria	o__MIZ46	f__	g__	s__
K04561	IA.1	834366	1	0.5	0.5	0.000545048	3.86E-05	k__Bacteria	p__Proteobacteria	c__Alphaproteobacteria	o__Rhodobacterales	f__Rhodobacteraceae	g__Rhodobacter	s__
K04561	IA.1	573054	1	35.5	35.5	0.038698425	0.002738572	k__Bacteria	p__Proteobacteria	c__Alphaproteobacteria	o__Rhizobiales	f__Hyphomicrobiaceae	g__Devosia	s__
K04561	IA.1	4466002	1	0.333333333	0.333333333	0.000363365	2.57E-05	k__Bacteria	p__Proteobacteria	c__Deltaproteobacteria	o__Myxococcales	f__	g__	s__
K04561	IA.1	501684	2	0.5	1	0.001090096	7.71E-05	k__Bacteria	p__Proteobacteria	c__Deltaproteobacteria	o__Myxococcales	f__	g__	s__
K04561	IA.1	102864	1	3.666666667	3.666666667	0.00399702	0.000282857	k__Bacteria	p__Proteobacteria	c__Betaproteobacteria	o__	f__	g__	s__
K04561	IA.1	152978	1	1.5	1.5	0.001635145	0.000115714	k__Bacteria	p__Proteobacteria	c__Alphaproteobacteria	o__Rhizobiales	f__Bradyrhizobiaceae	g__	s__
K04561	IA.1	250626	2	0.5	1	0.001090096	7.71E-05	k__Bacteria	p__Proteobacteria	c__Gammaproteobacteria	o__Xanthomonadales	f__Xanthomonadaceae	g__Luteibacter	s__rhizovicinus
K04561	IA.1	568229	1	3.666666667	3.666666667	0.00399702	0.000282857	k__Bacteria	p__Proteobacteria	c__Betaproteobacteria	o__Rhodocyclales	f__Rhodocyclaceae	g__Azospira	s__
K04561	IA.1	60598	1	4	4	0.004360386	0.000308572	k__Bacteria	p__Proteobacteria	c__Deltaproteobacteria	o__Syntrophobacterales	f__Syntrophobacteraceae	g__	s__
K04561	IA.1	13140	1	25.5	25.5	0.02779746	0.001967143	k__Bacteria	p__Actinobacteria	c__Actinobacteria	o__Actinomycetales	f__Mycobacteriaceae	g__Mycobacterium	s__
K04561	IA.1	1121270	1	0.333333333	0.333333333	0.000363365	2.57E-05	k__Bacteria	p__Proteobacteria	c__Alphaproteobacteria	o__Sphingomonadales	f__Sphingomonadaceae	g__Kaistobacter	s__
K04561	IA.1	587754	1	0.333333333	0.333333333	0.000363365	2.57E-05	k__Bacteria	p__Proteobacteria	c__Betaproteobacteria	o__SC-I-84	f__	g__	s__
K04561	IA.1	823633	1	5	5	0.005450482	0.000385714	k__Bacteria	p__Actinobacteria	c__Actinobacteria	o__Actinomycetales	f__Mycobacteriaceae	g__Mycobacterium	s__
K04561	IA.1	817586	1	6	6	0.006540579	0.000462857	k__Bacteria	p__Proteobacteria	c__Gammaproteobacteria	o__Thiotrichales	f__Piscirickettsiaceae	g__	s__
K04561	IA.1	536238	1	0.5	0.5	0.000545048	3.86E-05	k__Bacteria	p__Proteobacteria	c__Gammaproteobacteria	o__Xanthomonadales	f__Xanthomonadaceae	g__	s__
K04561	IA.1	1023564	1	0.333333333	0.333333333	0.000363365	2.57E-05	k__Bacteria	p__Proteobacteria	c__Betaproteobacteria	o__Burkholderiales	f__Comamonadaceae	g__Aquabacterium	s__
K04561	IA.1	4308369	1	0.5	0.5	0.000545048	3.86E-05	k__Bacteria	p__Proteobacteria	c__Gammaproteobacteria	o__Xanthomonadales	f__Xanthomonadaceae	g__Luteimonas	s__
K04561	IA.1	636845	1	1.666666667	1.666666667	0.001816827	0.000128571	k__Bacteria	p__Proteobacteria	c__Alphaproteobacteria	o__Rhodobacterales	f__Rhodobacteraceae	g__	s__
K04561	IA.1	555568	1	0.5	0.5	0.000545048	3.86E-05	k__Bacteria	p__Proteobacteria	c__Alphaproteobacteria	o__Rhodobacterales	f__Rhodobacteraceae	g__	s__
K04561	IA.1	549666	1	3	3	0.003270289	0.000231429	k__Bacteria	p__Proteobacteria	c__Alphaproteobacteria	o__Rhodobacterales	f__Rhodobacteraceae	g__Rhodobacter	s__
K04561	IA.1	993270	1	42	42	0.045784052	0.003240001	k__Bacteria	p__Proteobacteria	c__Betaproteobacteria	o__Rhodocyclales	f__Rhodocyclaceae	g__Dechloromonas	s__
K04561	IA.1	735185	1	3	3	0.003270289	0.000231429	k__Bacteria	p__Proteobacteria	c__Alphaproteobacteria	o__Rhizobiales	f__Hyphomicrobiaceae	g__	s__
K04561	IA.1	1040172	1	0.25	0.25	0.000272524	1.93E-05	k__Bacteria	p__Proteobacteria	c__Betaproteobacteria	o__Rhodocyclales	f__Rhodocyclaceae	g__	s__
K04561	IA.1	552003	1	2	2	0.002180193	0.000154286	k__Bacteria	p__Proteobacteria	c__Deltaproteobacteria	o__Syntrophobacterales	f__Syntrophaceae	g__Desulfomonile	s__
K04561	IA.1	27188	1	1.5	1.5	0.001635145	0.000115714	k__Bacteria	p__Proteobacteria	c__Alphaproteobacteria	o__Rhodobacterales	f__Rhodobacteraceae	g__	s__
K04561	IA.1	856536	2	0.5	1	0.001090096	7.71E-05	k__Bacteria	p__Proteobacteria	c__Deltaproteobacteria	o__Myxococcales	f__	g__	s__
K04561	IA.1	224099	1	5	5	0.005450482	0.000385714	k__Bacteria	p__Proteobacteria	c__Alphaproteobacteria	o__Rhizobiales	f__Bradyrhizobiaceae	g__Bosea	s__genosp.
K04561	IA.1	546846	1	0.25	0.25	0.000272524	1.93E-05	k__Bacteria	p__Proteobacteria	c__Alphaproteobacteria	o__Rhodobacterales	f__Rhodobacteraceae	g__	s__
K04561	IA.1	566480	1	4	4	0.004360386	0.000308572	k__Bacteria	p__Proteobacteria	c__Betaproteobacteria	o__Rhodocyclales	f__Rhodocyclaceae	g__KD1-23	s__
K04561	IA.1	813548	1	0.5	0.5	0.000545048	3.86E-05	k__Bacteria	p__Proteobacteria	c__Gammaproteobacteria	o__Legionellales	f__Legionellaceae	g__Legionella	s__
K04561	IA.1	150180	1	0.5	0.5	0.000545048	3.86E-05	k__Bacteria	p__Proteobacteria	c__Alphaproteobacteria	o__Rhizobiales	f__Phyllobacteriaceae	g__	s__
K04561	IA.1	1812606	1	1.666666667	1.666666667	0.001816827	0.000128571	k__Bacteria	p__Proteobacteria	c__Gammaproteobacteria	o__Thiotrichales	f__Piscirickettsiaceae	g__	s__
K04561	IA.1	4420850	1	0.2	0.2	0.000218019	1.54E-05	k__Bacteria	p__Firmicutes	c__Clostridia	o__Clostridiales	f__Veillonellaceae	g__	s__
K04561	IA.1	620224	1	1.5	1.5	0.001635145	0.000115714	k__Bacteria	p__Proteobacteria	c__Deltaproteobacteria	o__Syntrophobacterales	f__Syntrophobacteraceae	g__	s__
K04561	IA.1	257495	1	0.333333333	0.333333333	0.000363365	2.57E-05	k__Bacteria	p__Proteobacteria	c__Gammaproteobacteria	o__Methylococcales	f__	g__	s__
K04561	IA.1	854272	1	0.666666667	0.666666667	0.000726731	5.14E-05	k__Bacteria	p__Proteobacteria	c__Alphaproteobacteria	o__Rhodobacterales	f__Rhodobacteraceae	g__Paracoccus	s__
K04561	IA.1	2174310	1	2	2	0.002180193	0.000154286	k__Bacteria	p__Proteobacteria	c__Gammaproteobacteria	o__Xanthomonadales	f__Xanthomonadaceae	g__	s__
K04561	IA.1	589504	1	2	2	0.002180193	0.000154286	k__Bacteria	p__Proteobacteria	c__Gammaproteobacteria	o__	f__	g__	s__
K04561	IA.1	575331	1	0.333333333	0.333333333	0.000363365	2.57E-05	k__Bacteria	p__Proteobacteria	c__Alphaproteobacteria	o__Rhizobiales	f__Brucellaceae	g__Ochrobactrum	s__
K04561	IA.1	728271	1	0.5	0.5	0.000545048	3.86E-05	k__Bacteria	p__Proteobacteria	c__Deltaproteobacteria	o__	f__	g__	s__
K04561	IA.1	959590	1	1	1	0.001090096	7.71E-05	k__Bacteria	p__Proteobacteria	c__Alphaproteobacteria	o__Rhizobiales	f__Hyphomicrobiaceae	g__Devosia	s__
K04561	IA.1	325973	1	1	1	0.001090096	7.71E-05	k__Bacteria	p__Cyanobacteria	c__Synechococcophycideae	o__Pseudanabaenales	f__Pseudanabaenaceae	g__Leptolyngbya	s__
K04561	IA.1	4436708	1	0.5	0.5	0.000545048	3.86E-05	k__Bacteria	p__Proteobacteria	c__Deltaproteobacteria	o__MIZ46	f__	g__	s__
K04561	IA.1	746799	1	38.25	38.25	0.04169619	0.002950715	k__Bacteria	p__Proteobacteria	c__Alphaproteobacteria	o__Rhodobacterales	f__Rhodobacteraceae	g__Rhodobacter	s__
K04561	IA.1	325947	1	0.333333333	0.333333333	0.000363365	2.57E-05	k__Bacteria	p__Proteobacteria	c__Betaproteobacteria	o__Burkholderiales	f__Oxalobacteraceae	g__	s__
K04561	IA.1	3078469	1	0.666666667	0.666666667	0.000726731	5.14E-05	k__Bacteria	p__Proteobacteria	c__Betaproteobacteria	o__	f__	g__	s__
K04561	IA.1	1109905	1	4	4	0.004360386	0.000308572	k__Bacteria	p__Proteobacteria	c__Gammaproteobacteria	o__HOC36	f__	g__	s__
K04561	IA.1	557392	1	9	9	0.009810868	0.000694286	k__Bacteria	p__Proteobacteria	c__Alphaproteobacteria	o__Rhizobiales	f__Phyllobacteriaceae	g__	s__
K04561	IA.1	810486	1	23.66666667	23.66666667	0.02579895	0.001825715	k__Bacteria	p__Proteobacteria	c__Betaproteobacteria	o__SC-I-84	f__	g__	s__
K04561	IA.3	1127173	1	8	8	0.006654836	0.000617143	k__Bacteria	p__Proteobacteria	c__Deltaproteobacteria	o__Syntrophobacterales	f__Syntrophobacteraceae	g__	s__
K04561	IA.3	680644	2	1.5	3	0.002495563	0.000231429	k__Bacteria	p__Proteobacteria	c__Deltaproteobacteria	o__Myxococcales	f__	g__	s__
K04561	IA.3	775038	1	0.666666667	0.666666667	0.00055457	5.14E-05	k__Bacteria	p__Proteobacteria	c__Alphaproteobacteria	o__Rhodobacterales	f__Rhodobacteraceae	g__	s__
K04561	IA.3	608919	1	0.333333333	0.333333333	0.000277285	2.57E-05	k__Bacteria	p__Proteobacteria	c__Deltaproteobacteria	o__Myxococcales	f__	g__	s__
K04561	IA.3	807452	1	1.5	1.5	0.001247782	0.000115714	k__Bacteria	p__Proteobacteria	c__Alphaproteobacteria	o__Rhodobacterales	f__Rhodobacteraceae	g__Rhodobacter	s__
K04561	IA.3	627435	1	0.5	0.5	0.000415927	3.86E-05	k__Bacteria	p__Proteobacteria	c__Deltaproteobacteria	o__Myxococcales	f__0319-6G20	g__	s__
K04561	IA.3	519193	1	2	2	0.001663709	0.000154286	k__Bacteria	p__Proteobacteria	c__Alphaproteobacteria	o__Rhizobiales	f__Phyllobacteriaceae	g__	s__
K04561	IA.3	754396	1	0.25	0.25	0.000207964	1.93E-05	k__Bacteria	p__Proteobacteria	c__Betaproteobacteria	o__Burkholderiales	f__	g__	s__
K04561	IA.3	521994	1	12.25	12.25	0.010190217	0.000945	k__Bacteria	p__Proteobacteria	c__Alphaproteobacteria	o__Rhodobacterales	f__Rhodobacteraceae	g__Rhodobacter	s__
K04561	IA.3	273242	1	3.5	3.5	0.002911491	0.00027	k__Bacteria	p__Proteobacteria	c__Deltaproteobacteria	o__Syntrophobacterales	f__Syntrophaceae	g__Desulfobacca	s__
K04561	IA.3	686569	1	2.333333333	2.333333333	0.001940994	0.00018	k__Bacteria	p__Proteobacteria	c__Betaproteobacteria	o__SC-I-84	f__	g__	s__
K04561	IA.3	1004666	1	0.5	0.5	0.000415927	3.86E-05	k__Bacteria	p__Proteobacteria	c__Deltaproteobacteria	o__Bdellovibrionales	f__Bdellovibrionaceae	g__Bdellovibrio	s__
K04561	IA.3	153559	1	0.666666667	0.666666667	0.00055457	5.14E-05	k__Bacteria	p__Proteobacteria	c__Betaproteobacteria	o__Rhodocyclales	f__Rhodocyclaceae	g__C39	s__
K04561	IA.3	4369181	1	0.333333333	0.333333333	0.000277285	2.57E-05	k__Bacteria	p__Proteobacteria	c__Gammaproteobacteria	o__Thiotrichales	f__Piscirickettsiaceae	g__	s__
K04561	IA.3	278075	1	2.666666667	2.666666667	0.002218279	0.000205714	k__Bacteria	p__Proteobacteria	c__Alphaproteobacteria	o__Sphingomonadales	f__Sphingomonadaceae	g__Zymomonas	s__
K04561	IA.3	675376	1	0.333333333	0.333333333	0.000277285	2.57E-05	k__Bacteria	p__Proteobacteria	c__Deltaproteobacteria	o__Myxococcales	f__	g__	s__
K04561	IA.3	829745	1	0.333333333	0.333333333	0.000277285	2.57E-05	k__Bacteria	p__Proteobacteria	c__Betaproteobacteria	o__Burkholderiales	f__Comamonadaceae	g__	s__
K04561	IA.3	4458983	1	0.333333333	0.333333333	0.000277285	2.57E-05	k__Bacteria	p__Proteobacteria	c__Gammaproteobacteria	o__Methylococcales	f__Methylococcaceae	g__	s__
K04561	IA.3	830893	1	1	1	0.000831854	7.71E-05	k__Bacteria	p__Proteobacteria	c__Alphaproteobacteria	o__Rhizobiales	f__Phyllobacteriaceae	g__	s__
K04561	IA.3	1114189	1	0.5	0.5	0.000415927	3.86E-05	k__Bacteria	p__Proteobacteria	c__Deltaproteobacteria	o__Syntrophobacterales	f__Syntrophobacteraceae	g__	s__
K04561	IA.3	463253	1	0.333333333	0.333333333	0.000277285	2.57E-05	k__Bacteria	p__Proteobacteria	c__Betaproteobacteria	o__Rhodocyclales	f__Rhodocyclaceae	g__C39	s__
K04561	IA.3	309818	1	0.333333333	0.333333333	0.000277285	2.57E-05	k__Bacteria	p__Proteobacteria	c__Betaproteobacteria	o__Burkholderiales	f__Alcaligenaceae	g__	s__
K04561	IA.3	798634	1	1	1	0.000831854	7.71E-05	k__Bacteria	p__Proteobacteria	c__Betaproteobacteria	o__Burkholderiales	f__Comamonadaceae	g__	s__
K04561	IA.3	4456312	1	4	4	0.003327418	0.000308572	k__Bacteria	p__Proteobacteria	c__Gammaproteobacteria	o__Methylococcales	f__Methylococcaceae	g__Methylocaldum	s__
K04561	IA.3	1064541	1	1	1	0.000831854	7.71E-05	k__Bacteria	p__Acidobacteria	c__Solibacteres	o__Solibacterales	f__	g__	s__
K04561	IA.3	4351054	1	0.25	0.25	0.000207964	1.93E-05	k__Bacteria	p__Proteobacteria	c__Gammaproteobacteria	o__Chromatiales	f__	g__	s__
K04561	IA.3	4360447	1	3	3	0.002495563	0.000231429	k__Bacteria	p__Proteobacteria	c__Betaproteobacteria	o__Burkholderiales	f__	g__	s__
K04561	IA.3	4296769	1	2.666666667	2.666666667	0.002218279	0.000205714	k__Bacteria	p__Proteobacteria	c__Deltaproteobacteria	o__Myxococcales	f__	g__	s__
K04561	IA.3	569971	1	3.333333333	3.333333333	0.002772848	0.000257143	k__Bacteria	p__Proteobacteria	c__Betaproteobacteria	o__IS-44	f__	g__	s__
K04561	IA.3	680509	1	0.333333333	0.333333333	0.000277285	2.57E-05	k__Bacteria	p__Proteobacteria	c__Betaproteobacteria	o__Rhodocyclales	f__Rhodocyclaceae	g__Uliginosibacterium	s__
K04561	IA.3	2641600	1	0.5	0.5	0.000415927	3.86E-05	k__Bacteria	p__Proteobacteria	c__Gammaproteobacteria	o__Xanthomonadales	f__Xanthomonadaceae	g__	s__
K04561	IA.3	869526	1	3	3	0.002495563	0.000231429	k__Bacteria	p__Proteobacteria	c__Betaproteobacteria	o__Rhodocyclales	f__Rhodocyclaceae	g__Dechloromonas	s__
K04561	IA.3	816463	1	3	3	0.002495563	0.000231429	k__Bacteria	p__Proteobacteria	c__Deltaproteobacteria	o__Syntrophobacterales	f__Syntrophobacteraceae	g__	s__
K04561	IA.3	544772	1	0.5	0.5	0.000415927	3.86E-05	k__Bacteria	p__Proteobacteria	c__Alphaproteobacteria	o__Rhizobiales	f__Hyphomicrobiaceae	g__Devosia	s__
K04561	IA.3	558915	1	4	4	0.003327418	0.000308572	k__Bacteria	p__Proteobacteria	c__Betaproteobacteria	o__Burkholderiales	f__Burkholderiaceae	g__	s__
K04561	IA.3	552734	1	3	3	0.002495563	0.000231429	k__Bacteria	p__Proteobacteria	c__Deltaproteobacteria	o__	f__	g__	s__
K04561	IA.3	1105514	1	34	34	0.028283052	0.002622858	k__Bacteria	p__Proteobacteria	c__Betaproteobacteria	o__Rhodocyclales	f__Rhodocyclaceae	g__Dechloromonas	s__
K04561	IA.3	647775	1	14	14	0.011645963	0.00108	k__Bacteria	p__Proteobacteria	c__Betaproteobacteria	o__Burkholderiales	f__Comamonadaceae	g__	s__
K04561	IA.3	968845	1	0.333333333	0.333333333	0.000277285	2.57E-05	k__Bacteria	p__Proteobacteria	c__Gammaproteobacteria	o__Methylococcales	f__Methylococcaceae	g__Methylomonas	s__
K04561	IA.3	1072787	1	3.5	3.5	0.002911491	0.00027	k__Bacteria	p__Proteobacteria	c__Gammaproteobacteria	o__Xanthomonadales	f__Xanthomonadaceae	g__Thermomonas	s__
K04561	IA.3	4151701	1	3.5	3.5	0.002911491	0.00027	k__Bacteria	p__Proteobacteria	c__Gammaproteobacteria	o__Xanthomonadales	f__Xanthomonadaceae	g__	s__
K04561	IA.3	989109	1	0.666666667	0.666666667	0.00055457	5.14E-05	k__Bacteria	p__Proteobacteria	c__Alphaproteobacteria	o__Sphingomonadales	f__Sphingomonadaceae	g__Kaistobacter	s__
K04561	IA.3	888396	1	2.333333333	2.333333333	0.001940994	0.00018	k__Bacteria	p__Proteobacteria	c__Betaproteobacteria	o__Burkholderiales	f__Comamonadaceae	g__Hydrogenophaga	s__
K04561	IA.3	539866	1	17	17	0.014141526	0.001311429	k__Bacteria	p__Proteobacteria	c__Gammaproteobacteria	o__Thiotrichales	f__Piscirickettsiaceae	g__	s__
K04561	IA.3	196934	1	0.5	0.5	0.000415927	3.86E-05	k__Bacteria	p__Proteobacteria	c__Gammaproteobacteria	o__Pseudomonadales	f__Pseudomonadaceae	g__	s__
K04561	IA.3	150612	1	5.5	5.5	0.0045752	0.000424286	k__Bacteria	p__Proteobacteria	c__Deltaproteobacteria	o__	f__	g__	s__
K04561	IA.3	578490	1	13	13	0.010814108	0.001002857	k__Bacteria	p__Proteobacteria	c__Gammaproteobacteria	o__Xanthomonadales	f__Xanthomonadaceae	g__	s__
K04561	IA.3	525171	1	0.5	0.5	0.000415927	3.86E-05	k__Bacteria	p__Proteobacteria	c__Deltaproteobacteria	o__Bdellovibrionales	f__Bdellovibrionaceae	g__Bdellovibrio	s__
K04561	IA.3	535196	1	0.333333333	0.333333333	0.000277285	2.57E-05	k__Bacteria	p__Proteobacteria	c__Alphaproteobacteria	o__Rhodobacterales	f__Rhodobacteraceae	g__	s__
K04561	IA.3	656975	1	7	7	0.005822981	0.00054	k__Bacteria	p__Proteobacteria	c__Deltaproteobacteria	o__Syntrophobacterales	f__Syntrophobacteraceae	g__	s__
K04561	IA.3	540681	1	4	4	0.003327418	0.000308572	k__Bacteria	p__Proteobacteria	c__Deltaproteobacteria	o__Syntrophobacterales	f__Syntrophobacteraceae	g__	s__
K04561	IA.3	674370	1	1.5	1.5	0.001247782	0.000115714	k__Bacteria	p__Proteobacteria	c__Alphaproteobacteria	o__Rhizobiales	f__Hyphomicrobiaceae	g__Devosia	s__
K04561	IA.3	307161	1	1.333333333	1.333333333	0.001109139	0.000102857	k__Bacteria	p__Proteobacteria	c__Betaproteobacteria	o__	f__	g__	s__
K04561	IA.3	3237	1	19.33333333	19.33333333	0.01608252	0.001491429	k__Bacteria	p__Cyanobacteria	c__Oscillatoriophycideae	o__Chroococcales	f__Microcystaceae	g__Microcystis	s__
K04561	IA.3	168456	1	0.25	0.25	0.000207964	1.93E-05	k__Bacteria	p__Proteobacteria	c__Alphaproteobacteria	o__Rhodobacterales	f__Rhodobacteraceae	g__Rhodobacter	s__
K04561	IA.3	1123249	1	0.666666667	0.666666667	0.00055457	5.14E-05	k__Bacteria	p__Proteobacteria	c__Betaproteobacteria	o__SC-I-84	f__	g__	s__
K04561	IA.3	331474	1	0.333333333	0.333333333	0.000277285	2.57E-05	k__Bacteria	p__Proteobacteria	c__Betaproteobacteria	o__Hydrogenophilales	f__Hydrogenophilaceae	g__Thiobacillus	s__
K04561	IA.3	638661	1	0.5	0.5	0.000415927	3.86E-05	k__Bacteria	p__Proteobacteria	c__Alphaproteobacteria	o__Rhodobacterales	f__Rhodobacteraceae	g__Rhodobacter	s__
K04561	IA.3	523210	1	0.333333333	0.333333333	0.000277285	2.57E-05	k__Bacteria	p__Proteobacteria	c__Betaproteobacteria	o__	f__	g__	s__
K04561	IA.3	825276	1	34	34	0.028283052	0.002622858	k__Bacteria	p__Proteobacteria	c__Betaproteobacteria	o__SC-I-84	f__	g__	s__
K04561	IA.3	577289	1	0.5	0.5	0.000415927	3.86E-05	k__Bacteria	p__Proteobacteria	c__Alphaproteobacteria	o__Rhizobiales	f__Hyphomicrobiaceae	g__Devosia	s__
K04561	IA.3	415655	1	0.25	0.25	0.000207964	1.93E-05	k__Bacteria	p__Proteobacteria	c__Gammaproteobacteria	o__Chromatiales	f__	g__	s__
K04561	IA.3	511321	1	4	4	0.003327418	0.000308572	k__Bacteria	p__Proteobacteria	c__Alphaproteobacteria	o__Rhizobiales	f__Hyphomicrobiaceae	g__Devosia	s__
K04561	IA.3	7908	1	0.5	0.5	0.000415927	3.86E-05	k__Bacteria	p__Proteobacteria	c__Gammaproteobacteria	o__Legionellales	f__Legionellaceae	g__Legionella	s__pneumophila
K04561	IA.3	846104	2	1.666666667	3.333333333	0.002772848	0.000257143	k__Bacteria	p__Proteobacteria	c__Betaproteobacteria	o__Burkholderiales	f__Comamonadaceae	g__Diaphorobacter	s__
K04561	IA.3	165338	1	0.5	0.5	0.000415927	3.86E-05	k__Bacteria	p__Proteobacteria	c__Gammaproteobacteria	o__Legionellales	f__Legionellaceae	g__Legionella	s__
K04561	IA.3	253712	1	0.5	0.5	0.000415927	3.86E-05	k__Bacteria	p__Proteobacteria	c__Deltaproteobacteria	o__Syntrophobacterales	f__Syntrophobacteraceae	g__	s__
K04561	IA.3	149268	1	2	2	0.001663709	0.000154286	k__Bacteria	p__Proteobacteria	c__Betaproteobacteria	o__Rhodocyclales	f__Rhodocyclaceae	g__	s__
K04561	IA.3	19085	1	1.5	1.5	0.001247782	0.000115714	k__Bacteria	p__Proteobacteria	c__Alphaproteobacteria	o__Rhizobiales	f__Hyphomicrobiaceae	g__Devosia	s__
K04561	IA.3	581409	1	0.333333333	0.333333333	0.000277285	2.57E-05	k__Bacteria	p__Proteobacteria	c__Betaproteobacteria	o__Burkholderiales	f__Oxalobacteraceae	g__	s__
K04561	IA.3	1106617	1	4	4	0.003327418	0.000308572	k__Bacteria	p__Proteobacteria	c__Betaproteobacteria	o__Burkholderiales	f__Comamonadaceae	g__	s__
K04561	IA.3	1130747	1	2.5	2.5	0.002079636	0.000192857	k__Bacteria	p__Proteobacteria	c__Deltaproteobacteria	o__Syntrophobacterales	f__Syntrophobacteraceae	g__	s__
K04561	IA.3	583548	1	19	19	0.015805235	0.001465715	k__Bacteria	p__Proteobacteria	c__Deltaproteobacteria	o__Desulfuromonadales	f__Geobacteraceae	g__Geobacter	s__
K04561	IA.3	754285	1	3.666666667	3.666666667	0.003050133	0.000282857	k__Bacteria	p__Proteobacteria	c__Betaproteobacteria	o__	f__	g__	s__
K04561	IA.3	955582	1	2.5	2.5	0.002079636	0.000192857	k__Bacteria	p__Proteobacteria	c__Gammaproteobacteria	o__Xanthomonadales	f__Xanthomonadaceae	g__	s__
K04561	IA.3	365866	1	2.333333333	2.333333333	0.001940994	0.00018	k__Bacteria	p__Proteobacteria	c__Betaproteobacteria	o__Rhodocyclales	f__Rhodocyclaceae	g__	s__
K04561	IA.3	3703471	1	5.5	5.5	0.0045752	0.000424286	k__Bacteria	p__Proteobacteria	c__Gammaproteobacteria	o__Methylococcales	f__Methylococcaceae	g__Methylocaldum	s__
K04561	IA.3	4144374	1	2	2	0.001663709	0.000154286	k__Bacteria	p__Cyanobacteria	c__Synechococcophycideae	o__Pseudanabaenales	f__Pseudanabaenaceae	g__Leptolyngbya	s__
K04561	IA.3	4453395	1	5.5	5.5	0.0045752	0.000424286	k__Bacteria	p__Proteobacteria	c__Gammaproteobacteria	o__Methylococcales	f__Methylococcaceae	g__Methylocaldum	s__
K04561	IA.3	364155	1	0.333333333	0.333333333	0.000277285	2.57E-05	k__Bacteria	p__Proteobacteria	c__Alphaproteobacteria	o__Sphingomonadales	f__Sphingomonadaceae	g__Kaistobacter	s__
K04561	IA.3	706547	1	0.666666667	0.666666667	0.00055457	5.14E-05	k__Bacteria	p__Proteobacteria	c__Betaproteobacteria	o__Rhodocyclales	f__Rhodocyclaceae	g__	s__
K04561	IA.3	4423718	1	0.333333333	0.333333333	0.000277285	2.57E-05	k__Bacteria	p__Proteobacteria	c__Deltaproteobacteria	o__Myxococcales	f__	g__	s__
K04561	IA.3	772762	1	5	5	0.004159272	0.000385714	k__Bacteria	p__Proteobacteria	c__Gammaproteobacteria	o__	f__	g__	s__
K04561	IA.3	518661	1	0.5	0.5	0.000415927	3.86E-05	k__Bacteria	p__Proteobacteria	c__Alphaproteobacteria	o__Rhizobiales	f__Phyllobacteriaceae	g__	s__
K04561	IA.3	4329003	1	0.5	0.5	0.000415927	3.86E-05	k__Bacteria	p__Proteobacteria	c__Deltaproteobacteria	o__MIZ46	f__	g__	s__
K04561	IA.3	4394695	2	0.333333333	0.666666667	0.00055457	5.14E-05	k__Bacteria	p__Proteobacteria	c__Betaproteobacteria	o__Burkholderiales	f__Comamonadaceae	g__	s__
K04561	IA.3	846710	1	1	1	0.000831854	7.71E-05	k__Bacteria	p__Proteobacteria	c__Betaproteobacteria	o__Burkholderiales	f__Comamonadaceae	g__	s__
K04561	IA.3	712798	1	0.666666667	0.666666667	0.00055457	5.14E-05	k__Bacteria	p__Proteobacteria	c__Betaproteobacteria	o__Burkholderiales	f__Comamonadaceae	g__	s__
K04561	IA.3	529644	1	0.333333333	0.333333333	0.000277285	2.57E-05	k__Bacteria	p__Proteobacteria	c__Betaproteobacteria	o__SC-I-84	f__	g__	s__
K04561	IA.3	558853	1	1	1	0.000831854	7.71E-05	k__Bacteria	p__Proteobacteria	c__Deltaproteobacteria	o__Syntrophobacterales	f__Syntrophaceae	g__Desulfobacca	s__
K04561	IA.3	1503863	1	0.5	0.5	0.000415927	3.86E-05	k__Bacteria	p__Proteobacteria	c__Gammaproteobacteria	o__Xanthomonadales	f__Sinobacteraceae	g__Nevskia	s__ramosa
K04561	IA.3	784524	1	0.333333333	0.333333333	0.000277285	2.57E-05	k__Bacteria	p__Proteobacteria	c__Betaproteobacteria	o__Rhodocyclales	f__Rhodocyclaceae	g__Dechloromonas	s__
K04561	IA.3	541609	1	5	5	0.004159272	0.000385714	k__Bacteria	p__Cyanobacteria	c__Synechococcophycideae	o__Pseudanabaenales	f__Pseudanabaenaceae	g__Leptolyngbya	s__
K04561	IA.3	4383956	1	0.666666667	0.666666667	0.00055457	5.14E-05	k__Bacteria	p__Proteobacteria	c__Betaproteobacteria	o__	f__	g__	s__
K04561	IA.3	635410	1	2.333333333	2.333333333	0.001940994	0.00018	k__Bacteria	p__Proteobacteria	c__Betaproteobacteria	o__Burkholderiales	f__Comamonadaceae	g__	s__
K04561	IA.3	563126	1	0.5	0.5	0.000415927	3.86E-05	k__Bacteria	p__Proteobacteria	c__Deltaproteobacteria	o__Syntrophobacterales	f__Syntrophobacteraceae	g__	s__
K04561	IA.3	141461	1	2.5	2.5	0.002079636	0.000192857	k__Bacteria	p__Proteobacteria	c__Gammaproteobacteria	o__Xanthomonadales	f__Xanthomonadaceae	g__	s__
K04561	IA.3	831179	1	0.333333333	0.333333333	0.000277285	2.57E-05	k__Bacteria	p__Proteobacteria	c__Betaproteobacteria	o__Burkholderiales	f__Comamonadaceae	g__	s__
K04561	IA.3	27497	1	2	2	0.001663709	0.000154286	k__Bacteria	p__Proteobacteria	c__Alphaproteobacteria	o__Rhizobiales	f__Hyphomicrobiaceae	g__Hyphomicrobium	s__
K04561	IA.3	2767778	1	2.666666667	2.666666667	0.002218279	0.000205714	k__Bacteria	p__Proteobacteria	c__Betaproteobacteria	o__SC-I-84	f__	g__	s__
K04561	IA.3	1044436	1	2	2	0.001663709	0.000154286	k__Bacteria	p__Proteobacteria	c__Deltaproteobacteria	o__Syntrophobacterales	f__Syntrophobacteraceae	g__	s__
K04561	IA.3	268764	1	3.5	3.5	0.002911491	0.00027	k__Bacteria	p__Proteobacteria	c__Deltaproteobacteria	o__Syntrophobacterales	f__Syntrophaceae	g__Desulfobacca	s__
K04561	IA.3	346019	1	1.333333333	1.333333333	0.001109139	0.000102857	k__Bacteria	p__Proteobacteria	c__Betaproteobacteria	o__Burkholderiales	f__Alcaligenaceae	g__	s__
K04561	IA.3	584071	1	1	1	0.000831854	7.71E-05	k__Bacteria	p__Proteobacteria	c__Gammaproteobacteria	o__HOC36	f__	g__	s__
K04561	IA.3	357816	1	4	4	0.003327418	0.000308572	k__Bacteria	p__Proteobacteria	c__Gammaproteobacteria	o__Methylococcales	f__Methylococcaceae	g__Methylocaldum	s__
K04561	IA.3	323881	1	0.5	0.5	0.000415927	3.86E-05	k__Bacteria	p__Proteobacteria	c__Betaproteobacteria	o__Burkholderiales	f__	g__	s__
K04561	IA.3	708255	1	4	4	0.003327418	0.000308572	k__Bacteria	p__Firmicutes	c__Bacilli	o__Bacillales	f__Alicyclobacillaceae	g__Alicyclobacillus	s__
K04561	IA.3	315805	1	0.666666667	0.666666667	0.00055457	5.14E-05	k__Bacteria	p__Proteobacteria	c__Betaproteobacteria	o__Rhodocyclales	f__Rhodocyclaceae	g__	s__
K04561	IA.3	593751	1	20.66666667	20.66666667	0.017191659	0.001594286	k__Bacteria	p__Proteobacteria	c__Betaproteobacteria	o__SC-I-84	f__	g__	s__
K04561	IA.3	4386464	1	1	1	0.000831854	7.71E-05	k__Bacteria	p__Acidobacteria	c__Solibacteres	o__Solibacterales	f__PAUC26f	g__	s__
K04561	IA.3	808856	1	3	3	0.002495563	0.000231429	k__Bacteria	p__Proteobacteria	c__Deltaproteobacteria	o__NB1-j	f__JTB38	g__	s__
K04561	IA.3	1111565	1	1	1	0.000831854	7.71E-05	k__Bacteria	p__Acidobacteria	c__Solibacteres	o__Solibacterales	f__	g__	s__
K04561	IA.3	825639	1	1	1	0.000831854	7.71E-05	k__Bacteria	p__Acidobacteria	c__Solibacteres	o__Solibacterales	f__	g__	s__
K04561	IA.3	1121060	1	0.5	0.5	0.000415927	3.86E-05	k__Bacteria	p__Proteobacteria	c__Deltaproteobacteria	o__NB1-j	f__	g__	s__
K04561	IA.3	814183	1	0.666666667	0.666666667	0.00055457	5.14E-05	k__Bacteria	p__Proteobacteria	c__Betaproteobacteria	o__Ellin6067	f__	g__	s__
K04561	IA.3	957166	1	1	1	0.000831854	7.71E-05	k__Bacteria	p__Proteobacteria	c__Betaproteobacteria	o__Burkholderiales	f__Comamonadaceae	g__	s__
K04561	IA.3	759129	1	1	1	0.000831854	7.71E-05	k__Bacteria	p__Proteobacteria	c__Alphaproteobacteria	o__Rhizobiales	f__Phyllobacteriaceae	g__	s__
K04561	IA.3	224376	1	0.5	0.5	0.000415927	3.86E-05	k__Bacteria	p__Proteobacteria	c__Alphaproteobacteria	o__Rhizobiales	f__Hyphomicrobiaceae	g__Devosia	s__
K04561	IA.3	1058761	1	1.5	1.5	0.001247782	0.000115714	k__Bacteria	p__Proteobacteria	c__Deltaproteobacteria	o__MIZ46	f__	g__	s__
K04561	IA.3	576469	1	0.333333333	0.333333333	0.000277285	2.57E-05	k__Bacteria	p__Proteobacteria	c__Deltaproteobacteria	o__Myxococcales	f__	g__	s__
K04561	IA.3	326873	1	0.5	0.5	0.000415927	3.86E-05	k__Bacteria	p__Proteobacteria	c__Gammaproteobacteria	o__Xanthomonadales	f__Xanthomonadaceae	g__	s__
K04561	IA.3	573373	1	4.5	4.5	0.003743345	0.000347143	k__Bacteria	p__Proteobacteria	c__Gammaproteobacteria	o__HOC36	f__	g__	s__
K04561	IA.3	499118	1	0.5	0.5	0.000415927	3.86E-05	k__Bacteria	p__Proteobacteria	c__Betaproteobacteria	o__Burkholderiales	f__Comamonadaceae	g__	s__
K04561	IA.3	2232179	1	2	2	0.001663709	0.000154286	k__Bacteria	p__Acidobacteria	c__Solibacteres	o__Solibacterales	f__	g__	s__
K04561	IA.3	563942	1	0.333333333	0.333333333	0.000277285	2.57E-05	k__Bacteria	p__Proteobacteria	c__Deltaproteobacteria	o__Desulfuromonadales	f__Geobacteraceae	g__Geobacter	s__
K04561	IA.3	850135	1	1	1	0.000831854	7.71E-05	k__Bacteria	p__Proteobacteria	c__Betaproteobacteria	o__Burkholderiales	f__Comamonadaceae	g__	s__
K04561	IA.3	3704350	1	14.33333333	14.33333333	0.011923248	0.001105715	k__Bacteria	p__Cyanobacteria	c__Oscillatoriophycideae	o__Chroococcales	f__Microcystaceae	g__Microcystis	s__
K04561	IA.3	818234	1	6.5	6.5	0.005407054	0.000501429	k__Bacteria	p__Proteobacteria	c__Gammaproteobacteria	o__Xanthomonadales	f__Xanthomonadaceae	g__Lysobacter	s__
K04561	IA.3	580869	1	4	4	0.003327418	0.000308572	k__Bacteria	p__Proteobacteria	c__Deltaproteobacteria	o__Syntrophobacterales	f__Syntrophaceae	g__Desulfomonile	s__
K04561	IA.3	3760221	1	0.2	0.2	0.000166371	1.54E-05	k__Bacteria	p__Firmicutes	c__Bacilli	o__Bacillales	f__Alicyclobacillaceae	g__	s__
K04561	IA.3	1052930	1	2.5	2.5	0.002079636	0.000192857	k__Bacteria	p__Proteobacteria	c__Gammaproteobacteria	o__Xanthomonadales	f__Xanthomonadaceae	g__Luteimonas	s__
K04561	IA.3	1109685	1	0.25	0.25	0.000207964	1.93E-05	k__Bacteria	p__Firmicutes	c__Clostridia	o__Natranaerobiales	f__Anaerobrancaceae	g__Dethiobacter	s__
K04561	IA.3	244727	1	8.666666667	8.666666667	0.007209406	0.000668572	k__Bacteria	p__Proteobacteria	c__Betaproteobacteria	o__Burkholderiales	f__Comamonadaceae	g__	s__
K04561	IA.3	682601	1	0.5	0.5	0.000415927	3.86E-05	k__Bacteria	p__Proteobacteria	c__Alphaproteobacteria	o__Rhodobacterales	f__Rhodobacteraceae	g__Rhodobacter	s__
K04561	IA.3	4412549	1	1	1	0.000831854	7.71E-05	k__Bacteria	p__Proteobacteria	c__Alphaproteobacteria	o__Rhizobiales	f__Hyphomicrobiaceae	g__Parvibaculum	s__
K04561	IA.3	3025389	1	1.333333333	1.333333333	0.001109139	0.000102857	k__Bacteria	p__Proteobacteria	c__Betaproteobacteria	o__Burkholderiales	f__Comamonadaceae	g__Hydrogenophaga	s__
K04561	IA.3	1095022	1	1	1	0.000831854	7.71E-05	k__Bacteria	p__Proteobacteria	c__Deltaproteobacteria	o__FAC87	f__	g__	s__
K04561	IA.3	704462	1	3.333333333	3.333333333	0.002772848	0.000257143	k__Bacteria	p__Proteobacteria	c__Betaproteobacteria	o__Burkholderiales	f__Comamonadaceae	g__	s__
K04561	IA.3	255615	1	0.5	0.5	0.000415927	3.86E-05	k__Bacteria	p__Proteobacteria	c__Deltaproteobacteria	o__MBNT15	f__	g__	s__
K04561	IA.3	849118	1	14.5	14.5	0.01206189	0.001118572	k__Bacteria	p__Proteobacteria	c__Alphaproteobacteria	o__Rhizobiales	f__Hyphomicrobiaceae	g__Devosia	s__
K04561	IA.3	656520	1	1.75	1.75	0.001455745	0.000135	k__Bacteria	p__Proteobacteria	c__Alphaproteobacteria	o__Rhodobacterales	f__Rhodobacteraceae	g__Rhodobacter	s__
K04561	IA.3	512321	1	0.333333333	0.333333333	0.000277285	2.57E-05	k__Bacteria	p__Proteobacteria	c__Betaproteobacteria	o__MND1	f__	g__	s__
K04561	IA.3	748147	1	0.333333333	0.333333333	0.000277285	2.57E-05	k__Bacteria	p__Proteobacteria	c__Deltaproteobacteria	o__Myxococcales	f__	g__	s__
K04561	IA.3	540746	1	38	38	0.03161047	0.002931429	k__Bacteria	p__Proteobacteria	c__Betaproteobacteria	o__Rhodocyclales	f__Rhodocyclaceae	g__Dechloromonas	s__
K04561	IA.3	1011361	1	0.5	0.5	0.000415927	3.86E-05	k__Bacteria	p__Proteobacteria	c__Gammaproteobacteria	o__Legionellales	f__Legionellaceae	g__Legionella	s__
K04561	IA.3	14535	1	0.2	0.2	0.000166371	1.54E-05	k__Bacteria	p__Firmicutes	c__Bacilli	o__Bacillales	f__Bacillaceae	g__Geobacillus	s__thermodenitrificans
K04561	IA.3	136151	1	0.333333333	0.333333333	0.000277285	2.57E-05	k__Bacteria	p__Proteobacteria	c__Alphaproteobacteria	o__Sphingomonadales	f__Sphingomonadaceae	g__Kaistobacter	s__
K04561	IA.3	511649	1	3.666666667	3.666666667	0.003050133	0.000282857	k__Bacteria	p__Proteobacteria	c__Betaproteobacteria	o__Rhodocyclales	f__Rhodocyclaceae	g__Z-35	s__
K04561	IA.3	2194878	1	2.5	2.5	0.002079636	0.000192857	k__Bacteria	p__Proteobacteria	c__Alphaproteobacteria	o__Rhodobacterales	f__Rhodobacteraceae	g__Rhodobacter	s__
K04561	IA.3	1105574	1	0.333333333	0.333333333	0.000277285	2.57E-05	k__Bacteria	p__Proteobacteria	c__Betaproteobacteria	o__Burkholderiales	f__Oxalobacteraceae	g__	s__
K04561	IA.3	239128	1	0.333333333	0.333333333	0.000277285	2.57E-05	k__Bacteria	p__Proteobacteria	c__Betaproteobacteria	o__Rhodocyclales	f__Rhodocyclaceae	g__	s__
K04561	IA.3	555469	1	1	1	0.000831854	7.71E-05	k__Bacteria	p__Proteobacteria	c__Betaproteobacteria	o__Rhodocyclales	f__Rhodocyclaceae	g__	s__
K04561	IA.3	4458300	1	0.666666667	0.666666667	0.00055457	5.14E-05	k__Bacteria	p__Proteobacteria	c__Betaproteobacteria	o__Rhodocyclales	f__Rhodocyclaceae	g__	s__
K04561	IA.3	347524	1	0.333333333	0.333333333	0.000277285	2.57E-05	k__Bacteria	p__Proteobacteria	c__Deltaproteobacteria	o__Myxococcales	f__Polyangiaceae	g__	s__
K04561	IA.3	1126654	1	0.5	0.5	0.000415927	3.86E-05	k__Bacteria	p__Proteobacteria	c__Deltaproteobacteria	o__Syntrophobacterales	f__Syntrophobacteraceae	g__	s__
K04561	IA.3	346925	1	14	14	0.011645963	0.00108	k__Bacteria	p__Proteobacteria	c__Deltaproteobacteria	o__Syntrophobacterales	f__Syntrophobacteraceae	g__	s__
K04561	IA.3	276429	1	1	1	0.000831854	7.71E-05	k__Bacteria	p__Proteobacteria	c__Gammaproteobacteria	o__Xanthomonadales	f__Sinobacteraceae	g__	s__
K04561	IA.3	254933	1	0.5	0.5	0.000415927	3.86E-05	k__Bacteria	p__Proteobacteria	c__Gammaproteobacteria	o__HOC36	f__	g__	s__
K04561	IA.3	548961	1	5	5	0.004159272	0.000385714	k__Bacteria	p__Proteobacteria	c__Gammaproteobacteria	o__Thiotrichales	f__Piscirickettsiaceae	g__	s__
K04561	IA.3	578293	1	1.666666667	1.666666667	0.001386424	0.000128571	k__Bacteria	p__Proteobacteria	c__Betaproteobacteria	o__Ellin6067	f__	g__	s__
K04561	IA.3	4349833	1	1	1	0.000831854	7.71E-05	k__Bacteria	p__Proteobacteria	c__Deltaproteobacteria	o__NB1-j	f__	g__	s__
K04561	IA.3	685744	1	1	1	0.000831854	7.71E-05	k__Bacteria	p__Acidobacteria	c__Solibacteres	o__Solibacterales	f__	g__	s__
K04561	IA.3	1053775	1	3	3	0.002495563	0.000231429	k__Bacteria	p__Proteobacteria	c__Alphaproteobacteria	o__Rhizobiales	f__Hyphomicrobiaceae	g__Devosia	s__
K04561	IA.3	142384	1	0.333333333	0.333333333	0.000277285	2.57E-05	k__Bacteria	p__Proteobacteria	c__Betaproteobacteria	o__A21b	f__UD5	g__	s__
K04561	IA.3	555683	1	2.333333333	2.333333333	0.001940994	0.00018	k__Bacteria	p__Proteobacteria	c__Betaproteobacteria	o__Rhodocyclales	f__Rhodocyclaceae	g__	s__
K04561	IA.3	4041620	1	0.333333333	0.333333333	0.000277285	2.57E-05	k__Bacteria	p__Proteobacteria	c__Gammaproteobacteria	o__Thiotrichales	f__Piscirickettsiaceae	g__	s__
K04561	IA.3	1135830	1	0.666666667	0.666666667	0.00055457	5.14E-05	k__Bacteria	p__Proteobacteria	c__Betaproteobacteria	o__Burkholderiales	f__Comamonadaceae	g__Schlegelella	s__
K04561	IA.3	913849	1	5.5	5.5	0.0045752	0.000424286	k__Bacteria	p__Proteobacteria	c__Alphaproteobacteria	o__Rhizobiales	f__Hyphomicrobiaceae	g__Devosia	s__
K04561	IA.3	207690	1	1	1	0.000831854	7.71E-05	k__Bacteria	p__Proteobacteria	c__Deltaproteobacteria	o__Myxococcales	f__	g__	s__
K04561	IA.3	2354411	1	1.5	1.5	0.001247782	0.000115714	k__Bacteria	p__Proteobacteria	c__Alphaproteobacteria	o__Rhizobiales	f__Hyphomicrobiaceae	g__Devosia	s__
K04561	IA.3	1108289	1	1	1	0.000831854	7.71E-05	k__Bacteria	p__Proteobacteria	c__Alphaproteobacteria	o__Rhodobacterales	f__Rhodobacteraceae	g__	s__
K04561	IA.3	4301525	1	0.333333333	0.333333333	0.000277285	2.57E-05	k__Bacteria	p__Proteobacteria	c__Alphaproteobacteria	o__Sphingomonadales	f__Sphingomonadaceae	g__Kaistobacter	s__
K04561	IA.3	1108275	1	4	4	0.003327418	0.000308572	k__Bacteria	p__Proteobacteria	c__Betaproteobacteria	o__Burkholderiales	f__Comamonadaceae	g__Limnohabitans	s__
K04561	IA.3	558943	1	2.5	2.5	0.002079636	0.000192857	k__Bacteria	p__Proteobacteria	c__Deltaproteobacteria	o__Syntrophobacterales	f__Syntrophaceae	g__Desulfomonile	s__
K04561	IA.3	804883	1	0.666666667	0.666666667	0.00055457	5.14E-05	k__Bacteria	p__Proteobacteria	c__Deltaproteobacteria	o__Myxococcales	f__	g__	s__
K04561	IA.3	1105814	1	0.5	0.5	0.000415927	3.86E-05	k__Bacteria	p__Proteobacteria	c__Alphaproteobacteria	o__Rhizobiales	f__Bradyrhizobiaceae	g__Bradyrhizobium	s__
K04561	IA.3	149154	1	0.333333333	0.333333333	0.000277285	2.57E-05	k__Bacteria	p__Proteobacteria	c__Betaproteobacteria	o__Rhodocyclales	f__Rhodocyclaceae	g__C39	s__
K04561	IA.3	832619	1	0.333333333	0.333333333	0.000277285	2.57E-05	k__Bacteria	p__Proteobacteria	c__Betaproteobacteria	o__SC-I-84	f__	g__	s__
K04561	IA.3	903626	1	2	2	0.001663709	0.000154286	k__Bacteria	p__Proteobacteria	c__Deltaproteobacteria	o__Myxococcales	f__	g__	s__
K04561	IA.3	941487	1	1.333333333	1.333333333	0.001109139	0.000102857	k__Bacteria	p__Proteobacteria	c__Betaproteobacteria	o__Burkholderiales	f__Oxalobacteraceae	g__	s__
K04561	IA.3	4378411	1	0.5	0.5	0.000415927	3.86E-05	k__Bacteria	p__Proteobacteria	c__Gammaproteobacteria	o__Xanthomonadales	f__Xanthomonadaceae	g__Dokdonella	s__
K04561	IA.3	754088	1	1.75	1.75	0.001455745	0.000135	k__Bacteria	p__Proteobacteria	c__Alphaproteobacteria	o__Rhodobacterales	f__Rhodobacteraceae	g__Rhodobacter	s__
K04561	IA.3	831386	1	0.5	0.5	0.000415927	3.86E-05	k__Bacteria	p__Proteobacteria	c__Deltaproteobacteria	o__Syntrophobacterales	f__Syntrophobacteraceae	g__	s__
K04561	IA.3	1126544	1	1	1	0.000831854	7.71E-05	k__Bacteria	p__Proteobacteria	c__Betaproteobacteria	o__Burkholderiales	f__Alcaligenaceae	g__	s__
K04561	IA.3	235806	1	0.333333333	0.333333333	0.000277285	2.57E-05	k__Bacteria	p__Proteobacteria	c__Deltaproteobacteria	o__Myxococcales	f__	g__	s__
K04561	IA.3	4482278	1	0.5	0.5	0.000415927	3.86E-05	k__Bacteria	p__Proteobacteria	c__Alphaproteobacteria	o__Rhodobacterales	f__Rhodobacteraceae	g__	s__
K04561	IA.3	574991	1	4	4	0.003327418	0.000308572	k__Bacteria	p__Proteobacteria	c__Betaproteobacteria	o__Burkholderiales	f__Comamonadaceae	g__Rubrivivax	s__
K04561	IA.3	113261	1	7.333333333	7.333333333	0.006100266	0.000565714	k__Bacteria	p__Proteobacteria	c__Deltaproteobacteria	o__Myxococcales	f__	g__	s__
K04561	IA.3	353499	1	0.5	0.5	0.000415927	3.86E-05	k__Bacteria	p__Proteobacteria	c__Deltaproteobacteria	o__Bdellovibrionales	f__Bdellovibrionaceae	g__Bdellovibrio	s__
K04561	IA.3	278399	1	0.5	0.5	0.000415927	3.86E-05	k__Bacteria	p__Proteobacteria	c__Alphaproteobacteria	o__Rhizobiales	f__Hyphomicrobiaceae	g__Devosia	s__
K04561	IA.3	583766	1	0.333333333	0.333333333	0.000277285	2.57E-05	k__Bacteria	p__Proteobacteria	c__Betaproteobacteria	o__Burkholderiales	f__Comamonadaceae	g__	s__
K04561	IA.3	534301	1	1	1	0.000831854	7.71E-05	k__Bacteria	p__Proteobacteria	c__Deltaproteobacteria	o__Syntrophobacterales	f__Syntrophobacteraceae	g__	s__
K04561	IA.3	2651351	1	1.25	1.25	0.001039818	9.64E-05	k__Bacteria	p__Proteobacteria	c__Betaproteobacteria	o__Burkholderiales	f__	g__	s__
K04561	IA.3	586914	2	14.25	28.5	0.023707853	0.002198572	k__Bacteria	p__Proteobacteria	c__Deltaproteobacteria	o__Desulfuromonadales	f__Geobacteraceae	g__Geobacter	s__
K04561	IA.3	1060822	1	2	2	0.001663709	0.000154286	k__Bacteria	p__Proteobacteria	c__Gammaproteobacteria	o__HOC36	f__	g__	s__
K04561	IA.3	817479	2	0.5	1	0.000831854	7.71E-05	k__Bacteria	p__Proteobacteria	c__Deltaproteobacteria	o__Myxococcales	f__	g__	s__
K04561	IA.3	788929	1	0.75	0.75	0.000623891	5.79E-05	k__Bacteria	p__Proteobacteria	c__Betaproteobacteria	o__Burkholderiales	f__	g__	s__
K04561	IA.3	945478	1	1	1	0.000831854	7.71E-05	k__Bacteria	p__Proteobacteria	c__Gammaproteobacteria	o__Xanthomonadales	f__Xanthomonadaceae	g__	s__
K04561	IA.3	564638	1	1	1	0.000831854	7.71E-05	k__Bacteria	p__Proteobacteria	c__Betaproteobacteria	o__Burkholderiales	f__Comamonadaceae	g__	s__
K04561	IA.3	850808	1	0.333333333	0.333333333	0.000277285	2.57E-05	k__Bacteria	p__Proteobacteria	c__Betaproteobacteria	o__Hydrogenophilales	f__Hydrogenophilaceae	g__Thiobacillus	s__
K04561	IA.3	543416	1	29.5	29.5	0.024539707	0.002275715	k__Bacteria	p__Proteobacteria	c__Alphaproteobacteria	o__Rhodobacterales	f__Rhodobacteraceae	g__Rhodobacter	s__
K04561	IA.3	1144790	1	0.666666667	0.666666667	0.00055457	5.14E-05	k__Bacteria	p__Proteobacteria	c__Betaproteobacteria	o__Rhodocyclales	f__Rhodocyclaceae	g__	s__
K04561	IA.3	940737	1	3.333333333	3.333333333	0.002772848	0.000257143	k__Bacteria	p__Proteobacteria	c__Betaproteobacteria	o__Burkholderiales	f__Comamonadaceae	g__	s__
K04561	IA.3	790834	1	0.333333333	0.333333333	0.000277285	2.57E-05	k__Bacteria	p__Proteobacteria	c__Epsilonproteobacteria	o__Campylobacterales	f__Helicobacteraceae	g__	s__
K04561	IA.3	1122784	1	14.33333333	14.33333333	0.011923248	0.001105715	k__Bacteria	p__Proteobacteria	c__Betaproteobacteria	o__SC-I-84	f__	g__	s__
K04561	IA.3	114170	1	0.333333333	0.333333333	0.000277285	2.57E-05	k__Bacteria	p__Proteobacteria	c__Deltaproteobacteria	o__Myxococcales	f__	g__	s__
K04561	IA.3	1128978	1	0.333333333	0.333333333	0.000277285	2.57E-05	k__Bacteria	p__Proteobacteria	c__Deltaproteobacteria	o__Myxococcales	f__	g__	s__
K04561	IA.3	224548	1	0.333333333	0.333333333	0.000277285	2.57E-05	k__Bacteria	p__Proteobacteria	c__Betaproteobacteria	o__SC-I-84	f__	g__	s__
K04561	IA.3	3560258	1	0.25	0.25	0.000207964	1.93E-05	k__Bacteria	p__Proteobacteria	c__Gammaproteobacteria	o__Chromatiales	f__Chromatiaceae	g__Thiocapsa	s__
K04561	IA.3	4475022	1	0.666666667	0.666666667	0.00055457	5.14E-05	k__Bacteria	p__Proteobacteria	c__Deltaproteobacteria	o__Myxococcales	f__	g__	s__
K04561	IA.3	974121	1	0.833333333	0.833333333	0.000693212	6.43E-05	k__Bacteria	p__Proteobacteria	c__Gammaproteobacteria	o__Pseudomonadales	f__Pseudomonadaceae	g__Pseudomonas	s__
K04561	IA.3	4450912	1	0.333333333	0.333333333	0.000277285	2.57E-05	k__Bacteria	p__Proteobacteria	c__Betaproteobacteria	o__A21b	f__UD5	g__	s__
K04561	IA.3	150497	1	2	2	0.001663709	0.000154286	k__Bacteria	p__Proteobacteria	c__Gammaproteobacteria	o__HOC36	f__	g__	s__
K04561	IA.3	1061429	2	0.333333333	0.666666667	0.00055457	5.14E-05	k__Bacteria	p__Proteobacteria	c__Betaproteobacteria	o__Burkholderiales	f__Comamonadaceae	g__	s__
K04561	IA.3	605671	1	0.333333333	0.333333333	0.000277285	2.57E-05	k__Bacteria	p__Proteobacteria	c__Betaproteobacteria	o__Ellin6067	f__	g__	s__
K04561	IA.3	557787	1	0.333333333	0.333333333	0.000277285	2.57E-05	k__Bacteria	p__Proteobacteria	c__Deltaproteobacteria	o__Desulfuromonadales	f__Geobacteraceae	g__Geobacter	s__
K04561	IA.3	806393	1	3	3	0.002495563	0.000231429	k__Bacteria	p__Proteobacteria	c__Deltaproteobacteria	o__NB1-j	f__	g__	s__
K04561	IA.3	534421	1	1	1	0.000831854	7.71E-05	k__Bacteria	p__Proteobacteria	c__Alphaproteobacteria	o__	f__	g__	s__
K04561	IA.3	815406	1	3.333333333	3.333333333	0.002772848	0.000257143	k__Bacteria	p__Proteobacteria	c__Betaproteobacteria	o__Rhodocyclales	f__Rhodocyclaceae	g__	s__
K04561	IA.3	255281	1	1.333333333	1.333333333	0.001109139	0.000102857	k__Bacteria	p__Proteobacteria	c__Deltaproteobacteria	o__Desulfuromonadales	f__Geobacteraceae	g__Geobacter	s__
K04561	IA.3	329035	1	0.333333333	0.333333333	0.000277285	2.57E-05	k__Bacteria	p__Proteobacteria	c__Deltaproteobacteria	o__Myxococcales	f__Polyangiaceae	g__	s__
K04561	IA.3	1742484	1	1	1	0.000831854	7.71E-05	k__Bacteria	p__Proteobacteria	c__Deltaproteobacteria	o__NB1-j	f__	g__	s__
K04561	IA.3	350585	1	0.333333333	0.333333333	0.000277285	2.57E-05	k__Bacteria	p__Proteobacteria	c__Deltaproteobacteria	o__Myxococcales	f__	g__	s__
K04561	IA.3	235519	1	5.333333333	5.333333333	0.004436557	0.000411429	k__Bacteria	p__Proteobacteria	c__Betaproteobacteria	o__SC-I-84	f__	g__	s__
K04561	IA.3	4324288	1	0.4	0.4	0.000332742	3.09E-05	k__Bacteria	p__Firmicutes	c__Bacilli	o__Bacillales	f__Alicyclobacillaceae	g__Alicyclobacillus	s__
K04561	IA.3	552935	1	1	1	0.000831854	7.71E-05	k__Bacteria	p__Chlamydiae	c__Chlamydiia	o__Chlamydiales	f__	g__	s__
K04561	IA.3	964571	1	9	9	0.00748669	0.000694286	k__Bacteria	p__Proteobacteria	c__Alphaproteobacteria	o__Rhodobacterales	f__Rhodobacteraceae	g__Rhodobacter	s__
K04561	IA.3	226718	1	0.333333333	0.333333333	0.000277285	2.57E-05	k__Bacteria	p__Proteobacteria	c__Betaproteobacteria	o__Ellin6067	f__	g__	s__
K04561	IA.3	745157	1	14.66666667	14.66666667	0.012200532	0.001131429	k__Bacteria	p__Proteobacteria	c__Betaproteobacteria	o__Rhodocyclales	f__Rhodocyclaceae	g__	s__
K04561	IA.3	4342779	1	0.25	0.25	0.000207964	1.93E-05	k__Bacteria	p__Firmicutes	c__Clostridia	o__Natranaerobiales	f__	g__	s__
K04561	IA.3	558969	1	0.333333333	0.333333333	0.000277285	2.57E-05	k__Bacteria	p__Proteobacteria	c__Betaproteobacteria	o__	f__	g__	s__
K04561	IA.3	219420	1	0.666666667	0.666666667	0.00055457	5.14E-05	k__Bacteria	p__Proteobacteria	c__Betaproteobacteria	o__Rhodocyclales	f__Rhodocyclaceae	g__Dechloromonas	s__
K04561	IA.3	575576	1	0.5	0.5	0.000415927	3.86E-05	k__Bacteria	p__Proteobacteria	c__Gammaproteobacteria	o__Legionellales	f__Legionellaceae	g__Legionella	s__pneumophila
K04561	IA.3	783508	1	3.333333333	3.333333333	0.002772848	0.000257143	k__Bacteria	p__Proteobacteria	c__Betaproteobacteria	o__Rhodocyclales	f__Rhodocyclaceae	g__Dechloromonas	s__
K04561	IA.3	359435	1	2.5	2.5	0.002079636	0.000192857	k__Bacteria	p__Proteobacteria	c__Gammaproteobacteria	o__HOC36	f__	g__	s__
K04561	IA.3	580625	1	0.5	0.5	0.000415927	3.86E-05	k__Bacteria	p__Proteobacteria	c__Alphaproteobacteria	o__Rhizobiales	f__Bradyrhizobiaceae	g__	s__
K04561	IA.3	1116348	1	1.333333333	1.333333333	0.001109139	0.000102857	k__Bacteria	p__Proteobacteria	c__Betaproteobacteria	o__Burkholderiales	f__Comamonadaceae	g__	s__
K04561	IA.3	760913	1	0.666666667	0.666666667	0.00055457	5.14E-05	k__Bacteria	p__Proteobacteria	c__Betaproteobacteria	o__Burkholderiales	f__Comamonadaceae	g__	s__
K04561	IA.3	4355363	1	4.5	4.5	0.003743345	0.000347143	k__Bacteria	p__Proteobacteria	c__Deltaproteobacteria	o__	f__	g__	s__
K04561	IA.3	669674	1	0.5	0.5	0.000415927	3.86E-05	k__Bacteria	p__Proteobacteria	c__Deltaproteobacteria	o__Syntrophobacterales	f__Syntrophaceae	g__Desulfobacca	s__
K04561	IA.3	4364714	1	0.333333333	0.333333333	0.000277285	2.57E-05	k__Bacteria	p__Proteobacteria	c__Betaproteobacteria	o__Ellin6067	f__	g__	s__
K04561	IA.3	301596	1	0.5	0.5	0.000415927	3.86E-05	k__Bacteria	p__Proteobacteria	c__Deltaproteobacteria	o__Syntrophobacterales	f__Syntrophaceae	g__Desulfomonile	s__
K04561	IA.3	650099	2	0.5	1	0.000831854	7.71E-05	k__Bacteria	p__Proteobacteria	c__Gammaproteobacteria	o__Xanthomonadales	f__Xanthomonadaceae	g__	s__
K04561	IA.3	1107637	1	0.5	0.5	0.000415927	3.86E-05	k__Bacteria	p__Proteobacteria	c__Deltaproteobacteria	o__Syntrophobacterales	f__Syntrophobacteraceae	g__	s__
K04561	IA.3	4395045	1	1	1	0.000831854	7.71E-05	k__Bacteria	p__Acidobacteria	c__Solibacteres	o__Solibacterales	f__	g__	s__
K04561	IA.3	808837	1	0.333333333	0.333333333	0.000277285	2.57E-05	k__Bacteria	p__Proteobacteria	c__Alphaproteobacteria	o__Rhizobiales	f__Brucellaceae	g__Ochrobactrum	s__
K04561	IA.3	3284	1	2	2	0.001663709	0.000154286	k__Bacteria	p__Cyanobacteria	c__Synechococcophycideae	o__Pseudanabaenales	f__Pseudanabaenaceae	g__Leptolyngbya	s__
K04561	IA.3	509480	1	0.666666667	0.666666667	0.00055457	5.14E-05	k__Bacteria	p__Proteobacteria	c__Betaproteobacteria	o__Burkholderiales	f__Alcaligenaceae	g__	s__
K04561	IA.3	814704	1	0.333333333	0.333333333	0.000277285	2.57E-05	k__Bacteria	p__Proteobacteria	c__Betaproteobacteria	o__Burkholderiales	f__Comamonadaceae	g__	s__
K04561	IA.3	148550	1	1.333333333	1.333333333	0.001109139	0.000102857	k__Bacteria	p__Proteobacteria	c__Betaproteobacteria	o__Burkholderiales	f__Comamonadaceae	g__	s__
K04561	IA.3	242183	1	0.333333333	0.333333333	0.000277285	2.57E-05	k__Bacteria	p__Proteobacteria	c__Betaproteobacteria	o__Rhodocyclales	f__Rhodocyclaceae	g__Dok59	s__
K04561	IA.3	113247	1	0.333333333	0.333333333	0.000277285	2.57E-05	k__Bacteria	p__Proteobacteria	c__Betaproteobacteria	o__SC-I-84	f__	g__	s__
K04561	IA.3	59527	1	0.333333333	0.333333333	0.000277285	2.57E-05	k__Bacteria	p__Proteobacteria	c__Alphaproteobacteria	o__Rhizobiales	f__Brucellaceae	g__Ochrobactrum	s__
K04561	IA.3	565046	1	0.333333333	0.333333333	0.000277285	2.57E-05	k__Bacteria	p__Proteobacteria	c__Deltaproteobacteria	o__Myxococcales	f__Polyangiaceae	g__Chondromyces	s__
K04561	IA.3	967275	1	0.333333333	0.333333333	0.000277285	2.57E-05	k__Bacteria	p__Proteobacteria	c__Gammaproteobacteria	o__Xanthomonadales	f__Xanthomonadaceae	g__Stenotrophomonas	s__geniculata
K04561	IA.3	738432	1	3.5	3.5	0.002911491	0.00027	k__Bacteria	p__Proteobacteria	c__Deltaproteobacteria	o__Syntrophobacterales	f__Syntrophobacteraceae	g__	s__
K04561	IA.3	949062	1	0.666666667	0.666666667	0.00055457	5.14E-05	k__Bacteria	p__Proteobacteria	c__Alphaproteobacteria	o__Sphingomonadales	f__Sphingomonadaceae	g__Kaistobacter	s__
K04561	IA.3	698905	1	0.5	0.5	0.000415927	3.86E-05	k__Bacteria	p__Proteobacteria	c__Deltaproteobacteria	o__Syntrophobacterales	f__Syntrophobacteraceae	g__	s__
K04561	IA.3	334185	1	0.333333333	0.333333333	0.000277285	2.57E-05	k__Bacteria	p__Proteobacteria	c__Betaproteobacteria	o__Burkholderiales	f__	g__	s__
K04561	IA.3	558486	1	2.333333333	2.333333333	0.001940994	0.00018	k__Bacteria	p__Proteobacteria	c__Gammaproteobacteria	o__Thiotrichales	f__Piscirickettsiaceae	g__	s__
K04561	IA.3	692510	1	0.5	0.5	0.000415927	3.86E-05	k__Bacteria	p__Proteobacteria	c__Deltaproteobacteria	o__Bdellovibrionales	f__Bdellovibrionaceae	g__Bdellovibrio	s__
K04561	IA.3	4464498	1	0.333333333	0.333333333	0.000277285	2.57E-05	k__Bacteria	p__Proteobacteria	c__Betaproteobacteria	o__Rhodocyclales	f__Rhodocyclaceae	g__Dechloromonas	s__
K04561	IA.3	548853	1	0.5	0.5	0.000415927	3.86E-05	k__Bacteria	p__Proteobacteria	c__Alphaproteobacteria	o__Rhodobacterales	f__Rhodobacteraceae	g__Rhodobacter	s__
K04561	IA.3	1122563	1	1	1	0.000831854	7.71E-05	k__Bacteria	p__Proteobacteria	c__Betaproteobacteria	o__Thiobacterales	f__	g__	s__
K04561	IA.3	701947	1	0.5	0.5	0.000415927	3.86E-05	k__Bacteria	p__Proteobacteria	c__Deltaproteobacteria	o__Syntrophobacterales	f__Syntrophobacteraceae	g__	s__
K04561	IA.3	672471	1	1	1	0.000831854	7.71E-05	k__Bacteria	p__Proteobacteria	c__Deltaproteobacteria	o__Syntrophobacterales	f__Syntrophobacteraceae	g__	s__
K04561	IA.3	818484	1	1	1	0.000831854	7.71E-05	k__Bacteria	p__Proteobacteria	c__Alphaproteobacteria	o__Rhizobiales	f__Hyphomicrobiaceae	g__Devosia	s__
K04561	IA.3	737460	1	0.5	0.5	0.000415927	3.86E-05	k__Bacteria	p__Proteobacteria	c__Deltaproteobacteria	o__BPC076	f__	g__	s__
K04561	IA.3	4417400	1	0.333333333	0.333333333	0.000277285	2.57E-05	k__Bacteria	p__Proteobacteria	c__Betaproteobacteria	o__MND1	f__	g__	s__
K04561	IA.3	532163	1	0.333333333	0.333333333	0.000277285	2.57E-05	k__Bacteria	p__Proteobacteria	c__Alphaproteobacteria	o__Rhodobacterales	f__Rhodobacteraceae	g__Rhodobacter	s__sphaeroides
K04561	IA.3	592301	1	1.666666667	1.666666667	0.001386424	0.000128571	k__Bacteria	p__Proteobacteria	c__Betaproteobacteria	o__Burkholderiales	f__Comamonadaceae	g__	s__
K04561	IA.3	527642	1	1	1	0.000831854	7.71E-05	k__Bacteria	p__Proteobacteria	c__Deltaproteobacteria	o__MIZ46	f__	g__	s__
K04561	IA.3	814826	1	3	3	0.002495563	0.000231429	k__Bacteria	p__Acidobacteria	c__Solibacteres	o__Solibacterales	f__	g__	s__
K04561	IA.3	2209903	1	0.333333333	0.333333333	0.000277285	2.57E-05	k__Bacteria	p__Proteobacteria	c__Betaproteobacteria	o__Burkholderiales	f__Oxalobacteraceae	g__	s__
K04561	IA.3	561885	1	2.333333333	2.333333333	0.001940994	0.00018	k__Bacteria	p__Proteobacteria	c__Alphaproteobacteria	o__Rhizobiales	f__Rhizobiaceae	g__Agrobacterium	s__
K04561	IA.3	4369179	1	0.5	0.5	0.000415927	3.86E-05	k__Bacteria	p__Proteobacteria	c__Alphaproteobacteria	o__Rhizobiales	f__Phyllobacteriaceae	g__	s__
K04561	IA.3	947134	2	0.5	1	0.000831854	7.71E-05	k__Bacteria	p__Proteobacteria	c__Deltaproteobacteria	o__Myxococcales	f__Myxococcaceae	g__	s__
K04561	IA.3	4427379	1	2	2	0.001663709	0.000154286	k__Bacteria	p__Proteobacteria	c__Deltaproteobacteria	o__	f__	g__	s__
K04561	IA.3	36463	1	0.5	0.5	0.000415927	3.86E-05	k__Bacteria	p__Proteobacteria	c__Deltaproteobacteria	o__Syntrophobacterales	f__Syntrophaceae	g__	s__
K04561	IA.3	821870	1	4	4	0.003327418	0.000308572	k__Bacteria	p__Proteobacteria	c__Gammaproteobacteria	o__Thiotrichales	f__Piscirickettsiaceae	g__	s__
K04561	IA.3	582110	2	6	12	0.009982254	0.000925715	k__Bacteria	p__Proteobacteria	c__Deltaproteobacteria	o__Myxococcales	f__Myxococcaceae	g__Anaeromyxobacter	s__
K04561	IA.3	4348493	1	1.5	1.5	0.001247782	0.000115714	k__Bacteria	p__Proteobacteria	c__Gammaproteobacteria	o__Xanthomonadales	f__Xanthomonadaceae	g__Luteimonas	s__
K04561	IA.3	705063	1	4	4	0.003327418	0.000308572	k__Bacteria	p__Proteobacteria	c__Alphaproteobacteria	o__Rhizobiales	f__	g__	s__
K04561	IA.3	4340528	1	0.5	0.5	0.000415927	3.86E-05	k__Bacteria	p__Proteobacteria	c__Deltaproteobacteria	o__Syntrophobacterales	f__Syntrophaceae	g__Desulfomonile	s__
K04561	IA.3	407459	1	1.666666667	1.666666667	0.001386424	0.000128571	k__Bacteria	p__Proteobacteria	c__Alphaproteobacteria	o__Rhizobiales	f__Brucellaceae	g__Pseudochrobactrum	s__
K04561	IA.3	588703	2	1	2	0.001663709	0.000154286	k__Bacteria	p__Proteobacteria	c__Deltaproteobacteria	o__Desulfuromonadales	f__Geobacteraceae	g__Geobacter	s__
K04561	IA.3	265055	1	0.5	0.5	0.000415927	3.86E-05	k__Bacteria	p__Proteobacteria	c__Deltaproteobacteria	o__Bdellovibrionales	f__Bdellovibrionaceae	g__Bdellovibrio	s__
K04561	IA.3	818509	1	1.333333333	1.333333333	0.001109139	0.000102857	k__Bacteria	p__Proteobacteria	c__Betaproteobacteria	o__Burkholderiales	f__Comamonadaceae	g__	s__
K04561	IA.3	268751	1	0.5	0.5	0.000415927	3.86E-05	k__Bacteria	p__Proteobacteria	c__Deltaproteobacteria	o__Syntrophobacterales	f__Syntrophaceae	g__Desulfobacca	s__
K04561	IA.3	161421	1	5.5	5.5	0.0045752	0.000424286	k__Bacteria	p__Proteobacteria	c__Gammaproteobacteria	o__Methylococcales	f__Methylococcaceae	g__Methylocaldum	s__
K04561	IA.3	819185	1	0.666666667	0.666666667	0.00055457	5.14E-05	k__Bacteria	p__Proteobacteria	c__Deltaproteobacteria	o__Myxococcales	f__Polyangiaceae	g__	s__
K04561	IA.3	591521	1	42.5	42.5	0.035353815	0.003278572	k__Bacteria	p__Actinobacteria	c__Actinobacteria	o__Actinomycetales	f__Mycobacteriaceae	g__Mycobacterium	s__
K04561	IA.3	268378	1	0.2	0.2	0.000166371	1.54E-05	k__Bacteria	p__Firmicutes	c__Clostridia	o__Clostridiales	f__Peptococcaceae	g__Desulfosporosinus	s__meridiei
K04561	IA.3	3403304	1	1	1	0.000831854	7.71E-05	k__Bacteria	p__Proteobacteria	c__Betaproteobacteria	o__Burkholderiales	f__Burkholderiaceae	g__	s__
K04561	IA.3	699318	1	0.333333333	0.333333333	0.000277285	2.57E-05	k__Bacteria	p__Proteobacteria	c__Alphaproteobacteria	o__Sphingomonadales	f__Sphingomonadaceae	g__	s__
K04561	IA.3	593905	1	12	12	0.009982254	0.000925715	k__Bacteria	p__Proteobacteria	c__Betaproteobacteria	o__SC-I-84	f__	g__	s__
K04561	IA.3	580046	1	6	6	0.004991127	0.000462857	k__Bacteria	p__Proteobacteria	c__Deltaproteobacteria	o__Syntrophobacterales	f__Syntrophaceae	g__Desulfobacca	s__
K04561	IA.3	4469866	1	0.5	0.5	0.000415927	3.86E-05	k__Bacteria	p__Proteobacteria	c__Deltaproteobacteria	o__Bdellovibrionales	f__Bdellovibrionaceae	g__	s__
K04561	IA.3	256783	1	0.5	0.5	0.000415927	3.86E-05	k__Bacteria	p__Proteobacteria	c__Alphaproteobacteria	o__Rhodobacterales	f__Rhodobacteraceae	g__Rhodobacter	s__
K04561	IA.3	257302	1	0.666666667	0.666666667	0.00055457	5.14E-05	k__Bacteria	p__Proteobacteria	c__Alphaproteobacteria	o__Sphingomonadales	f__Sphingomonadaceae	g__	s__
K04561	IA.3	834341	1	2.5	2.5	0.002079636	0.000192857	k__Bacteria	p__Proteobacteria	c__Alphaproteobacteria	o__Rhizobiales	f__Phyllobacteriaceae	g__	s__
K04561	IA.3	290525	1	0.333333333	0.333333333	0.000277285	2.57E-05	k__Bacteria	p__Proteobacteria	c__Betaproteobacteria	o__	f__	g__	s__
K04561	IA.3	590047	1	1	1	0.000831854	7.71E-05	k__Bacteria	p__Proteobacteria	c__Betaproteobacteria	o__Burkholderiales	f__Comamonadaceae	g__Acidovorax	s__
K04561	IA.3	225970	1	0.5	0.5	0.000415927	3.86E-05	k__Bacteria	p__Proteobacteria	c__Deltaproteobacteria	o__MIZ46	f__	g__	s__
K04561	IA.3	626739	1	0.666666667	0.666666667	0.00055457	5.14E-05	k__Bacteria	p__Proteobacteria	c__Betaproteobacteria	o__Rhodocyclales	f__Rhodocyclaceae	g__Z-35	s__
K04561	IA.3	7932	1	1	1	0.000831854	7.71E-05	k__Bacteria	p__Proteobacteria	c__Gammaproteobacteria	o__Legionellales	f__Legionellaceae	g__Legionella	s__
K04561	IA.3	1778749	1	1	1	0.000831854	7.71E-05	k__Bacteria	p__Proteobacteria	c__Deltaproteobacteria	o__Syntrophobacterales	f__Syntrophaceae	g__Desulfomonile	s__
K04561	IA.3	4454970	1	1.5	1.5	0.001247782	0.000115714	k__Bacteria	p__Proteobacteria	c__Betaproteobacteria	o__Burkholderiales	f__Oxalobacteraceae	g__	s__
K04561	IA.3	622987	1	0.5	0.5	0.000415927	3.86E-05	k__Bacteria	p__Proteobacteria	c__Alphaproteobacteria	o__Rhizobiales	f__Bradyrhizobiaceae	g__Bosea	s__genosp.
K04561	IA.3	210606	1	3	3	0.002495563	0.000231429	k__Bacteria	p__Proteobacteria	c__Betaproteobacteria	o__IS-44	f__	g__	s__
K04561	IA.3	299268	1	1.5	1.5	0.001247782	0.000115714	k__Bacteria	p__Proteobacteria	c__Betaproteobacteria	o__Burkholderiales	f__Comamonadaceae	g__	s__
K04561	IA.3	828121	1	2	2	0.001663709	0.000154286	k__Bacteria	p__Proteobacteria	c__Deltaproteobacteria	o__Syntrophobacterales	f__Syntrophaceae	g__Desulfobacca	s__
K04561	IA.3	583720	1	0.666666667	0.666666667	0.00055457	5.14E-05	k__Bacteria	p__Proteobacteria	c__Betaproteobacteria	o__Thiobacterales	f__	g__	s__
K04561	IA.3	536858	1	1.666666667	1.666666667	0.001386424	0.000128571	k__Bacteria	p__Proteobacteria	c__Betaproteobacteria	o__Rhodocyclales	f__Rhodocyclaceae	g__	s__
K04561	IA.3	58382	1	1.5	1.5	0.001247782	0.000115714	k__Bacteria	p__Proteobacteria	c__Gammaproteobacteria	o__HOC36	f__	g__	s__
K04561	IA.3	3219861	1	0.333333333	0.333333333	0.000277285	2.57E-05	k__Bacteria	p__Proteobacteria	c__Gammaproteobacteria	o__Methylococcales	f__Crenotrichaceae	g__Crenothrix	s__
K04561	IA.3	1125991	1	0.333333333	0.333333333	0.000277285	2.57E-05	k__Bacteria	p__Proteobacteria	c__Betaproteobacteria	o__	f__	g__	s__
K04561	IA.3	4351168	1	5	5	0.004159272	0.000385714	k__Bacteria	p__Cyanobacteria	c__Oscillatoriophycideae	o__Chroococcales	f__Microcystaceae	g__Microcystis	s__
K04561	IA.3	254949	1	2.333333333	2.333333333	0.001940994	0.00018	k__Bacteria	p__Proteobacteria	c__Deltaproteobacteria	o__Myxococcales	f__	g__	s__
K04561	IA.3	575419	1	1	1	0.000831854	7.71E-05	k__Bacteria	p__Proteobacteria	c__Alphaproteobacteria	o__Rhizobiales	f__Hyphomicrobiaceae	g__Devosia	s__
K04561	IA.3	704110	1	1	1	0.000831854	7.71E-05	k__Bacteria	p__Proteobacteria	c__Betaproteobacteria	o__Burkholderiales	f__Comamonadaceae	g__	s__
K04561	IA.3	834138	1	0.5	0.5	0.000415927	3.86E-05	k__Bacteria	p__Proteobacteria	c__Betaproteobacteria	o__Burkholderiales	f__Comamonadaceae	g__	s__
K04561	IA.3	749805	1	0.2	0.2	0.000166371	1.54E-05	k__Bacteria	p__Proteobacteria	c__Betaproteobacteria	o__Burkholderiales	f__Oxalobacteraceae	g__Cupriavidus	s__
K04561	IA.3	527719	1	0.333333333	0.333333333	0.000277285	2.57E-05	k__Bacteria	p__Proteobacteria	c__Deltaproteobacteria	o__Desulfuromonadales	f__Geobacteraceae	g__Geobacter	s__
K04561	IA.3	244967	1	1	1	0.000831854	7.71E-05	k__Bacteria	p__Proteobacteria	c__Gammaproteobacteria	o__Legionellales	f__Legionellaceae	g__Legionella	s__
K04561	IA.3	683891	1	2	2	0.001663709	0.000154286	k__Bacteria	p__Proteobacteria	c__Alphaproteobacteria	o__Rhodobacterales	f__Rhodobacteraceae	g__Rhodobacter	s__
K04561	IA.3	838837	1	0.333333333	0.333333333	0.000277285	2.57E-05	k__Bacteria	p__Proteobacteria	c__Betaproteobacteria	o__Burkholderiales	f__Comamonadaceae	g__Hydrogenophaga	s__
K04561	IA.3	970028	1	0.666666667	0.666666667	0.00055457	5.14E-05	k__Bacteria	p__Proteobacteria	c__Betaproteobacteria	o__Burkholderiales	f__Oxalobacteraceae	g__	s__
K04561	IA.3	350596	1	0.5	0.5	0.000415927	3.86E-05	k__Bacteria	p__Proteobacteria	c__Gammaproteobacteria	o__HOC36	f__	g__	s__
K04561	IA.3	740831	1	1	1	0.000831854	7.71E-05	k__Bacteria	p__Proteobacteria	c__Gammaproteobacteria	o__Xanthomonadales	f__Xanthomonadaceae	g__Thermomonas	s__
K04561	IA.3	194171	1	1	1	0.000831854	7.71E-05	k__Bacteria	p__Cyanobacteria	c__Synechococcophycideae	o__Pseudanabaenales	f__Pseudanabaenaceae	g__Leptolyngbya	s__
K04561	IA.3	690463	1	1	1	0.000831854	7.71E-05	k__Bacteria	p__Proteobacteria	c__Gammaproteobacteria	o__	f__	g__	s__
K04561	IA.3	243166	1	1	1	0.000831854	7.71E-05	k__Bacteria	p__Acidobacteria	c__Solibacteres	o__Solibacterales	f__	g__	s__
K04561	IA.3	1127926	1	0.666666667	0.666666667	0.00055457	5.14E-05	k__Bacteria	p__Proteobacteria	c__Betaproteobacteria	o__Ellin6067	f__	g__	s__
K04561	IA.3	627615	1	6	6	0.004991127	0.000462857	k__Bacteria	p__Cyanobacteria	c__Synechococcophycideae	o__Pseudanabaenales	f__Pseudanabaenaceae	g__Leptolyngbya	s__
K04561	IA.3	159870	1	1	1	0.000831854	7.71E-05	k__Bacteria	p__Proteobacteria	c__Alphaproteobacteria	o__Rhodobacterales	f__Rhodobacteraceae	g__	s__
K04561	IA.3	4462594	2	0.5	1	0.000831854	7.71E-05	k__Bacteria	p__Proteobacteria	c__Deltaproteobacteria	o__Myxococcales	f__	g__	s__
K04561	IA.3	643950	1	1	1	0.000831854	7.71E-05	k__Bacteria	p__Proteobacteria	c__Alphaproteobacteria	o__Rhodobacterales	f__Rhodobacteraceae	g__	s__
K04561	IA.3	1131545	1	1	1	0.000831854	7.71E-05	k__Bacteria	p__Proteobacteria	c__Deltaproteobacteria	o__Myxococcales	f__	g__	s__
K04561	IA.3	6859	1	0.333333333	0.333333333	0.000277285	2.57E-05	k__Bacteria	p__Proteobacteria	c__Betaproteobacteria	o__Burkholderiales	f__Alcaligenaceae	g__	s__
K04561	IA.3	369022	1	0.666666667	0.666666667	0.00055457	5.14E-05	k__Bacteria	p__Proteobacteria	c__Betaproteobacteria	o__Rhodocyclales	f__Rhodocyclaceae	g__	s__
K04561	IA.3	147334	2	0.2	0.4	0.000332742	3.09E-05	k__Bacteria	p__Proteobacteria	c__Gammaproteobacteria	o__34P16	f__	g__	s__
K04561	IA.3	7128	1	1.666666667	1.666666667	0.001386424	0.000128571	k__Bacteria	p__Proteobacteria	c__Betaproteobacteria	o__Burkholderiales	f__Comamonadaceae	g__	s__
K04561	IA.3	516831	1	0.333333333	0.333333333	0.000277285	2.57E-05	k__Bacteria	p__Proteobacteria	c__Alphaproteobacteria	o__Rhodobacterales	f__Rhodobacteraceae	g__	s__
K04561	IA.3	571227	1	10.66666667	10.66666667	0.008873114	0.000822857	k__Bacteria	p__Proteobacteria	c__Betaproteobacteria	o__Rhodocyclales	f__Rhodocyclaceae	g__Sulfuritalea	s__
K04561	IA.3	738779	1	0.666666667	0.666666667	0.00055457	5.14E-05	k__Bacteria	p__Proteobacteria	c__Betaproteobacteria	o__Rhodocyclales	f__Rhodocyclaceae	g__Dok59	s__
K04561	IA.3	577508	1	0.666666667	0.666666667	0.00055457	5.14E-05	k__Bacteria	p__Proteobacteria	c__Alphaproteobacteria	o__Rhodobacterales	f__Rhodobacteraceae	g__	s__
K04561	IA.3	729052	1	0.2	0.2	0.000166371	1.54E-05	k__Bacteria	p__Firmicutes	c__Clostridia	o__Clostridiales	f__Peptococcaceae	g__Desulfosporosinus	s__meridiei
K04561	IA.3	548464	1	1	1	0.000831854	7.71E-05	k__Bacteria	p__Proteobacteria	c__Alphaproteobacteria	o__Rhizobiales	f__	g__	s__
K04561	IA.3	3862614	1	0.5	0.5	0.000415927	3.86E-05	k__Bacteria	p__Proteobacteria	c__Deltaproteobacteria	o__	f__	g__	s__
K04561	IA.3	222900	1	0.666666667	0.666666667	0.00055457	5.14E-05	k__Bacteria	p__Proteobacteria	c__Deltaproteobacteria	o__Myxococcales	f__Polyangiaceae	g__	s__
K04561	IA.3	1093610	1	0.6	0.6	0.000499113	4.63E-05	k__Bacteria	p__Firmicutes	c__Bacilli	o__Bacillales	f__Alicyclobacillaceae	g__Alicyclobacillus	s__
K04561	IA.3	370343	1	0.5	0.5	0.000415927	3.86E-05	k__Bacteria	p__Proteobacteria	c__Gammaproteobacteria	o__Xanthomonadales	f__Xanthomonadaceae	g__	s__
K04561	IA.3	815480	1	0.666666667	0.666666667	0.00055457	5.14E-05	k__Bacteria	p__Proteobacteria	c__Gammaproteobacteria	o__Xanthomonadales	f__Xanthomonadaceae	g__Stenotrophomonas	s__
K04561	IA.3	1147086	1	8	8	0.006654836	0.000617143	k__Bacteria	p__Acidobacteria	c__Solibacteres	o__Solibacterales	f__Solibacteraceae	g__	s__
K04561	IA.3	509440	1	0.5	0.5	0.000415927	3.86E-05	k__Bacteria	p__Proteobacteria	c__Deltaproteobacteria	o__MIZ46	f__	g__	s__
K04561	IA.3	839262	1	0.5	0.5	0.000415927	3.86E-05	k__Bacteria	p__Proteobacteria	c__Deltaproteobacteria	o__MIZ46	f__	g__	s__
K04561	IA.3	573054	1	34	34	0.028283052	0.002622858	k__Bacteria	p__Proteobacteria	c__Alphaproteobacteria	o__Rhizobiales	f__Hyphomicrobiaceae	g__Devosia	s__
K04561	IA.3	853316	1	1.5	1.5	0.001247782	0.000115714	k__Bacteria	p__Proteobacteria	c__Gammaproteobacteria	o__Xanthomonadales	f__Sinobacteraceae	g__	s__
K04561	IA.3	569356	1	0.333333333	0.333333333	0.000277285	2.57E-05	k__Bacteria	p__Proteobacteria	c__Betaproteobacteria	o__Rhodocyclales	f__Rhodocyclaceae	g__Dechloromonas	s__
K04561	IA.3	4466002	1	1	1	0.000831854	7.71E-05	k__Bacteria	p__Proteobacteria	c__Deltaproteobacteria	o__Myxococcales	f__	g__	s__
K04561	IA.3	982582	1	1	1	0.000831854	7.71E-05	k__Bacteria	p__Proteobacteria	c__Gammaproteobacteria	o__Xanthomonadales	f__Xanthomonadaceae	g__Lysobacter	s__
K04561	IA.3	102864	1	5	5	0.004159272	0.000385714	k__Bacteria	p__Proteobacteria	c__Betaproteobacteria	o__	f__	g__	s__
K04561	IA.3	152978	1	2	2	0.001663709	0.000154286	k__Bacteria	p__Proteobacteria	c__Alphaproteobacteria	o__Rhizobiales	f__Bradyrhizobiaceae	g__	s__
K04561	IA.3	627734	1	0.333333333	0.333333333	0.000277285	2.57E-05	k__Bacteria	p__Proteobacteria	c__Alphaproteobacteria	o__Rhodobacterales	f__Rhodobacteraceae	g__	s__
K04561	IA.3	303643	1	0.25	0.25	0.000207964	1.93E-05	k__Bacteria	p__Proteobacteria	c__Alphaproteobacteria	o__Rhizobiales	f__Bradyrhizobiaceae	g__	s__
K04561	IA.3	4340806	3	0.5	1.5	0.001247782	0.000115714	k__Bacteria	p__Proteobacteria	c__Deltaproteobacteria	o__Myxococcales	f__Myxococcaceae	g__Anaeromyxobacter	s__
K04561	IA.3	568229	1	9.666666667	9.666666667	0.00804126	0.000745714	k__Bacteria	p__Proteobacteria	c__Betaproteobacteria	o__Rhodocyclales	f__Rhodocyclaceae	g__Azospira	s__
K04561	IA.3	60598	1	5.5	5.5	0.0045752	0.000424286	k__Bacteria	p__Proteobacteria	c__Deltaproteobacteria	o__Syntrophobacterales	f__Syntrophobacteraceae	g__	s__
K04561	IA.3	560403	1	0.5	0.5	0.000415927	3.86E-05	k__Bacteria	p__Proteobacteria	c__Alphaproteobacteria	o__Rhizobiales	f__Xanthobacteraceae	g__	s__
K04561	IA.3	519955	1	0.666666667	0.666666667	0.00055457	5.14E-05	k__Bacteria	p__Proteobacteria	c__Betaproteobacteria	o__Rhodocyclales	f__Rhodocyclaceae	g__	s__
K04561	IA.3	13140	1	20.5	20.5	0.017053017	0.001581429	k__Bacteria	p__Actinobacteria	c__Actinobacteria	o__Actinomycetales	f__Mycobacteriaceae	g__Mycobacterium	s__
K04561	IA.3	587754	1	0.333333333	0.333333333	0.000277285	2.57E-05	k__Bacteria	p__Proteobacteria	c__Betaproteobacteria	o__SC-I-84	f__	g__	s__
K04561	IA.3	823633	1	3.5	3.5	0.002911491	0.00027	k__Bacteria	p__Actinobacteria	c__Actinobacteria	o__Actinomycetales	f__Mycobacteriaceae	g__Mycobacterium	s__
K04561	IA.3	817586	1	2.666666667	2.666666667	0.002218279	0.000205714	k__Bacteria	p__Proteobacteria	c__Gammaproteobacteria	o__Thiotrichales	f__Piscirickettsiaceae	g__	s__
K04561	IA.3	536238	1	0.5	0.5	0.000415927	3.86E-05	k__Bacteria	p__Proteobacteria	c__Gammaproteobacteria	o__Xanthomonadales	f__Xanthomonadaceae	g__	s__
K04561	IA.3	33872	1	0.5	0.5	0.000415927	3.86E-05	k__Bacteria	p__Bacteroidetes	c__Cytophagia	o__Cytophagales	f__[Amoebophilaceae]	g__Candidatus Amoebophilus	s__
K04561	IA.3	4308369	1	1	1	0.000831854	7.71E-05	k__Bacteria	p__Proteobacteria	c__Gammaproteobacteria	o__Xanthomonadales	f__Xanthomonadaceae	g__Luteimonas	s__
K04561	IA.3	636845	1	1.666666667	1.666666667	0.001386424	0.000128571	k__Bacteria	p__Proteobacteria	c__Alphaproteobacteria	o__Rhodobacterales	f__Rhodobacteraceae	g__	s__
K04561	IA.3	141872	1	0.333333333	0.333333333	0.000277285	2.57E-05	k__Bacteria	p__Proteobacteria	c__Gammaproteobacteria	o__Methylococcales	f__Crenotrichaceae	g__Crenothrix	s__
K04561	IA.3	555568	1	0.5	0.5	0.000415927	3.86E-05	k__Bacteria	p__Proteobacteria	c__Alphaproteobacteria	o__Rhodobacterales	f__Rhodobacteraceae	g__	s__
K04561	IA.3	549666	1	3.5	3.5	0.002911491	0.00027	k__Bacteria	p__Proteobacteria	c__Alphaproteobacteria	o__Rhodobacterales	f__Rhodobacteraceae	g__Rhodobacter	s__
K04561	IA.3	993270	1	80	80	0.066548358	0.00617143	k__Bacteria	p__Proteobacteria	c__Betaproteobacteria	o__Rhodocyclales	f__Rhodocyclaceae	g__Dechloromonas	s__
K04561	IA.3	735185	1	2.5	2.5	0.002079636	0.000192857	k__Bacteria	p__Proteobacteria	c__Alphaproteobacteria	o__Rhizobiales	f__Hyphomicrobiaceae	g__	s__
K04561	IA.3	552003	1	2	2	0.001663709	0.000154286	k__Bacteria	p__Proteobacteria	c__Deltaproteobacteria	o__Syntrophobacterales	f__Syntrophaceae	g__Desulfomonile	s__
K04561	IA.3	27188	1	2	2	0.001663709	0.000154286	k__Bacteria	p__Proteobacteria	c__Alphaproteobacteria	o__Rhodobacterales	f__Rhodobacteraceae	g__	s__
K04561	IA.3	945905	1	0.2	0.2	0.000166371	1.54E-05	k__Bacteria	p__Firmicutes	c__Bacilli	o__Bacillales	f__Alicyclobacillaceae	g__Alicyclobacillus	s__
K04561	IA.3	529176	1	2.5	2.5	0.002079636	0.000192857	k__Bacteria	p__Proteobacteria	c__Gammaproteobacteria	o__Xanthomonadales	f__Xanthomonadaceae	g__Luteimonas	s__
K04561	IA.3	587098	1	0.5	0.5	0.000415927	3.86E-05	k__Bacteria	p__Proteobacteria	c__Betaproteobacteria	o__Gallionellales	f__Gallionellaceae	g__Gallionella	s__
K04561	IA.3	224099	1	2	2	0.001663709	0.000154286	k__Bacteria	p__Proteobacteria	c__Alphaproteobacteria	o__Rhizobiales	f__Bradyrhizobiaceae	g__Bosea	s__genosp.
K04561	IA.3	836505	1	1	1	0.000831854	7.71E-05	k__Bacteria	p__Acidobacteria	c__Solibacteres	o__Solibacterales	f__	g__	s__
K04561	IA.3	239747	1	0.5	0.5	0.000415927	3.86E-05	k__Bacteria	p__Proteobacteria	c__Alphaproteobacteria	o__Rhizobiales	f__Phyllobacteriaceae	g__	s__
K04561	IA.3	566480	1	6	6	0.004991127	0.000462857	k__Bacteria	p__Proteobacteria	c__Betaproteobacteria	o__Rhodocyclales	f__Rhodocyclaceae	g__KD1-23	s__
K04561	IA.3	574321	1	0.333333333	0.333333333	0.000277285	2.57E-05	k__Bacteria	p__Proteobacteria	c__Betaproteobacteria	o__Rhodocyclales	f__Rhodocyclaceae	g__Dechloromonas	s__
K04561	IA.3	1812606	1	0.666666667	0.666666667	0.00055457	5.14E-05	k__Bacteria	p__Proteobacteria	c__Gammaproteobacteria	o__Thiotrichales	f__Piscirickettsiaceae	g__	s__
K04561	IA.3	648242	1	0.5	0.5	0.000415927	3.86E-05	k__Bacteria	p__Proteobacteria	c__Gammaproteobacteria	o__Chromatiales	f__Ectothiorhodospiraceae	g__Halorhodospira	s__
K04561	IA.3	583425	1	2.5	2.5	0.002079636	0.000192857	k__Bacteria	p__Proteobacteria	c__Gammaproteobacteria	o__Xanthomonadales	f__Xanthomonadaceae	g__	s__
K04561	IA.3	620224	1	4	4	0.003327418	0.000308572	k__Bacteria	p__Proteobacteria	c__Deltaproteobacteria	o__Syntrophobacterales	f__Syntrophobacteraceae	g__	s__
K04561	IA.3	2174310	1	2.5	2.5	0.002079636	0.000192857	k__Bacteria	p__Proteobacteria	c__Gammaproteobacteria	o__Xanthomonadales	f__Xanthomonadaceae	g__	s__
K04561	IA.3	589504	1	10	10	0.008318545	0.000771429	k__Bacteria	p__Proteobacteria	c__Gammaproteobacteria	o__	f__	g__	s__
K04561	IA.3	959590	1	1	1	0.000831854	7.71E-05	k__Bacteria	p__Proteobacteria	c__Alphaproteobacteria	o__Rhizobiales	f__Hyphomicrobiaceae	g__Devosia	s__
K04561	IA.3	1130818	1	0.2	0.2	0.000166371	1.54E-05	k__Bacteria	p__Firmicutes	c__Clostridia	o__Clostridiales	f__Peptococcaceae	g__Desulfosporosinus	s__meridiei
K04561	IA.3	746799	1	39.25	39.25	0.032650288	0.003027858	k__Bacteria	p__Proteobacteria	c__Alphaproteobacteria	o__Rhodobacterales	f__Rhodobacteraceae	g__Rhodobacter	s__
K04561	IA.3	325947	1	1	1	0.000831854	7.71E-05	k__Bacteria	p__Proteobacteria	c__Betaproteobacteria	o__Burkholderiales	f__Oxalobacteraceae	g__	s__
K04561	IA.3	1109905	1	1	1	0.000831854	7.71E-05	k__Bacteria	p__Proteobacteria	c__Gammaproteobacteria	o__HOC36	f__	g__	s__
K04561	IA.3	557392	1	6.5	6.5	0.005407054	0.000501429	k__Bacteria	p__Proteobacteria	c__Alphaproteobacteria	o__Rhizobiales	f__Phyllobacteriaceae	g__	s__
K04561	IA.3	810486	1	16	16	0.013309672	0.001234286	k__Bacteria	p__Proteobacteria	c__Betaproteobacteria	o__SC-I-84	f__	g__	s__
K04561	IA.2	511182	1	0.333333333	0.333333333	0.000319931	2.57E-05	k__Bacteria	p__Proteobacteria	c__Betaproteobacteria	o__SC-I-84	f__	g__	s__
K04561	IA.2	1127173	1	9	9	0.008638124	0.000694286	k__Bacteria	p__Proteobacteria	c__Deltaproteobacteria	o__Syntrophobacterales	f__Syntrophobacteraceae	g__	s__
K04561	IA.2	4479548	1	0.142857143	0.142857143	0.000137113	1.10E-05	k__Bacteria	p__Proteobacteria	c__Betaproteobacteria	o__Neisseriales	f__Neisseriaceae	g__Chromobacterium	s__
K04561	IA.2	608919	1	0.666666667	0.666666667	0.000639861	5.14E-05	k__Bacteria	p__Proteobacteria	c__Deltaproteobacteria	o__Myxococcales	f__	g__	s__
K04561	IA.2	807452	1	1.25	1.25	0.001199739	9.64E-05	k__Bacteria	p__Proteobacteria	c__Alphaproteobacteria	o__Rhodobacterales	f__Rhodobacteraceae	g__Rhodobacter	s__
K04561	IA.2	4387312	1	0.333333333	0.333333333	0.000319931	2.57E-05	k__Bacteria	p__Proteobacteria	c__Betaproteobacteria	o__Burkholderiales	f__Comamonadaceae	g__	s__
K04561	IA.2	521994	1	7.75	7.75	0.007438385	0.000597857	k__Bacteria	p__Proteobacteria	c__Alphaproteobacteria	o__Rhodobacterales	f__Rhodobacteraceae	g__Rhodobacter	s__
K04561	IA.2	273242	1	2	2	0.001919583	0.000154286	k__Bacteria	p__Proteobacteria	c__Deltaproteobacteria	o__Syntrophobacterales	f__Syntrophaceae	g__Desulfobacca	s__
K04561	IA.2	686569	1	1	1	0.000959792	7.71E-05	k__Bacteria	p__Proteobacteria	c__Betaproteobacteria	o__SC-I-84	f__	g__	s__
K04561	IA.2	159853	1	0.5	0.5	0.000479896	3.86E-05	k__Bacteria	p__Proteobacteria	c__Deltaproteobacteria	o__MIZ46	f__	g__	s__
K04561	IA.2	153559	1	0.333333333	0.333333333	0.000319931	2.57E-05	k__Bacteria	p__Proteobacteria	c__Betaproteobacteria	o__Rhodocyclales	f__Rhodocyclaceae	g__C39	s__
K04561	IA.2	4369181	1	0.333333333	0.333333333	0.000319931	2.57E-05	k__Bacteria	p__Proteobacteria	c__Gammaproteobacteria	o__Thiotrichales	f__Piscirickettsiaceae	g__	s__
K04561	IA.2	278075	1	5.666666667	5.666666667	0.005438819	0.000437143	k__Bacteria	p__Proteobacteria	c__Alphaproteobacteria	o__Sphingomonadales	f__Sphingomonadaceae	g__Zymomonas	s__
K04561	IA.2	829745	1	1.666666667	1.666666667	0.001599653	0.000128571	k__Bacteria	p__Proteobacteria	c__Betaproteobacteria	o__Burkholderiales	f__Comamonadaceae	g__	s__
K04561	IA.2	309818	1	0.333333333	0.333333333	0.000319931	2.57E-05	k__Bacteria	p__Proteobacteria	c__Betaproteobacteria	o__Burkholderiales	f__Alcaligenaceae	g__	s__
K04561	IA.2	798634	1	1.333333333	1.333333333	0.001279722	0.000102857	k__Bacteria	p__Proteobacteria	c__Betaproteobacteria	o__Burkholderiales	f__Comamonadaceae	g__	s__
K04561	IA.2	4456312	1	4	4	0.003839166	0.000308572	k__Bacteria	p__Proteobacteria	c__Gammaproteobacteria	o__Methylococcales	f__Methylococcaceae	g__Methylocaldum	s__
K04561	IA.2	218567	1	0.666666667	0.666666667	0.000639861	5.14E-05	k__Bacteria	p__Proteobacteria	c__Deltaproteobacteria	o__Myxococcales	f__	g__	s__
K04561	IA.2	4360447	1	1	1	0.000959792	7.71E-05	k__Bacteria	p__Proteobacteria	c__Betaproteobacteria	o__Burkholderiales	f__	g__	s__
K04561	IA.2	778470	1	0.333333333	0.333333333	0.000319931	2.57E-05	k__Bacteria	p__Proteobacteria	c__Betaproteobacteria	o__Rhodocyclales	f__Rhodocyclaceae	g__Propionivibrio	s__
K04561	IA.2	4296769	1	3.666666667	3.666666667	0.003519236	0.000282857	k__Bacteria	p__Proteobacteria	c__Deltaproteobacteria	o__Myxococcales	f__	g__	s__
K04561	IA.2	569971	1	1.666666667	1.666666667	0.001599653	0.000128571	k__Bacteria	p__Proteobacteria	c__Betaproteobacteria	o__IS-44	f__	g__	s__
K04561	IA.2	4349607	2	0.5	1	0.000959792	7.71E-05	k__Bacteria	p__Proteobacteria	c__Deltaproteobacteria	o__Myxococcales	f__	g__	s__
K04561	IA.2	2641600	1	0.5	0.5	0.000479896	3.86E-05	k__Bacteria	p__Proteobacteria	c__Gammaproteobacteria	o__Xanthomonadales	f__Xanthomonadaceae	g__	s__
K04561	IA.2	869526	1	3	3	0.002879375	0.000231429	k__Bacteria	p__Proteobacteria	c__Betaproteobacteria	o__Rhodocyclales	f__Rhodocyclaceae	g__Dechloromonas	s__
K04561	IA.2	816463	1	1.5	1.5	0.001439687	0.000115714	k__Bacteria	p__Proteobacteria	c__Deltaproteobacteria	o__Syntrophobacterales	f__Syntrophobacteraceae	g__	s__
K04561	IA.2	558915	1	5.5	5.5	0.005278854	0.000424286	k__Bacteria	p__Proteobacteria	c__Betaproteobacteria	o__Burkholderiales	f__Burkholderiaceae	g__	s__
K04561	IA.2	733046	2	1	2	0.001919583	0.000154286	k__Bacteria	p__Proteobacteria	c__Deltaproteobacteria	o__Myxococcales	f__	g__	s__
K04561	IA.2	552734	1	3.5	3.5	0.003359271	0.00027	k__Bacteria	p__Proteobacteria	c__Deltaproteobacteria	o__	f__	g__	s__
K04561	IA.2	1105514	1	22.66666667	22.66666667	0.021755276	0.001748572	k__Bacteria	p__Proteobacteria	c__Betaproteobacteria	o__Rhodocyclales	f__Rhodocyclaceae	g__Dechloromonas	s__
K04561	IA.2	104155	1	1	1	0.000959792	7.71E-05	k__Bacteria	p__Proteobacteria	c__Gammaproteobacteria	o__Xanthomonadales	f__Sinobacteraceae	g__Nevskia	s__ramosa
K04561	IA.2	647775	1	3.5	3.5	0.003359271	0.00027	k__Bacteria	p__Proteobacteria	c__Betaproteobacteria	o__Burkholderiales	f__Comamonadaceae	g__	s__
K04561	IA.2	4011130	2	0.2	0.4	0.000383917	3.09E-05	k__Bacteria	p__Proteobacteria	c__Gammaproteobacteria	o__	f__	g__	s__
K04561	IA.2	1074801	1	0.333333333	0.333333333	0.000319931	2.57E-05	k__Bacteria	p__Proteobacteria	c__Alphaproteobacteria	o__Sphingomonadales	f__Sphingomonadaceae	g__Sphingomonas	s__
K04561	IA.2	253948	1	0.333333333	0.333333333	0.000319931	2.57E-05	k__Bacteria	p__Proteobacteria	c__Betaproteobacteria	o__SC-I-84	f__	g__	s__
K04561	IA.2	1072787	1	10	10	0.009597916	0.000771429	k__Bacteria	p__Proteobacteria	c__Gammaproteobacteria	o__Xanthomonadales	f__Xanthomonadaceae	g__Thermomonas	s__
K04561	IA.2	4151701	1	1	1	0.000959792	7.71E-05	k__Bacteria	p__Proteobacteria	c__Gammaproteobacteria	o__Xanthomonadales	f__Xanthomonadaceae	g__	s__
K04561	IA.2	989109	1	0.333333333	0.333333333	0.000319931	2.57E-05	k__Bacteria	p__Proteobacteria	c__Alphaproteobacteria	o__Sphingomonadales	f__Sphingomonadaceae	g__Kaistobacter	s__
K04561	IA.2	888396	1	1	1	0.000959792	7.71E-05	k__Bacteria	p__Proteobacteria	c__Betaproteobacteria	o__Burkholderiales	f__Comamonadaceae	g__Hydrogenophaga	s__
K04561	IA.2	539866	1	9.333333333	9.333333333	0.008958055	0.00072	k__Bacteria	p__Proteobacteria	c__Gammaproteobacteria	o__Thiotrichales	f__Piscirickettsiaceae	g__	s__
K04561	IA.2	150612	1	10	10	0.009597916	0.000771429	k__Bacteria	p__Proteobacteria	c__Deltaproteobacteria	o__	f__	g__	s__
K04561	IA.2	578490	1	27.5	27.5	0.026394269	0.002121429	k__Bacteria	p__Proteobacteria	c__Gammaproteobacteria	o__Xanthomonadales	f__Xanthomonadaceae	g__	s__
K04561	IA.2	535196	1	0.666666667	0.666666667	0.000639861	5.14E-05	k__Bacteria	p__Proteobacteria	c__Alphaproteobacteria	o__Rhodobacterales	f__Rhodobacteraceae	g__	s__
K04561	IA.2	656975	1	10.5	10.5	0.010077812	0.00081	k__Bacteria	p__Proteobacteria	c__Deltaproteobacteria	o__Syntrophobacterales	f__Syntrophobacteraceae	g__	s__
K04561	IA.2	1132602	1	0.5	0.5	0.000479896	3.86E-05	k__Bacteria	p__Proteobacteria	c__Gammaproteobacteria	o__Xanthomonadales	f__Xanthomonadaceae	g__	s__
K04561	IA.2	779725	1	0.25	0.25	0.000239948	1.93E-05	k__Bacteria	p__Proteobacteria	c__Alphaproteobacteria	o__Rhodobacterales	f__Rhodobacteraceae	g__	s__
K04561	IA.2	824043	1	0.333333333	0.333333333	0.000319931	2.57E-05	k__Bacteria	p__Proteobacteria	c__Deltaproteobacteria	o__Myxococcales	f__Polyangiaceae	g__Chondromyces	s__
K04561	IA.2	540681	1	6.5	6.5	0.006238645	0.000501429	k__Bacteria	p__Proteobacteria	c__Deltaproteobacteria	o__Syntrophobacterales	f__Syntrophobacteraceae	g__	s__
K04561	IA.2	307161	1	1	1	0.000959792	7.71E-05	k__Bacteria	p__Proteobacteria	c__Betaproteobacteria	o__	f__	g__	s__
K04561	IA.2	312144	1	0.5	0.5	0.000479896	3.86E-05	k__Bacteria	p__Proteobacteria	c__Deltaproteobacteria	o__MIZ46	f__	g__	s__
K04561	IA.2	3237	1	9	9	0.008638124	0.000694286	k__Bacteria	p__Cyanobacteria	c__Oscillatoriophycideae	o__Chroococcales	f__Microcystaceae	g__Microcystis	s__
K04561	IA.2	1123249	1	0.666666667	0.666666667	0.000639861	5.14E-05	k__Bacteria	p__Proteobacteria	c__Betaproteobacteria	o__SC-I-84	f__	g__	s__
K04561	IA.2	331474	1	0.333333333	0.333333333	0.000319931	2.57E-05	k__Bacteria	p__Proteobacteria	c__Betaproteobacteria	o__Hydrogenophilales	f__Hydrogenophilaceae	g__Thiobacillus	s__
K04561	IA.2	825276	1	32.66666667	32.66666667	0.031353192	0.002520001	k__Bacteria	p__Proteobacteria	c__Betaproteobacteria	o__SC-I-84	f__	g__	s__
K04561	IA.2	577289	1	1.5	1.5	0.001439687	0.000115714	k__Bacteria	p__Proteobacteria	c__Alphaproteobacteria	o__Rhizobiales	f__Hyphomicrobiaceae	g__Devosia	s__
K04561	IA.2	960582	1	0.333333333	0.333333333	0.000319931	2.57E-05	k__Bacteria	p__Proteobacteria	c__Deltaproteobacteria	o__Myxococcales	f__	g__	s__
K04561	IA.2	415655	1	0.25	0.25	0.000239948	1.93E-05	k__Bacteria	p__Proteobacteria	c__Gammaproteobacteria	o__Chromatiales	f__	g__	s__
K04561	IA.2	4339765	1	1	1	0.000959792	7.71E-05	k__Bacteria	p__Acidobacteria	c__Solibacteres	o__Solibacterales	f__	g__	s__
K04561	IA.2	846104	2	1	2	0.001919583	0.000154286	k__Bacteria	p__Proteobacteria	c__Betaproteobacteria	o__Burkholderiales	f__Comamonadaceae	g__Diaphorobacter	s__
K04561	IA.2	165338	1	0.5	0.5	0.000479896	3.86E-05	k__Bacteria	p__Proteobacteria	c__Gammaproteobacteria	o__Legionellales	f__Legionellaceae	g__Legionella	s__
K04561	IA.2	253712	1	3	3	0.002879375	0.000231429	k__Bacteria	p__Proteobacteria	c__Deltaproteobacteria	o__Syntrophobacterales	f__Syntrophobacteraceae	g__	s__
K04561	IA.2	1121024	1	0.333333333	0.333333333	0.000319931	2.57E-05	k__Bacteria	p__Proteobacteria	c__Betaproteobacteria	o__Hydrogenophilales	f__Hydrogenophilaceae	g__Thiobacillus	s__
K04561	IA.2	149268	1	0.333333333	0.333333333	0.000319931	2.57E-05	k__Bacteria	p__Proteobacteria	c__Betaproteobacteria	o__Rhodocyclales	f__Rhodocyclaceae	g__	s__
K04561	IA.2	19085	1	1	1	0.000959792	7.71E-05	k__Bacteria	p__Proteobacteria	c__Alphaproteobacteria	o__Rhizobiales	f__Hyphomicrobiaceae	g__Devosia	s__
K04561	IA.2	257386	1	0.5	0.5	0.000479896	3.86E-05	k__Bacteria	p__Proteobacteria	c__Gammaproteobacteria	o__Xanthomonadales	f__Xanthomonadaceae	g__	s__
K04561	IA.2	4326875	1	0.5	0.5	0.000479896	3.86E-05	k__Bacteria	p__Chlamydiae	c__Chlamydiia	o__Chlamydiales	f__	g__	s__
K04561	IA.2	1106617	1	3	3	0.002879375	0.000231429	k__Bacteria	p__Proteobacteria	c__Betaproteobacteria	o__Burkholderiales	f__Comamonadaceae	g__	s__
K04561	IA.2	1130747	1	2	2	0.001919583	0.000154286	k__Bacteria	p__Proteobacteria	c__Deltaproteobacteria	o__Syntrophobacterales	f__Syntrophobacteraceae	g__	s__
K04561	IA.2	583548	1	23.66666667	23.66666667	0.022715068	0.001825715	k__Bacteria	p__Proteobacteria	c__Deltaproteobacteria	o__Desulfuromonadales	f__Geobacteraceae	g__Geobacter	s__
K04561	IA.2	579550	1	1.5	1.5	0.001439687	0.000115714	k__Bacteria	p__Proteobacteria	c__Deltaproteobacteria	o__Syntrophobacterales	f__Syntrophaceae	g__Desulfomonile	s__
K04561	IA.2	754285	1	4	4	0.003839166	0.000308572	k__Bacteria	p__Proteobacteria	c__Betaproteobacteria	o__	f__	g__	s__
K04561	IA.2	955582	1	3	3	0.002879375	0.000231429	k__Bacteria	p__Proteobacteria	c__Gammaproteobacteria	o__Xanthomonadales	f__Xanthomonadaceae	g__	s__
K04561	IA.2	365866	1	0.333333333	0.333333333	0.000319931	2.57E-05	k__Bacteria	p__Proteobacteria	c__Betaproteobacteria	o__Rhodocyclales	f__Rhodocyclaceae	g__	s__
K04561	IA.2	3703471	1	3.5	3.5	0.003359271	0.00027	k__Bacteria	p__Proteobacteria	c__Gammaproteobacteria	o__Methylococcales	f__Methylococcaceae	g__Methylocaldum	s__
K04561	IA.2	4453395	1	1	1	0.000959792	7.71E-05	k__Bacteria	p__Proteobacteria	c__Gammaproteobacteria	o__Methylococcales	f__Methylococcaceae	g__Methylocaldum	s__
K04561	IA.2	706547	1	0.333333333	0.333333333	0.000319931	2.57E-05	k__Bacteria	p__Proteobacteria	c__Betaproteobacteria	o__Rhodocyclales	f__Rhodocyclaceae	g__	s__
K04561	IA.2	772762	1	6.5	6.5	0.006238645	0.000501429	k__Bacteria	p__Proteobacteria	c__Gammaproteobacteria	o__	f__	g__	s__
K04561	IA.2	518661	1	0.5	0.5	0.000479896	3.86E-05	k__Bacteria	p__Proteobacteria	c__Alphaproteobacteria	o__Rhizobiales	f__Phyllobacteriaceae	g__	s__
K04561	IA.2	278130	2	0.4	0.8	0.000767833	6.17E-05	k__Bacteria	p__Proteobacteria	c__Gammaproteobacteria	o__	f__	g__	s__
K04561	IA.2	4329003	1	1.5	1.5	0.001439687	0.000115714	k__Bacteria	p__Proteobacteria	c__Deltaproteobacteria	o__MIZ46	f__	g__	s__
K04561	IA.2	848025	1	0.75	0.75	0.000719844	5.79E-05	k__Bacteria	p__Proteobacteria	c__Betaproteobacteria	o__Burkholderiales	f__Comamonadaceae	g__	s__
K04561	IA.2	648843	1	0.5	0.5	0.000479896	3.86E-05	k__Bacteria	p__Proteobacteria	c__Gammaproteobacteria	o__	f__	g__	s__
K04561	IA.2	843074	1	2	2	0.001919583	0.000154286	k__Bacteria	p__Proteobacteria	c__Alphaproteobacteria	o__Rhizobiales	f__Aurantimonadaceae	g__	s__
K04561	IA.2	245495	1	0.25	0.25	0.000239948	1.93E-05	k__Bacteria	p__Proteobacteria	c__Alphaproteobacteria	o__Rhizobiales	f__Bradyrhizobiaceae	g__	s__
K04561	IA.2	1085127	1	0.333333333	0.333333333	0.000319931	2.57E-05	k__Bacteria	p__Proteobacteria	c__Betaproteobacteria	o__SC-I-84	f__	g__	s__
K04561	IA.2	750289	1	1	1	0.000959792	7.71E-05	k__Bacteria	p__Proteobacteria	c__Deltaproteobacteria	o__Syntrophobacterales	f__Syntrophaceae	g__Desulfobacca	s__
K04561	IA.2	557908	1	0.5	0.5	0.000479896	3.86E-05	k__Bacteria	p__Proteobacteria	c__Alphaproteobacteria	o__Rhizobiales	f__Phyllobacteriaceae	g__	s__
K04561	IA.2	942852	1	0.333333333	0.333333333	0.000319931	2.57E-05	k__Bacteria	p__Proteobacteria	c__Betaproteobacteria	o__Burkholderiales	f__Comamonadaceae	g__Aquabacterium	s__
K04561	IA.2	1011088	1	0.333333333	0.333333333	0.000319931	2.57E-05	k__Bacteria	p__Proteobacteria	c__Alphaproteobacteria	o__Rhodobacterales	f__Rhodobacteraceae	g__	s__
K04561	IA.2	784524	1	0.333333333	0.333333333	0.000319931	2.57E-05	k__Bacteria	p__Proteobacteria	c__Betaproteobacteria	o__Rhodocyclales	f__Rhodocyclaceae	g__Dechloromonas	s__
K04561	IA.2	574522	1	0.333333333	0.333333333	0.000319931	2.57E-05	k__Bacteria	p__Proteobacteria	c__Betaproteobacteria	o__Burkholderiales	f__	g__	s__
K04561	IA.2	998071	1	0.25	0.25	0.000239948	1.93E-05	k__Bacteria	p__Proteobacteria	c__Alphaproteobacteria	o__Rhizobiales	f__Bradyrhizobiaceae	g__Bradyrhizobium	s__
K04561	IA.2	635410	1	1.666666667	1.666666667	0.001599653	0.000128571	k__Bacteria	p__Proteobacteria	c__Betaproteobacteria	o__Burkholderiales	f__Comamonadaceae	g__	s__
K04561	IA.2	539242	1	0.5	0.5	0.000479896	3.86E-05	k__Bacteria	p__Proteobacteria	c__Gammaproteobacteria	o__Xanthomonadales	f__Xanthomonadaceae	g__	s__
K04561	IA.2	141461	1	6	6	0.00575875	0.000462857	k__Bacteria	p__Proteobacteria	c__Gammaproteobacteria	o__Xanthomonadales	f__Xanthomonadaceae	g__	s__
K04561	IA.2	4347748	1	0.5	0.5	0.000479896	3.86E-05	k__Bacteria	p__Proteobacteria	c__Alphaproteobacteria	o__Rhizobiales	f__Xanthobacteraceae	g__Ancylobacter	s__
K04561	IA.2	246323	1	0.333333333	0.333333333	0.000319931	2.57E-05	k__Bacteria	p__Proteobacteria	c__Betaproteobacteria	o__Burkholderiales	f__Alcaligenaceae	g__	s__
K04561	IA.2	4464847	1	0.5	0.5	0.000479896	3.86E-05	k__Bacteria	p__Proteobacteria	c__Deltaproteobacteria	o__Syntrophobacterales	f__Syntrophobacteraceae	g__	s__
K04561	IA.2	2767778	1	0.666666667	0.666666667	0.000639861	5.14E-05	k__Bacteria	p__Proteobacteria	c__Betaproteobacteria	o__SC-I-84	f__	g__	s__
K04561	IA.2	1044436	1	1	1	0.000959792	7.71E-05	k__Bacteria	p__Proteobacteria	c__Deltaproteobacteria	o__Syntrophobacterales	f__Syntrophobacteraceae	g__	s__
K04561	IA.2	268764	1	3	3	0.002879375	0.000231429	k__Bacteria	p__Proteobacteria	c__Deltaproteobacteria	o__Syntrophobacterales	f__Syntrophaceae	g__Desulfobacca	s__
K04561	IA.2	346019	1	0.333333333	0.333333333	0.000319931	2.57E-05	k__Bacteria	p__Proteobacteria	c__Betaproteobacteria	o__Burkholderiales	f__Alcaligenaceae	g__	s__
K04561	IA.2	238068	1	0.333333333	0.333333333	0.000319931	2.57E-05	k__Bacteria	p__Proteobacteria	c__Betaproteobacteria	o__Nitrosomonadales	f__Nitrosomonadaceae	g__	s__
K04561	IA.2	119236	1	0.5	0.5	0.000479896	3.86E-05	k__Bacteria	p__Proteobacteria	c__Deltaproteobacteria	o__MIZ46	f__	g__	s__
K04561	IA.2	584071	1	2	2	0.001919583	0.000154286	k__Bacteria	p__Proteobacteria	c__Gammaproteobacteria	o__HOC36	f__	g__	s__
K04561	IA.2	357816	1	1	1	0.000959792	7.71E-05	k__Bacteria	p__Proteobacteria	c__Gammaproteobacteria	o__Methylococcales	f__Methylococcaceae	g__Methylocaldum	s__
K04561	IA.2	4340609	1	1	1	0.000959792	7.71E-05	k__Bacteria	p__Proteobacteria	c__Alphaproteobacteria	o__	f__	g__	s__
K04561	IA.2	4332471	1	0.5	0.5	0.000479896	3.86E-05	k__Bacteria	p__Proteobacteria	c__Alphaproteobacteria	o__Rhizobiales	f__Hyphomicrobiaceae	g__Devosia	s__
K04561	IA.2	708255	1	1.8	1.8	0.001727625	0.000138857	k__Bacteria	p__Firmicutes	c__Bacilli	o__Bacillales	f__Alicyclobacillaceae	g__Alicyclobacillus	s__
K04561	IA.2	593751	1	22.33333333	22.33333333	0.021435345	0.001722858	k__Bacteria	p__Proteobacteria	c__Betaproteobacteria	o__SC-I-84	f__	g__	s__
K04561	IA.2	4344420	1	0.5	0.5	0.000479896	3.86E-05	k__Bacteria	p__Proteobacteria	c__Deltaproteobacteria	o__NB1-j	f__	g__	s__
K04561	IA.2	808856	1	0.5	0.5	0.000479896	3.86E-05	k__Bacteria	p__Proteobacteria	c__Deltaproteobacteria	o__NB1-j	f__JTB38	g__	s__
K04561	IA.2	359365	1	0.333333333	0.333333333	0.000319931	2.57E-05	k__Bacteria	p__Proteobacteria	c__Deltaproteobacteria	o__Myxococcales	f__	g__	s__
K04561	IA.2	814183	1	2	2	0.001919583	0.000154286	k__Bacteria	p__Proteobacteria	c__Betaproteobacteria	o__Ellin6067	f__	g__	s__
K04561	IA.2	957166	1	1.5	1.5	0.001439687	0.000115714	k__Bacteria	p__Proteobacteria	c__Betaproteobacteria	o__Burkholderiales	f__Comamonadaceae	g__	s__
K04561	IA.2	813266	1	2	2	0.001919583	0.000154286	k__Bacteria	p__Proteobacteria	c__Gammaproteobacteria	o__HOC36	f__	g__	s__
K04561	IA.2	759129	1	2	2	0.001919583	0.000154286	k__Bacteria	p__Proteobacteria	c__Alphaproteobacteria	o__Rhizobiales	f__Phyllobacteriaceae	g__	s__
K04561	IA.2	196123	1	1	1	0.000959792	7.71E-05	k__Bacteria	p__Proteobacteria	c__Deltaproteobacteria	o__Bdellovibrionales	f__Bdellovibrionaceae	g__Bdellovibrio	s__
K04561	IA.2	576469	1	0.333333333	0.333333333	0.000319931	2.57E-05	k__Bacteria	p__Proteobacteria	c__Deltaproteobacteria	o__Myxococcales	f__	g__	s__
K04561	IA.2	573373	1	6.5	6.5	0.006238645	0.000501429	k__Bacteria	p__Proteobacteria	c__Gammaproteobacteria	o__HOC36	f__	g__	s__
K04561	IA.2	850135	1	1.333333333	1.333333333	0.001279722	0.000102857	k__Bacteria	p__Proteobacteria	c__Betaproteobacteria	o__Burkholderiales	f__Comamonadaceae	g__	s__
K04561	IA.2	3704350	1	7.666666667	7.666666667	0.007358402	0.000591429	k__Bacteria	p__Cyanobacteria	c__Oscillatoriophycideae	o__Chroococcales	f__Microcystaceae	g__Microcystis	s__
K04561	IA.2	818234	1	14	14	0.013437082	0.00108	k__Bacteria	p__Proteobacteria	c__Gammaproteobacteria	o__Xanthomonadales	f__Xanthomonadaceae	g__Lysobacter	s__
K04561	IA.2	580869	1	5.5	5.5	0.005278854	0.000424286	k__Bacteria	p__Proteobacteria	c__Deltaproteobacteria	o__Syntrophobacterales	f__Syntrophaceae	g__Desulfomonile	s__
K04561	IA.2	1052930	1	4.5	4.5	0.004319062	0.000347143	k__Bacteria	p__Proteobacteria	c__Gammaproteobacteria	o__Xanthomonadales	f__Xanthomonadaceae	g__Luteimonas	s__
K04561	IA.2	244727	1	3.333333333	3.333333333	0.003199305	0.000257143	k__Bacteria	p__Proteobacteria	c__Betaproteobacteria	o__Burkholderiales	f__Comamonadaceae	g__	s__
K04561	IA.2	4370361	1	0.666666667	0.666666667	0.000639861	5.14E-05	k__Bacteria	p__Bacteroidetes	c__[Saprospirae]	o__[Saprospirales]	f__Chitinophagaceae	g__Flavihumibacter	s__
K04561	IA.2	682601	1	0.25	0.25	0.000239948	1.93E-05	k__Bacteria	p__Proteobacteria	c__Alphaproteobacteria	o__Rhodobacterales	f__Rhodobacteraceae	g__Rhodobacter	s__
K04561	IA.2	194191	1	0.333333333	0.333333333	0.000319931	2.57E-05	k__Bacteria	p__Proteobacteria	c__Betaproteobacteria	o__Ellin6067	f__	g__	s__
K04561	IA.2	3025389	1	0.333333333	0.333333333	0.000319931	2.57E-05	k__Bacteria	p__Proteobacteria	c__Betaproteobacteria	o__Burkholderiales	f__Comamonadaceae	g__Hydrogenophaga	s__
K04561	IA.2	704462	1	3.666666667	3.666666667	0.003519236	0.000282857	k__Bacteria	p__Proteobacteria	c__Betaproteobacteria	o__Burkholderiales	f__Comamonadaceae	g__	s__
K04561	IA.2	849118	1	8.5	8.5	0.008158228	0.000655714	k__Bacteria	p__Proteobacteria	c__Alphaproteobacteria	o__Rhizobiales	f__Hyphomicrobiaceae	g__Devosia	s__
K04561	IA.2	584085	1	0.2	0.2	0.000191958	1.54E-05	k__Bacteria	p__Bacteroidetes	c__[Saprospirae]	o__[Saprospirales]	f__Chitinophagaceae	g__Chitinophaga	s__
K04561	IA.2	656520	1	1	1	0.000959792	7.71E-05	k__Bacteria	p__Proteobacteria	c__Alphaproteobacteria	o__Rhodobacterales	f__Rhodobacteraceae	g__Rhodobacter	s__
K04561	IA.2	207133	1	1	1	0.000959792	7.71E-05	k__Bacteria	p__Proteobacteria	c__Betaproteobacteria	o__SC-I-84	f__	g__	s__
K04561	IA.2	748147	1	0.333333333	0.333333333	0.000319931	2.57E-05	k__Bacteria	p__Proteobacteria	c__Deltaproteobacteria	o__Myxococcales	f__	g__	s__
K04561	IA.2	540746	1	23.66666667	23.66666667	0.022715068	0.001825715	k__Bacteria	p__Proteobacteria	c__Betaproteobacteria	o__Rhodocyclales	f__Rhodocyclaceae	g__Dechloromonas	s__
K04561	IA.2	14535	1	0.1	0.1	9.60E-05	7.71E-06	k__Bacteria	p__Firmicutes	c__Bacilli	o__Bacillales	f__Bacillaceae	g__Geobacillus	s__thermodenitrificans
K04561	IA.2	1084417	1	0.25	0.25	0.000239948	1.93E-05	k__Bacteria	p__Proteobacteria	c__Betaproteobacteria	o__Burkholderiales	f__Burkholderiaceae	g__Lautropia	s__
K04561	IA.2	2194878	1	1.75	1.75	0.001679635	0.000135	k__Bacteria	p__Proteobacteria	c__Alphaproteobacteria	o__Rhodobacterales	f__Rhodobacteraceae	g__Rhodobacter	s__
K04561	IA.2	711023	1	0.5	0.5	0.000479896	3.86E-05	k__Bacteria	p__Proteobacteria	c__Gammaproteobacteria	o__Xanthomonadales	f__Xanthomonadaceae	g__	s__
K04561	IA.2	347524	1	0.333333333	0.333333333	0.000319931	2.57E-05	k__Bacteria	p__Proteobacteria	c__Deltaproteobacteria	o__Myxococcales	f__Polyangiaceae	g__	s__
K04561	IA.2	569061	1	1	1	0.000959792	7.71E-05	k__Bacteria	p__Proteobacteria	c__Gammaproteobacteria	o__Xanthomonadales	f__Xanthomonadaceae	g__Dokdonella	s__
K04561	IA.2	1038330	1	1	1	0.000959792	7.71E-05	k__Bacteria	p__Proteobacteria	c__Deltaproteobacteria	o__Myxococcales	f__	g__	s__
K04561	IA.2	346925	1	19	19	0.01823604	0.001465715	k__Bacteria	p__Proteobacteria	c__Deltaproteobacteria	o__Syntrophobacterales	f__Syntrophobacteraceae	g__	s__
K04561	IA.2	254933	1	2	2	0.001919583	0.000154286	k__Bacteria	p__Proteobacteria	c__Gammaproteobacteria	o__HOC36	f__	g__	s__
K04561	IA.2	548961	1	5.333333333	5.333333333	0.005118888	0.000411429	k__Bacteria	p__Proteobacteria	c__Gammaproteobacteria	o__Thiotrichales	f__Piscirickettsiaceae	g__	s__
K04561	IA.2	578293	1	1.333333333	1.333333333	0.001279722	0.000102857	k__Bacteria	p__Proteobacteria	c__Betaproteobacteria	o__Ellin6067	f__	g__	s__
K04561	IA.2	4349833	1	2	2	0.001919583	0.000154286	k__Bacteria	p__Proteobacteria	c__Deltaproteobacteria	o__NB1-j	f__	g__	s__
K04561	IA.2	1053775	1	1	1	0.000959792	7.71E-05	k__Bacteria	p__Proteobacteria	c__Alphaproteobacteria	o__Rhizobiales	f__Hyphomicrobiaceae	g__Devosia	s__
K04561	IA.2	555683	1	0.666666667	0.666666667	0.000639861	5.14E-05	k__Bacteria	p__Proteobacteria	c__Betaproteobacteria	o__Rhodocyclales	f__Rhodocyclaceae	g__	s__
K04561	IA.2	4041620	1	1.333333333	1.333333333	0.001279722	0.000102857	k__Bacteria	p__Proteobacteria	c__Gammaproteobacteria	o__Thiotrichales	f__Piscirickettsiaceae	g__	s__
K04561	IA.2	1064689	1	0.333333333	0.333333333	0.000319931	2.57E-05	k__Bacteria	p__Proteobacteria	c__Deltaproteobacteria	o__Myxococcales	f__	g__	s__
K04561	IA.2	4397939	1	1.333333333	1.333333333	0.001279722	0.000102857	k__Bacteria	p__Proteobacteria	c__Deltaproteobacteria	o__Myxococcales	f__	g__	s__
K04561	IA.2	546434	1	0.75	0.75	0.000719844	5.79E-05	k__Bacteria	p__Proteobacteria	c__Betaproteobacteria	o__Burkholderiales	f__Burkholderiaceae	g__	s__
K04561	IA.2	913849	1	1	1	0.000959792	7.71E-05	k__Bacteria	p__Proteobacteria	c__Alphaproteobacteria	o__Rhizobiales	f__Hyphomicrobiaceae	g__Devosia	s__
K04561	IA.2	909520	2	0.5	1	0.000959792	7.71E-05	k__Bacteria	p__Proteobacteria	c__Deltaproteobacteria	o__Myxococcales	f__Myxococcaceae	g__Anaeromyxobacter	s__
K04561	IA.2	2354411	1	0.5	0.5	0.000479896	3.86E-05	k__Bacteria	p__Proteobacteria	c__Alphaproteobacteria	o__Rhizobiales	f__Hyphomicrobiaceae	g__Devosia	s__
K04561	IA.2	1108275	1	2.5	2.5	0.002399479	0.000192857	k__Bacteria	p__Proteobacteria	c__Betaproteobacteria	o__Burkholderiales	f__Comamonadaceae	g__Limnohabitans	s__
K04561	IA.2	558943	1	4	4	0.003839166	0.000308572	k__Bacteria	p__Proteobacteria	c__Deltaproteobacteria	o__Syntrophobacterales	f__Syntrophaceae	g__Desulfomonile	s__
K04561	IA.2	804883	1	1.333333333	1.333333333	0.001279722	0.000102857	k__Bacteria	p__Proteobacteria	c__Deltaproteobacteria	o__Myxococcales	f__	g__	s__
K04561	IA.2	1105814	1	0.25	0.25	0.000239948	1.93E-05	k__Bacteria	p__Proteobacteria	c__Alphaproteobacteria	o__Rhizobiales	f__Bradyrhizobiaceae	g__Bradyrhizobium	s__
K04561	IA.2	7801	1	0.333333333	0.333333333	0.000319931	2.57E-05	k__Bacteria	p__Proteobacteria	c__Gammaproteobacteria	o__Xanthomonadales	f__Xanthomonadaceae	g__Stenotrophomonas	s__acidaminiphila
K04561	IA.2	903626	1	0.333333333	0.333333333	0.000319931	2.57E-05	k__Bacteria	p__Proteobacteria	c__Deltaproteobacteria	o__Myxococcales	f__	g__	s__
K04561	IA.2	754088	1	1.5	1.5	0.001439687	0.000115714	k__Bacteria	p__Proteobacteria	c__Alphaproteobacteria	o__Rhodobacterales	f__Rhodobacteraceae	g__Rhodobacter	s__
K04561	IA.2	235806	1	1	1	0.000959792	7.71E-05	k__Bacteria	p__Proteobacteria	c__Deltaproteobacteria	o__Myxococcales	f__	g__	s__
K04561	IA.2	4482278	1	0.75	0.75	0.000719844	5.79E-05	k__Bacteria	p__Proteobacteria	c__Alphaproteobacteria	o__Rhodobacterales	f__Rhodobacteraceae	g__	s__
K04561	IA.2	113261	1	0.666666667	0.666666667	0.000639861	5.14E-05	k__Bacteria	p__Proteobacteria	c__Deltaproteobacteria	o__Myxococcales	f__	g__	s__
K04561	IA.2	583766	1	0.333333333	0.333333333	0.000319931	2.57E-05	k__Bacteria	p__Proteobacteria	c__Betaproteobacteria	o__Burkholderiales	f__Comamonadaceae	g__	s__
K04561	IA.2	534301	1	3.5	3.5	0.003359271	0.00027	k__Bacteria	p__Proteobacteria	c__Deltaproteobacteria	o__Syntrophobacterales	f__Syntrophobacteraceae	g__	s__
K04561	IA.2	2651351	1	0.25	0.25	0.000239948	1.93E-05	k__Bacteria	p__Proteobacteria	c__Betaproteobacteria	o__Burkholderiales	f__	g__	s__
K04561	IA.2	586914	2	22	44	0.04223083	0.003394287	k__Bacteria	p__Proteobacteria	c__Deltaproteobacteria	o__Desulfuromonadales	f__Geobacteraceae	g__Geobacter	s__
K04561	IA.2	1060822	1	5.5	5.5	0.005278854	0.000424286	k__Bacteria	p__Proteobacteria	c__Gammaproteobacteria	o__HOC36	f__	g__	s__
K04561	IA.2	662439	1	1	1	0.000959792	7.71E-05	k__Bacteria	p__Proteobacteria	c__Deltaproteobacteria	o__	f__	g__	s__
K04561	IA.2	945478	1	0.5	0.5	0.000479896	3.86E-05	k__Bacteria	p__Proteobacteria	c__Gammaproteobacteria	o__Xanthomonadales	f__Xanthomonadaceae	g__	s__
K04561	IA.2	850808	1	0.333333333	0.333333333	0.000319931	2.57E-05	k__Bacteria	p__Proteobacteria	c__Betaproteobacteria	o__Hydrogenophilales	f__Hydrogenophilaceae	g__Thiobacillus	s__
K04561	IA.2	543416	1	21	21	0.020155623	0.00162	k__Bacteria	p__Proteobacteria	c__Alphaproteobacteria	o__Rhodobacterales	f__Rhodobacteraceae	g__Rhodobacter	s__
K04561	IA.2	333628	1	0.5	0.5	0.000479896	3.86E-05	k__Bacteria	p__Proteobacteria	c__Gammaproteobacteria	o__Xanthomonadales	f__Xanthomonadaceae	g__Lysobacter	s__
K04561	IA.2	1144790	1	0.333333333	0.333333333	0.000319931	2.57E-05	k__Bacteria	p__Proteobacteria	c__Betaproteobacteria	o__Rhodocyclales	f__Rhodocyclaceae	g__	s__
K04561	IA.2	940737	1	2.666666667	2.666666667	0.002559444	0.000205714	k__Bacteria	p__Proteobacteria	c__Betaproteobacteria	o__Burkholderiales	f__Comamonadaceae	g__	s__
K04561	IA.2	1122784	1	9	9	0.008638124	0.000694286	k__Bacteria	p__Proteobacteria	c__Betaproteobacteria	o__SC-I-84	f__	g__	s__
K04561	IA.2	4386989	1	1	1	0.000959792	7.71E-05	k__Bacteria	p__Proteobacteria	c__Alphaproteobacteria	o__	f__	g__	s__
K04561	IA.2	6721	1	0.333333333	0.333333333	0.000319931	2.57E-05	k__Bacteria	p__Proteobacteria	c__Betaproteobacteria	o__Rhodocyclales	f__Rhodocyclaceae	g__Propionivibrio	s__
K04561	IA.2	224548	1	1	1	0.000959792	7.71E-05	k__Bacteria	p__Proteobacteria	c__Betaproteobacteria	o__SC-I-84	f__	g__	s__
K04561	IA.2	4475022	1	1	1	0.000959792	7.71E-05	k__Bacteria	p__Proteobacteria	c__Deltaproteobacteria	o__Myxococcales	f__	g__	s__
K04561	IA.2	974121	1	0.666666667	0.666666667	0.000639861	5.14E-05	k__Bacteria	p__Proteobacteria	c__Gammaproteobacteria	o__Pseudomonadales	f__Pseudomonadaceae	g__Pseudomonas	s__
K04561	IA.2	150497	1	4	4	0.003839166	0.000308572	k__Bacteria	p__Proteobacteria	c__Gammaproteobacteria	o__HOC36	f__	g__	s__
K04561	IA.2	605671	1	2	2	0.001919583	0.000154286	k__Bacteria	p__Proteobacteria	c__Betaproteobacteria	o__Ellin6067	f__	g__	s__
K04561	IA.2	962122	1	0.333333333	0.333333333	0.000319931	2.57E-05	k__Bacteria	p__Proteobacteria	c__Betaproteobacteria	o__Thiobacterales	f__	g__	s__
K04561	IA.2	806393	1	1.5	1.5	0.001439687	0.000115714	k__Bacteria	p__Proteobacteria	c__Deltaproteobacteria	o__NB1-j	f__	g__	s__
K04561	IA.2	534421	1	3	3	0.002879375	0.000231429	k__Bacteria	p__Proteobacteria	c__Alphaproteobacteria	o__	f__	g__	s__
K04561	IA.2	815406	1	1.666666667	1.666666667	0.001599653	0.000128571	k__Bacteria	p__Proteobacteria	c__Betaproteobacteria	o__Rhodocyclales	f__Rhodocyclaceae	g__	s__
K04561	IA.2	255281	1	1.666666667	1.666666667	0.001599653	0.000128571	k__Bacteria	p__Proteobacteria	c__Deltaproteobacteria	o__Desulfuromonadales	f__Geobacteraceae	g__Geobacter	s__
K04561	IA.2	1742484	1	0.5	0.5	0.000479896	3.86E-05	k__Bacteria	p__Proteobacteria	c__Deltaproteobacteria	o__NB1-j	f__	g__	s__
K04561	IA.2	235519	1	3.333333333	3.333333333	0.003199305	0.000257143	k__Bacteria	p__Proteobacteria	c__Betaproteobacteria	o__SC-I-84	f__	g__	s__
K04561	IA.2	4324288	1	0.2	0.2	0.000191958	1.54E-05	k__Bacteria	p__Firmicutes	c__Bacilli	o__Bacillales	f__Alicyclobacillaceae	g__Alicyclobacillus	s__
K04561	IA.2	552935	1	0.5	0.5	0.000479896	3.86E-05	k__Bacteria	p__Chlamydiae	c__Chlamydiia	o__Chlamydiales	f__	g__	s__
K04561	IA.2	531899	1	0.5	0.5	0.000479896	3.86E-05	k__Bacteria	p__Proteobacteria	c__Deltaproteobacteria	o__MIZ46	f__	g__	s__
K04561	IA.2	964571	1	6.5	6.5	0.006238645	0.000501429	k__Bacteria	p__Proteobacteria	c__Alphaproteobacteria	o__Rhodobacterales	f__Rhodobacteraceae	g__Rhodobacter	s__
K04561	IA.2	967069	1	0.5	0.5	0.000479896	3.86E-05	k__Bacteria	p__Proteobacteria	c__Deltaproteobacteria	o__Bdellovibrionales	f__Bdellovibrionaceae	g__Bdellovibrio	s__
K04561	IA.2	226718	1	0.333333333	0.333333333	0.000319931	2.57E-05	k__Bacteria	p__Proteobacteria	c__Betaproteobacteria	o__Ellin6067	f__	g__	s__
K04561	IA.2	745157	1	11	11	0.010557707	0.000848572	k__Bacteria	p__Proteobacteria	c__Betaproteobacteria	o__Rhodocyclales	f__Rhodocyclaceae	g__	s__
K04561	IA.2	279297	1	1	1	0.000959792	7.71E-05	k__Bacteria	p__Acidobacteria	c__DA052	o__Ellin6513	f__	g__	s__
K04561	IA.2	219420	1	0.666666667	0.666666667	0.000639861	5.14E-05	k__Bacteria	p__Proteobacteria	c__Betaproteobacteria	o__Rhodocyclales	f__Rhodocyclaceae	g__Dechloromonas	s__
K04561	IA.2	575576	1	0.5	0.5	0.000479896	3.86E-05	k__Bacteria	p__Proteobacteria	c__Gammaproteobacteria	o__Legionellales	f__Legionellaceae	g__Legionella	s__pneumophila
K04561	IA.2	806959	1	1	1	0.000959792	7.71E-05	k__Bacteria	p__Acidobacteria	c__Solibacteres	o__Solibacterales	f__	g__	s__
K04561	IA.2	106843	1	0.1	0.1	9.60E-05	7.71E-06	k__Bacteria	p__Firmicutes	c__Bacilli	o__Bacillales	f__Bacillaceae	g__Geobacillus	s__
K04561	IA.2	783508	1	4.333333333	4.333333333	0.004159097	0.000334286	k__Bacteria	p__Proteobacteria	c__Betaproteobacteria	o__Rhodocyclales	f__Rhodocyclaceae	g__Dechloromonas	s__
K04561	IA.2	359435	1	6.5	6.5	0.006238645	0.000501429	k__Bacteria	p__Proteobacteria	c__Gammaproteobacteria	o__HOC36	f__	g__	s__
K04561	IA.2	1116348	1	1.666666667	1.666666667	0.001599653	0.000128571	k__Bacteria	p__Proteobacteria	c__Betaproteobacteria	o__Burkholderiales	f__Comamonadaceae	g__	s__
K04561	IA.2	760913	1	0.333333333	0.333333333	0.000319931	2.57E-05	k__Bacteria	p__Proteobacteria	c__Betaproteobacteria	o__Burkholderiales	f__Comamonadaceae	g__	s__
K04561	IA.2	4448103	1	0.2	0.2	0.000191958	1.54E-05	k__Bacteria	p__Firmicutes	c__Bacilli	o__Bacillales	f__Alicyclobacillaceae	g__	s__
K04561	IA.2	806094	1	0.666666667	0.666666667	0.000639861	5.14E-05	k__Bacteria	p__Proteobacteria	c__Betaproteobacteria	o__Ellin6067	f__	g__	s__
K04561	IA.2	4355363	1	6.5	6.5	0.006238645	0.000501429	k__Bacteria	p__Proteobacteria	c__Deltaproteobacteria	o__	f__	g__	s__
K04561	IA.2	1021984	1	0.666666667	0.666666667	0.000639861	5.14E-05	k__Bacteria	p__Proteobacteria	c__Deltaproteobacteria	o__Myxococcales	f__	g__	s__
K04561	IA.2	4364714	1	0.333333333	0.333333333	0.000319931	2.57E-05	k__Bacteria	p__Proteobacteria	c__Betaproteobacteria	o__Ellin6067	f__	g__	s__
K04561	IA.2	547579	1	0.5	0.5	0.000479896	3.86E-05	k__Bacteria	p__Chlamydiae	c__Chlamydiia	o__Chlamydiales	f__Parachlamydiaceae	g__Candidatus Protochlamydia	s__
K04561	IA.2	301596	1	2	2	0.001919583	0.000154286	k__Bacteria	p__Proteobacteria	c__Deltaproteobacteria	o__Syntrophobacterales	f__Syntrophaceae	g__Desulfomonile	s__
K04561	IA.2	650099	2	0.5	1	0.000959792	7.71E-05	k__Bacteria	p__Proteobacteria	c__Gammaproteobacteria	o__Xanthomonadales	f__Xanthomonadaceae	g__	s__
K04561	IA.2	152426	1	0.5	0.5	0.000479896	3.86E-05	k__Bacteria	p__Proteobacteria	c__Gammaproteobacteria	o__Xanthomonadales	f__Xanthomonadaceae	g__Thermomonas	s__
K04561	IA.2	3284	1	0.5	0.5	0.000479896	3.86E-05	k__Bacteria	p__Cyanobacteria	c__Synechococcophycideae	o__Pseudanabaenales	f__Pseudanabaenaceae	g__Leptolyngbya	s__
K04561	IA.2	683573	1	0.333333333	0.333333333	0.000319931	2.57E-05	k__Bacteria	p__Proteobacteria	c__Betaproteobacteria	o__Hydrogenophilales	f__Hydrogenophilaceae	g__Thiobacillus	s__
K04561	IA.2	894244	1	0.5	0.5	0.000479896	3.86E-05	k__Bacteria	p__Proteobacteria	c__Deltaproteobacteria	o__MIZ46	f__	g__	s__
K04561	IA.2	148550	1	1.666666667	1.666666667	0.001599653	0.000128571	k__Bacteria	p__Proteobacteria	c__Betaproteobacteria	o__Burkholderiales	f__Comamonadaceae	g__	s__
K04561	IA.2	113247	1	0.333333333	0.333333333	0.000319931	2.57E-05	k__Bacteria	p__Proteobacteria	c__Betaproteobacteria	o__SC-I-84	f__	g__	s__
K04561	IA.2	967275	1	0.666666667	0.666666667	0.000639861	5.14E-05	k__Bacteria	p__Proteobacteria	c__Gammaproteobacteria	o__Xanthomonadales	f__Xanthomonadaceae	g__Stenotrophomonas	s__geniculata
K04561	IA.2	738432	1	3	3	0.002879375	0.000231429	k__Bacteria	p__Proteobacteria	c__Deltaproteobacteria	o__Syntrophobacterales	f__Syntrophobacteraceae	g__	s__
K04561	IA.2	975741	1	0.5	0.5	0.000479896	3.86E-05	k__Bacteria	p__Proteobacteria	c__Alphaproteobacteria	o__Rhizobiales	f__Hyphomicrobiaceae	g__Devosia	s__
K04561	IA.2	558486	1	3.666666667	3.666666667	0.003519236	0.000282857	k__Bacteria	p__Proteobacteria	c__Gammaproteobacteria	o__Thiotrichales	f__Piscirickettsiaceae	g__	s__
K04561	IA.2	692510	1	0.5	0.5	0.000479896	3.86E-05	k__Bacteria	p__Proteobacteria	c__Deltaproteobacteria	o__Bdellovibrionales	f__Bdellovibrionaceae	g__Bdellovibrio	s__
K04561	IA.2	1122563	1	1	1	0.000959792	7.71E-05	k__Bacteria	p__Proteobacteria	c__Betaproteobacteria	o__Thiobacterales	f__	g__	s__
K04561	IA.2	701947	1	1.5	1.5	0.001439687	0.000115714	k__Bacteria	p__Proteobacteria	c__Deltaproteobacteria	o__Syntrophobacterales	f__Syntrophobacteraceae	g__	s__
K04561	IA.2	552687	1	0.5	0.5	0.000479896	3.86E-05	k__Bacteria	p__Proteobacteria	c__Alphaproteobacteria	o__Sphingomonadales	f__Sphingomonadaceae	g__Sphingomonas	s__wittichii
K04561	IA.2	696181	1	1	1	0.000959792	7.71E-05	k__Bacteria	p__Proteobacteria	c__Gammaproteobacteria	o__Xanthomonadales	f__Xanthomonadaceae	g__	s__
K04561	IA.2	546390	1	0.333333333	0.333333333	0.000319931	2.57E-05	k__Bacteria	p__Proteobacteria	c__Alphaproteobacteria	o__Rhodospirillales	f__Rhodospirillaceae	g__Azospirillum	s__
K04561	IA.2	818484	1	1.5	1.5	0.001439687	0.000115714	k__Bacteria	p__Proteobacteria	c__Alphaproteobacteria	o__Rhizobiales	f__Hyphomicrobiaceae	g__Devosia	s__
K04561	IA.2	532163	1	1.333333333	1.333333333	0.001279722	0.000102857	k__Bacteria	p__Proteobacteria	c__Alphaproteobacteria	o__Rhodobacterales	f__Rhodobacteraceae	g__Rhodobacter	s__sphaeroides
K04561	IA.2	592301	1	1	1	0.000959792	7.71E-05	k__Bacteria	p__Proteobacteria	c__Betaproteobacteria	o__Burkholderiales	f__Comamonadaceae	g__	s__
K04561	IA.2	527642	1	0.5	0.5	0.000479896	3.86E-05	k__Bacteria	p__Proteobacteria	c__Deltaproteobacteria	o__MIZ46	f__	g__	s__
K04561	IA.2	814826	1	2	2	0.001919583	0.000154286	k__Bacteria	p__Acidobacteria	c__Solibacteres	o__Solibacterales	f__	g__	s__
K04561	IA.2	561885	1	2	2	0.001919583	0.000154286	k__Bacteria	p__Proteobacteria	c__Alphaproteobacteria	o__Rhizobiales	f__Rhizobiaceae	g__Agrobacterium	s__
K04561	IA.2	4369179	1	0.5	0.5	0.000479896	3.86E-05	k__Bacteria	p__Proteobacteria	c__Alphaproteobacteria	o__Rhizobiales	f__Phyllobacteriaceae	g__	s__
K04561	IA.2	218000	1	0.4	0.4	0.000383917	3.09E-05	k__Bacteria	p__Firmicutes	c__Clostridia	o__Clostridiales	f__Peptococcaceae	g__Desulfosporosinus	s__meridiei
K04561	IA.2	4427379	1	3.5	3.5	0.003359271	0.00027	k__Bacteria	p__Proteobacteria	c__Deltaproteobacteria	o__	f__	g__	s__
K04561	IA.2	36463	1	1.5	1.5	0.001439687	0.000115714	k__Bacteria	p__Proteobacteria	c__Deltaproteobacteria	o__Syntrophobacterales	f__Syntrophaceae	g__	s__
K04561	IA.2	821870	1	4.333333333	4.333333333	0.004159097	0.000334286	k__Bacteria	p__Proteobacteria	c__Gammaproteobacteria	o__Thiotrichales	f__Piscirickettsiaceae	g__	s__
K04561	IA.2	582110	2	7.5	15	0.014396874	0.001157143	k__Bacteria	p__Proteobacteria	c__Deltaproteobacteria	o__Myxococcales	f__Myxococcaceae	g__Anaeromyxobacter	s__
K04561	IA.2	705062	1	0.333333333	0.333333333	0.000319931	2.57E-05	k__Bacteria	p__Proteobacteria	c__Betaproteobacteria	o__	f__	g__	s__
K04561	IA.2	705063	1	1	1	0.000959792	7.71E-05	k__Bacteria	p__Proteobacteria	c__Alphaproteobacteria	o__Rhizobiales	f__	g__	s__
K04561	IA.2	4340528	1	0.5	0.5	0.000479896	3.86E-05	k__Bacteria	p__Proteobacteria	c__Deltaproteobacteria	o__Syntrophobacterales	f__Syntrophaceae	g__Desulfomonile	s__
K04561	IA.2	407459	1	1	1	0.000959792	7.71E-05	k__Bacteria	p__Proteobacteria	c__Alphaproteobacteria	o__Rhizobiales	f__Brucellaceae	g__Pseudochrobactrum	s__
K04561	IA.2	202331	1	0.5	0.5	0.000479896	3.86E-05	k__Bacteria	p__Actinobacteria	c__Actinobacteria	o__Actinomycetales	f__Mycobacteriaceae	g__Mycobacterium	s__
K04561	IA.2	818509	1	0.333333333	0.333333333	0.000319931	2.57E-05	k__Bacteria	p__Proteobacteria	c__Betaproteobacteria	o__Burkholderiales	f__Comamonadaceae	g__	s__
K04561	IA.2	161421	1	5	5	0.004798958	0.000385714	k__Bacteria	p__Proteobacteria	c__Gammaproteobacteria	o__Methylococcales	f__Methylococcaceae	g__Methylocaldum	s__
K04561	IA.2	255206	1	0.5	0.5	0.000479896	3.86E-05	k__Bacteria	p__Proteobacteria	c__Alphaproteobacteria	o__Rhizobiales	f__Hyphomicrobiaceae	g__Devosia	s__
K04561	IA.2	822745	1	1	1	0.000959792	7.71E-05	k__Bacteria	p__Proteobacteria	c__Deltaproteobacteria	o__Syntrophobacterales	f__Syntrophobacteraceae	g__	s__
K04561	IA.2	819185	1	1.666666667	1.666666667	0.001599653	0.000128571	k__Bacteria	p__Proteobacteria	c__Deltaproteobacteria	o__Myxococcales	f__Polyangiaceae	g__	s__
K04561	IA.2	591521	1	21.5	21.5	0.020635519	0.001658572	k__Bacteria	p__Actinobacteria	c__Actinobacteria	o__Actinomycetales	f__Mycobacteriaceae	g__Mycobacterium	s__
K04561	IA.2	268378	1	0.2	0.2	0.000191958	1.54E-05	k__Bacteria	p__Firmicutes	c__Clostridia	o__Clostridiales	f__Peptococcaceae	g__Desulfosporosinus	s__meridiei
K04561	IA.2	666883	1	1	1	0.000959792	7.71E-05	k__Bacteria	p__Proteobacteria	c__Deltaproteobacteria	o__Bdellovibrionales	f__Bdellovibrionaceae	g__Bdellovibrio	s__
K04561	IA.2	1007490	1	1	1	0.000959792	7.71E-05	k__Bacteria	p__Proteobacteria	c__Betaproteobacteria	o__SC-I-84	f__	g__	s__
K04561	IA.2	593905	1	10.33333333	10.33333333	0.009917846	0.000797143	k__Bacteria	p__Proteobacteria	c__Betaproteobacteria	o__SC-I-84	f__	g__	s__
K04561	IA.2	580046	1	9.5	9.5	0.00911802	0.000732857	k__Bacteria	p__Proteobacteria	c__Deltaproteobacteria	o__Syntrophobacterales	f__Syntrophaceae	g__Desulfobacca	s__
K04561	IA.2	4469866	1	1	1	0.000959792	7.71E-05	k__Bacteria	p__Proteobacteria	c__Deltaproteobacteria	o__Bdellovibrionales	f__Bdellovibrionaceae	g__	s__
K04561	IA.2	256783	1	2	2	0.001919583	0.000154286	k__Bacteria	p__Proteobacteria	c__Alphaproteobacteria	o__Rhodobacterales	f__Rhodobacteraceae	g__Rhodobacter	s__
K04561	IA.2	4345313	1	0.5	0.5	0.000479896	3.86E-05	k__Bacteria	p__Proteobacteria	c__Gammaproteobacteria	o__Xanthomonadales	f__Xanthomonadaceae	g__Thermomonas	s__fusca
K04561	IA.2	4441578	2	0.2	0.4	0.000383917	3.09E-05	k__Bacteria	p__Proteobacteria	c__Gammaproteobacteria	o__Oceanospirillales	f__Halomonadaceae	g__	s__
K04561	IA.2	257302	1	0.333333333	0.333333333	0.000319931	2.57E-05	k__Bacteria	p__Proteobacteria	c__Alphaproteobacteria	o__Sphingomonadales	f__Sphingomonadaceae	g__	s__
K04561	IA.2	834341	1	2	2	0.001919583	0.000154286	k__Bacteria	p__Proteobacteria	c__Alphaproteobacteria	o__Rhizobiales	f__Phyllobacteriaceae	g__	s__
K04561	IA.2	1083508	1	2.5	2.5	0.002399479	0.000192857	k__Bacteria	p__Proteobacteria	c__Gammaproteobacteria	o__Xanthomonadales	f__Xanthomonadaceae	g__	s__
K04561	IA.2	590047	1	0.666666667	0.666666667	0.000639861	5.14E-05	k__Bacteria	p__Proteobacteria	c__Betaproteobacteria	o__Burkholderiales	f__Comamonadaceae	g__Acidovorax	s__
K04561	IA.2	1778749	1	0.5	0.5	0.000479896	3.86E-05	k__Bacteria	p__Proteobacteria	c__Deltaproteobacteria	o__Syntrophobacterales	f__Syntrophaceae	g__Desulfomonile	s__
K04561	IA.2	4454970	1	0.5	0.5	0.000479896	3.86E-05	k__Bacteria	p__Proteobacteria	c__Betaproteobacteria	o__Burkholderiales	f__Oxalobacteraceae	g__	s__
K04561	IA.2	967505	1	0.5	0.5	0.000479896	3.86E-05	k__Bacteria	p__Proteobacteria	c__Deltaproteobacteria	o__Bdellovibrionales	f__Bdellovibrionaceae	g__Bdellovibrio	s__
K04561	IA.2	210606	1	0.666666667	0.666666667	0.000639861	5.14E-05	k__Bacteria	p__Proteobacteria	c__Betaproteobacteria	o__IS-44	f__	g__	s__
K04561	IA.2	299268	1	0.75	0.75	0.000719844	5.79E-05	k__Bacteria	p__Proteobacteria	c__Betaproteobacteria	o__Burkholderiales	f__Comamonadaceae	g__	s__
K04561	IA.2	583720	1	0.333333333	0.333333333	0.000319931	2.57E-05	k__Bacteria	p__Proteobacteria	c__Betaproteobacteria	o__Thiobacterales	f__	g__	s__
K04561	IA.2	536858	1	0.333333333	0.333333333	0.000319931	2.57E-05	k__Bacteria	p__Proteobacteria	c__Betaproteobacteria	o__Rhodocyclales	f__Rhodocyclaceae	g__	s__
K04561	IA.2	58382	1	1.5	1.5	0.001439687	0.000115714	k__Bacteria	p__Proteobacteria	c__Gammaproteobacteria	o__HOC36	f__	g__	s__
K04561	IA.2	1092725	1	0.666666667	0.666666667	0.000639861	5.14E-05	k__Bacteria	p__Actinobacteria	c__Actinobacteria	o__Actinomycetales	f__Micrococcaceae	g__Rothia	s__dentocariosa
K04561	IA.2	4351168	1	2.666666667	2.666666667	0.002559444	0.000205714	k__Bacteria	p__Cyanobacteria	c__Oscillatoriophycideae	o__Chroococcales	f__Microcystaceae	g__Microcystis	s__
K04561	IA.2	254949	1	0.666666667	0.666666667	0.000639861	5.14E-05	k__Bacteria	p__Proteobacteria	c__Deltaproteobacteria	o__Myxococcales	f__	g__	s__
K04561	IA.2	537062	1	0.666666667	0.666666667	0.000639861	5.14E-05	k__Bacteria	p__Proteobacteria	c__Gammaproteobacteria	o__Xanthomonadales	f__Xanthomonadaceae	g__Stenotrophomonas	s__
K04561	IA.2	749805	1	0.2	0.2	0.000191958	1.54E-05	k__Bacteria	p__Proteobacteria	c__Betaproteobacteria	o__Burkholderiales	f__Oxalobacteraceae	g__Cupriavidus	s__
K04561	IA.2	783224	1	0.25	0.25	0.000239948	1.93E-05	k__Bacteria	p__Proteobacteria	c__Alphaproteobacteria	o__Rhodobacterales	f__Rhodobacteraceae	g__Rhodobacter	s__
K04561	IA.2	683891	1	2.5	2.5	0.002399479	0.000192857	k__Bacteria	p__Proteobacteria	c__Alphaproteobacteria	o__Rhodobacterales	f__Rhodobacteraceae	g__Rhodobacter	s__
K04561	IA.2	838837	1	0.333333333	0.333333333	0.000319931	2.57E-05	k__Bacteria	p__Proteobacteria	c__Betaproteobacteria	o__Burkholderiales	f__Comamonadaceae	g__Hydrogenophaga	s__
K04561	IA.2	740831	1	0.5	0.5	0.000479896	3.86E-05	k__Bacteria	p__Proteobacteria	c__Gammaproteobacteria	o__Xanthomonadales	f__Xanthomonadaceae	g__Thermomonas	s__
K04561	IA.2	194171	1	0.5	0.5	0.000479896	3.86E-05	k__Bacteria	p__Cyanobacteria	c__Synechococcophycideae	o__Pseudanabaenales	f__Pseudanabaenaceae	g__Leptolyngbya	s__
K04561	IA.2	557756	1	0.333333333	0.333333333	0.000319931	2.57E-05	k__Bacteria	p__Proteobacteria	c__Betaproteobacteria	o__Burkholderiales	f__Comamonadaceae	g__Rubrivivax	s__
K04561	IA.2	243166	1	1	1	0.000959792	7.71E-05	k__Bacteria	p__Acidobacteria	c__Solibacteres	o__Solibacterales	f__	g__	s__
K04561	IA.2	1127926	1	0.333333333	0.333333333	0.000319931	2.57E-05	k__Bacteria	p__Proteobacteria	c__Betaproteobacteria	o__Ellin6067	f__	g__	s__
K04561	IA.2	627615	1	1	1	0.000959792	7.71E-05	k__Bacteria	p__Cyanobacteria	c__Synechococcophycideae	o__Pseudanabaenales	f__Pseudanabaenaceae	g__Leptolyngbya	s__
K04561	IA.2	159870	1	2	2	0.001919583	0.000154286	k__Bacteria	p__Proteobacteria	c__Alphaproteobacteria	o__Rhodobacterales	f__Rhodobacteraceae	g__	s__
K04561	IA.2	643950	1	1.5	1.5	0.001439687	0.000115714	k__Bacteria	p__Proteobacteria	c__Alphaproteobacteria	o__Rhodobacterales	f__Rhodobacteraceae	g__	s__
K04561	IA.2	1131545	1	0.666666667	0.666666667	0.000639861	5.14E-05	k__Bacteria	p__Proteobacteria	c__Deltaproteobacteria	o__Myxococcales	f__	g__	s__
K04561	IA.2	6859	1	0.333333333	0.333333333	0.000319931	2.57E-05	k__Bacteria	p__Proteobacteria	c__Betaproteobacteria	o__Burkholderiales	f__Alcaligenaceae	g__	s__
K04561	IA.2	1019747	1	0.25	0.25	0.000239948	1.93E-05	k__Bacteria	p__Proteobacteria	c__Betaproteobacteria	o__Burkholderiales	f__	g__	s__
K04561	IA.2	7128	1	1	1	0.000959792	7.71E-05	k__Bacteria	p__Proteobacteria	c__Betaproteobacteria	o__Burkholderiales	f__Comamonadaceae	g__	s__
K04561	IA.2	571227	1	13.33333333	13.33333333	0.012797221	0.001028572	k__Bacteria	p__Proteobacteria	c__Betaproteobacteria	o__Rhodocyclales	f__Rhodocyclaceae	g__Sulfuritalea	s__
K04561	IA.2	1115110	1	0.333333333	0.333333333	0.000319931	2.57E-05	k__Bacteria	p__Proteobacteria	c__Deltaproteobacteria	o__Myxococcales	f__	g__	s__
K04561	IA.2	738779	1	0.666666667	0.666666667	0.000639861	5.14E-05	k__Bacteria	p__Proteobacteria	c__Betaproteobacteria	o__Rhodocyclales	f__Rhodocyclaceae	g__Dok59	s__
K04561	IA.2	577508	1	0.666666667	0.666666667	0.000639861	5.14E-05	k__Bacteria	p__Proteobacteria	c__Alphaproteobacteria	o__Rhodobacterales	f__Rhodobacteraceae	g__	s__
K04561	IA.2	729052	1	0.4	0.4	0.000383917	3.09E-05	k__Bacteria	p__Firmicutes	c__Clostridia	o__Clostridiales	f__Peptococcaceae	g__Desulfosporosinus	s__meridiei
K04561	IA.2	548464	1	0.333333333	0.333333333	0.000319931	2.57E-05	k__Bacteria	p__Proteobacteria	c__Alphaproteobacteria	o__Rhizobiales	f__	g__	s__
K04561	IA.2	777972	1	0.5	0.5	0.000479896	3.86E-05	k__Bacteria	p__Proteobacteria	c__Gammaproteobacteria	o__Xanthomonadales	f__Xanthomonadaceae	g__	s__
K04561	IA.2	1093610	1	0.8	0.8	0.000767833	6.17E-05	k__Bacteria	p__Firmicutes	c__Bacilli	o__Bacillales	f__Alicyclobacillaceae	g__Alicyclobacillus	s__
K04561	IA.2	815480	1	0.333333333	0.333333333	0.000319931	2.57E-05	k__Bacteria	p__Proteobacteria	c__Gammaproteobacteria	o__Xanthomonadales	f__Xanthomonadaceae	g__Stenotrophomonas	s__
K04561	IA.2	1147086	1	2	2	0.001919583	0.000154286	k__Bacteria	p__Acidobacteria	c__Solibacteres	o__Solibacterales	f__Solibacteraceae	g__	s__
K04561	IA.2	707389	1	0.5	0.5	0.000479896	3.86E-05	k__Bacteria	p__Proteobacteria	c__Deltaproteobacteria	o__MIZ46	f__	g__	s__
K04561	IA.2	509440	1	0.5	0.5	0.000479896	3.86E-05	k__Bacteria	p__Proteobacteria	c__Deltaproteobacteria	o__MIZ46	f__	g__	s__
K04561	IA.2	1500418	1	0.666666667	0.666666667	0.000639861	5.14E-05	k__Bacteria	p__Proteobacteria	c__Betaproteobacteria	o__	f__	g__	s__
K04561	IA.2	573054	1	42	42	0.040311247	0.003240001	k__Bacteria	p__Proteobacteria	c__Alphaproteobacteria	o__Rhizobiales	f__Hyphomicrobiaceae	g__Devosia	s__
K04561	IA.2	536521	1	0.75	0.75	0.000719844	5.79E-05	k__Bacteria	p__Proteobacteria	c__Alphaproteobacteria	o__Rhodobacterales	f__Rhodobacteraceae	g__Rhodobacter	s__
K04561	IA.2	4466002	1	0.666666667	0.666666667	0.000639861	5.14E-05	k__Bacteria	p__Proteobacteria	c__Deltaproteobacteria	o__Myxococcales	f__	g__	s__
K04561	IA.2	501684	2	0.5	1	0.000959792	7.71E-05	k__Bacteria	p__Proteobacteria	c__Deltaproteobacteria	o__Myxococcales	f__	g__	s__
K04561	IA.2	102864	1	3	3	0.002879375	0.000231429	k__Bacteria	p__Proteobacteria	c__Betaproteobacteria	o__	f__	g__	s__
K04561	IA.2	152978	1	1.5	1.5	0.001439687	0.000115714	k__Bacteria	p__Proteobacteria	c__Alphaproteobacteria	o__Rhizobiales	f__Bradyrhizobiaceae	g__	s__
K04561	IA.2	799046	1	0.5	0.5	0.000479896	3.86E-05	k__Bacteria	p__Proteobacteria	c__Deltaproteobacteria	o__Syntrophobacterales	f__Syntrophaceae	g__Desulfobacca	s__
K04561	IA.2	627734	1	0.333333333	0.333333333	0.000319931	2.57E-05	k__Bacteria	p__Proteobacteria	c__Alphaproteobacteria	o__Rhodobacterales	f__Rhodobacteraceae	g__	s__
K04561	IA.2	303643	1	0.25	0.25	0.000239948	1.93E-05	k__Bacteria	p__Proteobacteria	c__Alphaproteobacteria	o__Rhizobiales	f__Bradyrhizobiaceae	g__	s__
K04561	IA.2	4340806	3	1	3	0.002879375	0.000231429	k__Bacteria	p__Proteobacteria	c__Deltaproteobacteria	o__Myxococcales	f__Myxococcaceae	g__Anaeromyxobacter	s__
K04561	IA.2	568229	1	3	3	0.002879375	0.000231429	k__Bacteria	p__Proteobacteria	c__Betaproteobacteria	o__Rhodocyclales	f__Rhodocyclaceae	g__Azospira	s__
K04561	IA.2	60598	1	3.5	3.5	0.003359271	0.00027	k__Bacteria	p__Proteobacteria	c__Deltaproteobacteria	o__Syntrophobacterales	f__Syntrophobacteraceae	g__	s__
K04561	IA.2	13140	1	10	10	0.009597916	0.000771429	k__Bacteria	p__Actinobacteria	c__Actinobacteria	o__Actinomycetales	f__Mycobacteriaceae	g__Mycobacterium	s__
K04561	IA.2	643757	2	0.5	1	0.000959792	7.71E-05	k__Bacteria	p__Proteobacteria	c__Deltaproteobacteria	o__Myxococcales	f__	g__	s__
K04561	IA.2	587754	1	0.333333333	0.333333333	0.000319931	2.57E-05	k__Bacteria	p__Proteobacteria	c__Betaproteobacteria	o__SC-I-84	f__	g__	s__
K04561	IA.2	823633	1	1.5	1.5	0.001439687	0.000115714	k__Bacteria	p__Actinobacteria	c__Actinobacteria	o__Actinomycetales	f__Mycobacteriaceae	g__Mycobacterium	s__
K04561	IA.2	817586	1	4.666666667	4.666666667	0.004479027	0.00036	k__Bacteria	p__Proteobacteria	c__Gammaproteobacteria	o__Thiotrichales	f__Piscirickettsiaceae	g__	s__
K04561	IA.2	536238	1	4	4	0.003839166	0.000308572	k__Bacteria	p__Proteobacteria	c__Gammaproteobacteria	o__Xanthomonadales	f__Xanthomonadaceae	g__	s__
K04561	IA.2	636845	1	2	2	0.001919583	0.000154286	k__Bacteria	p__Proteobacteria	c__Alphaproteobacteria	o__Rhodobacterales	f__Rhodobacteraceae	g__	s__
K04561	IA.2	141872	1	0.666666667	0.666666667	0.000639861	5.14E-05	k__Bacteria	p__Proteobacteria	c__Gammaproteobacteria	o__Methylococcales	f__Crenotrichaceae	g__Crenothrix	s__
K04561	IA.2	555568	1	0.25	0.25	0.000239948	1.93E-05	k__Bacteria	p__Proteobacteria	c__Alphaproteobacteria	o__Rhodobacterales	f__Rhodobacteraceae	g__	s__
K04561	IA.2	822328	1	1	1	0.000959792	7.71E-05	k__Bacteria	p__Proteobacteria	c__Alphaproteobacteria	o__Rhizobiales	f__Hyphomicrobiaceae	g__	s__
K04561	IA.2	549666	1	4.75	4.75	0.00455901	0.000366429	k__Bacteria	p__Proteobacteria	c__Alphaproteobacteria	o__Rhodobacterales	f__Rhodobacteraceae	g__Rhodobacter	s__
K04561	IA.2	993270	1	48.66666667	48.66666667	0.046709857	0.003754287	k__Bacteria	p__Proteobacteria	c__Betaproteobacteria	o__Rhodocyclales	f__Rhodocyclaceae	g__Dechloromonas	s__
K04561	IA.2	735185	1	3	3	0.002879375	0.000231429	k__Bacteria	p__Proteobacteria	c__Alphaproteobacteria	o__Rhizobiales	f__Hyphomicrobiaceae	g__	s__
K04561	IA.2	552003	1	4.5	4.5	0.004319062	0.000347143	k__Bacteria	p__Proteobacteria	c__Deltaproteobacteria	o__Syntrophobacterales	f__Syntrophaceae	g__Desulfomonile	s__
K04561	IA.2	27188	1	1.25	1.25	0.001199739	9.64E-05	k__Bacteria	p__Proteobacteria	c__Alphaproteobacteria	o__Rhodobacterales	f__Rhodobacteraceae	g__	s__
K04561	IA.2	856536	2	0.5	1	0.000959792	7.71E-05	k__Bacteria	p__Proteobacteria	c__Deltaproteobacteria	o__Myxococcales	f__	g__	s__
K04561	IA.2	945905	1	0.6	0.6	0.000575875	4.63E-05	k__Bacteria	p__Firmicutes	c__Bacilli	o__Bacillales	f__Alicyclobacillaceae	g__Alicyclobacillus	s__
K04561	IA.2	529176	1	0.5	0.5	0.000479896	3.86E-05	k__Bacteria	p__Proteobacteria	c__Gammaproteobacteria	o__Xanthomonadales	f__Xanthomonadaceae	g__Luteimonas	s__
K04561	IA.2	224099	1	5	5	0.004798958	0.000385714	k__Bacteria	p__Proteobacteria	c__Alphaproteobacteria	o__Rhizobiales	f__Bradyrhizobiaceae	g__Bosea	s__genosp.
K04561	IA.2	546846	1	0.25	0.25	0.000239948	1.93E-05	k__Bacteria	p__Proteobacteria	c__Alphaproteobacteria	o__Rhodobacterales	f__Rhodobacteraceae	g__	s__
K04561	IA.2	566480	1	2.333333333	2.333333333	0.002239514	0.00018	k__Bacteria	p__Proteobacteria	c__Betaproteobacteria	o__Rhodocyclales	f__Rhodocyclaceae	g__KD1-23	s__
K04561	IA.2	838297	1	0.5	0.5	0.000479896	3.86E-05	k__Bacteria	p__Proteobacteria	c__Gammaproteobacteria	o__Xanthomonadales	f__Xanthomonadaceae	g__	s__
K04561	IA.2	1812606	1	1	1	0.000959792	7.71E-05	k__Bacteria	p__Proteobacteria	c__Gammaproteobacteria	o__Thiotrichales	f__Piscirickettsiaceae	g__	s__
K04561	IA.2	661229	1	0.333333333	0.333333333	0.000319931	2.57E-05	k__Bacteria	p__Proteobacteria	c__Betaproteobacteria	o__Burkholderiales	f__Alcaligenaceae	g__	s__
K04561	IA.2	648242	1	1	1	0.000959792	7.71E-05	k__Bacteria	p__Proteobacteria	c__Gammaproteobacteria	o__Chromatiales	f__Ectothiorhodospiraceae	g__Halorhodospira	s__
K04561	IA.2	583425	1	1.5	1.5	0.001439687	0.000115714	k__Bacteria	p__Proteobacteria	c__Gammaproteobacteria	o__Xanthomonadales	f__Xanthomonadaceae	g__	s__
K04561	IA.2	620224	1	3	3	0.002879375	0.000231429	k__Bacteria	p__Proteobacteria	c__Deltaproteobacteria	o__Syntrophobacterales	f__Syntrophobacteraceae	g__	s__
K04561	IA.2	257495	1	0.333333333	0.333333333	0.000319931	2.57E-05	k__Bacteria	p__Proteobacteria	c__Gammaproteobacteria	o__Methylococcales	f__	g__	s__
K04561	IA.2	854272	1	0.666666667	0.666666667	0.000639861	5.14E-05	k__Bacteria	p__Proteobacteria	c__Alphaproteobacteria	o__Rhodobacterales	f__Rhodobacteraceae	g__Paracoccus	s__
K04561	IA.2	2174310	1	2	2	0.001919583	0.000154286	k__Bacteria	p__Proteobacteria	c__Gammaproteobacteria	o__Xanthomonadales	f__Xanthomonadaceae	g__	s__
K04561	IA.2	589504	1	5.5	5.5	0.005278854	0.000424286	k__Bacteria	p__Proteobacteria	c__Gammaproteobacteria	o__	f__	g__	s__
K04561	IA.2	959590	1	3	3	0.002879375	0.000231429	k__Bacteria	p__Proteobacteria	c__Alphaproteobacteria	o__Rhizobiales	f__Hyphomicrobiaceae	g__Devosia	s__
K04561	IA.2	569066	1	1.5	1.5	0.001439687	0.000115714	k__Bacteria	p__Proteobacteria	c__Gammaproteobacteria	o__Xanthomonadales	f__Xanthomonadaceae	g__Dokdonella	s__
K04561	IA.2	1130818	1	0.2	0.2	0.000191958	1.54E-05	k__Bacteria	p__Firmicutes	c__Clostridia	o__Clostridiales	f__Peptococcaceae	g__Desulfosporosinus	s__meridiei
K04561	IA.2	584580	1	0.333333333	0.333333333	0.000319931	2.57E-05	k__Bacteria	p__Proteobacteria	c__Betaproteobacteria	o__Burkholderiales	f__Comamonadaceae	g__Hydrogenophaga	s__
K04561	IA.2	746799	1	38	38	0.03647208	0.002931429	k__Bacteria	p__Proteobacteria	c__Alphaproteobacteria	o__Rhodobacterales	f__Rhodobacteraceae	g__Rhodobacter	s__
K04561	IA.2	3078469	1	0.333333333	0.333333333	0.000319931	2.57E-05	k__Bacteria	p__Proteobacteria	c__Betaproteobacteria	o__	f__	g__	s__
K04561	IA.2	1109905	1	2	2	0.001919583	0.000154286	k__Bacteria	p__Proteobacteria	c__Gammaproteobacteria	o__HOC36	f__	g__	s__
K04561	IA.2	260335	1	0.333333333	0.333333333	0.000319931	2.57E-05	k__Bacteria	p__Proteobacteria	c__Deltaproteobacteria	o__Myxococcales	f__	g__	s__
K04561	IA.2	608293	1	0.333333333	0.333333333	0.000319931	2.57E-05	k__Bacteria	p__Proteobacteria	c__Alphaproteobacteria	o__Rhodobacterales	f__Rhodobacteraceae	g__	s__
K04561	IA.2	557392	1	10	10	0.009597916	0.000771429	k__Bacteria	p__Proteobacteria	c__Alphaproteobacteria	o__Rhizobiales	f__Phyllobacteriaceae	g__	s__
K04561	IA.2	810486	1	23.33333333	23.33333333	0.022395137	0.0018	k__Bacteria	p__Proteobacteria	c__Betaproteobacteria	o__SC-I-84	f__	g__	s__
K04561	EN.3	1127173	1	0.5	0.5	0.000705423	3.86E-05	k__Bacteria	p__Proteobacteria	c__Deltaproteobacteria	o__Syntrophobacterales	f__Syntrophobacteraceae	g__	s__
K04561	EN.3	775038	1	0.666666667	0.666666667	0.000940564	5.14E-05	k__Bacteria	p__Proteobacteria	c__Alphaproteobacteria	o__Rhodobacterales	f__Rhodobacteraceae	g__	s__
K04561	EN.3	593437	1	0.25	0.25	0.000352712	1.93E-05	k__Bacteria	p__Proteobacteria	c__Alphaproteobacteria	o__Rhodobacterales	f__Rhodobacteraceae	g__	s__
K04561	EN.3	807452	1	0.75	0.75	0.001058135	5.79E-05	k__Bacteria	p__Proteobacteria	c__Alphaproteobacteria	o__Rhodobacterales	f__Rhodobacteraceae	g__Rhodobacter	s__
K04561	EN.3	514041	1	0.333333333	0.333333333	0.000470282	2.57E-05	k__Bacteria	p__Proteobacteria	c__Alphaproteobacteria	o__Sphingomonadales	f__Sphingomonadaceae	g__Kaistobacter	s__
K04561	EN.3	4331070	1	1.666666667	1.666666667	0.00235141	0.000128571	k__Bacteria	p__Proteobacteria	c__Betaproteobacteria	o__	f__	g__	s__
K04561	EN.3	521994	1	1.25	1.25	0.001763558	9.64E-05	k__Bacteria	p__Proteobacteria	c__Alphaproteobacteria	o__Rhodobacterales	f__Rhodobacteraceae	g__Rhodobacter	s__
K04561	EN.3	273242	1	0.5	0.5	0.000705423	3.86E-05	k__Bacteria	p__Proteobacteria	c__Deltaproteobacteria	o__Syntrophobacterales	f__Syntrophaceae	g__Desulfobacca	s__
K04561	EN.3	824076	1	0.5	0.5	0.000705423	3.86E-05	k__Bacteria	p__Proteobacteria	c__Gammaproteobacteria	o__Methylococcales	f__Methylococcaceae	g__Methylocaldum	s__
K04561	EN.3	153559	1	0.333333333	0.333333333	0.000470282	2.57E-05	k__Bacteria	p__Proteobacteria	c__Betaproteobacteria	o__Rhodocyclales	f__Rhodocyclaceae	g__C39	s__
K04561	EN.3	830956	1	0.111111111	0.111111111	0.000156761	8.57E-06	k__Bacteria	p__Proteobacteria	c__Gammaproteobacteria	o__Alteromonadales	f__Shewanellaceae	g__Shewanella	s__
K04561	EN.3	278075	1	0.333333333	0.333333333	0.000470282	2.57E-05	k__Bacteria	p__Proteobacteria	c__Alphaproteobacteria	o__Sphingomonadales	f__Sphingomonadaceae	g__Zymomonas	s__
K04561	EN.3	137881	1	0.333333333	0.333333333	0.000470282	2.57E-05	k__Bacteria	p__Proteobacteria	c__Alphaproteobacteria	o__Sphingomonadales	f__Sphingomonadaceae	g__Kaistobacter	s__
K04561	EN.3	829745	1	0.333333333	0.333333333	0.000470282	2.57E-05	k__Bacteria	p__Proteobacteria	c__Betaproteobacteria	o__Burkholderiales	f__Comamonadaceae	g__	s__
K04561	EN.3	309818	1	1	1	0.001410846	7.71E-05	k__Bacteria	p__Proteobacteria	c__Betaproteobacteria	o__Burkholderiales	f__Alcaligenaceae	g__	s__
K04561	EN.3	798634	1	0.666666667	0.666666667	0.000940564	5.14E-05	k__Bacteria	p__Proteobacteria	c__Betaproteobacteria	o__Burkholderiales	f__Comamonadaceae	g__	s__
K04561	EN.3	4456312	1	8	8	0.01128677	0.000617143	k__Bacteria	p__Proteobacteria	c__Gammaproteobacteria	o__Methylococcales	f__Methylococcaceae	g__Methylocaldum	s__
K04561	EN.3	1113249	1	1	1	0.001410846	7.71E-05	k__Bacteria	p__Proteobacteria	c__Betaproteobacteria	o__Nitrosomonadales	f__Nitrosomonadaceae	g__	s__
K04561	EN.3	4382604	1	0.333333333	0.333333333	0.000470282	2.57E-05	k__Bacteria	p__Proteobacteria	c__Alphaproteobacteria	o__Rhizobiales	f__	g__	s__
K04561	EN.3	2641600	1	0.5	0.5	0.000705423	3.86E-05	k__Bacteria	p__Proteobacteria	c__Gammaproteobacteria	o__Xanthomonadales	f__Xanthomonadaceae	g__	s__
K04561	EN.3	241193	1	0.5	0.5	0.000705423	3.86E-05	k__Bacteria	p__Proteobacteria	c__Alphaproteobacteria	o__Rhizobiales	f__Beijerinckiaceae	g__	s__
K04561	EN.3	558915	1	6.25	6.25	0.008817789	0.000482143	k__Bacteria	p__Proteobacteria	c__Betaproteobacteria	o__Burkholderiales	f__Burkholderiaceae	g__	s__
K04561	EN.3	1105514	1	0.333333333	0.333333333	0.000470282	2.57E-05	k__Bacteria	p__Proteobacteria	c__Betaproteobacteria	o__Rhodocyclales	f__Rhodocyclaceae	g__Dechloromonas	s__
K04561	EN.3	104155	1	5	5	0.007054231	0.000385714	k__Bacteria	p__Proteobacteria	c__Gammaproteobacteria	o__Xanthomonadales	f__Sinobacteraceae	g__Nevskia	s__ramosa
K04561	EN.3	647775	1	0.5	0.5	0.000705423	3.86E-05	k__Bacteria	p__Proteobacteria	c__Betaproteobacteria	o__Burkholderiales	f__Comamonadaceae	g__	s__
K04561	EN.3	968845	1	0.333333333	0.333333333	0.000470282	2.57E-05	k__Bacteria	p__Proteobacteria	c__Gammaproteobacteria	o__Methylococcales	f__Methylococcaceae	g__Methylomonas	s__
K04561	EN.3	3623039	1	0.333333333	0.333333333	0.000470282	2.57E-05	k__Bacteria	p__Proteobacteria	c__Deltaproteobacteria	o__Myxococcales	f__	g__	s__
K04561	EN.3	1072787	1	6	6	0.008465078	0.000462857	k__Bacteria	p__Proteobacteria	c__Gammaproteobacteria	o__Xanthomonadales	f__Xanthomonadaceae	g__Thermomonas	s__
K04561	EN.3	4151701	1	1	1	0.001410846	7.71E-05	k__Bacteria	p__Proteobacteria	c__Gammaproteobacteria	o__Xanthomonadales	f__Xanthomonadaceae	g__	s__
K04561	EN.3	888396	1	0.666666667	0.666666667	0.000940564	5.14E-05	k__Bacteria	p__Proteobacteria	c__Betaproteobacteria	o__Burkholderiales	f__Comamonadaceae	g__Hydrogenophaga	s__
K04561	EN.3	150612	1	1.5	1.5	0.002116269	0.000115714	k__Bacteria	p__Proteobacteria	c__Deltaproteobacteria	o__	f__	g__	s__
K04561	EN.3	578490	1	0.5	0.5	0.000705423	3.86E-05	k__Bacteria	p__Proteobacteria	c__Gammaproteobacteria	o__Xanthomonadales	f__Xanthomonadaceae	g__	s__
K04561	EN.3	535196	1	0.333333333	0.333333333	0.000470282	2.57E-05	k__Bacteria	p__Proteobacteria	c__Alphaproteobacteria	o__Rhodobacterales	f__Rhodobacteraceae	g__	s__
K04561	EN.3	656975	1	0.5	0.5	0.000705423	3.86E-05	k__Bacteria	p__Proteobacteria	c__Deltaproteobacteria	o__Syntrophobacterales	f__Syntrophobacteraceae	g__	s__
K04561	EN.3	1024188	1	0.5	0.5	0.000705423	3.86E-05	k__Bacteria	p__Proteobacteria	c__Alphaproteobacteria	o__Sphingomonadales	f__Sphingomonadaceae	g__Sphingomonas	s__wittichii
K04561	EN.3	674370	1	1.5	1.5	0.002116269	0.000115714	k__Bacteria	p__Proteobacteria	c__Alphaproteobacteria	o__Rhizobiales	f__Hyphomicrobiaceae	g__Devosia	s__
K04561	EN.3	312144	1	0.5	0.5	0.000705423	3.86E-05	k__Bacteria	p__Proteobacteria	c__Deltaproteobacteria	o__MIZ46	f__	g__	s__
K04561	EN.3	3237	1	1.666666667	1.666666667	0.00235141	0.000128571	k__Bacteria	p__Cyanobacteria	c__Oscillatoriophycideae	o__Chroococcales	f__Microcystaceae	g__Microcystis	s__
K04561	EN.3	331474	1	0.333333333	0.333333333	0.000470282	2.57E-05	k__Bacteria	p__Proteobacteria	c__Betaproteobacteria	o__Hydrogenophilales	f__Hydrogenophilaceae	g__Thiobacillus	s__
K04561	EN.3	4435344	1	0.166666667	0.166666667	0.000235141	1.29E-05	k__Bacteria	p__Proteobacteria	c__Alphaproteobacteria	o__Rhodospirillales	f__Rhodospirillaceae	g__	s__
K04561	EN.3	1031912	1	0.2	0.2	0.000282169	1.54E-05	k__Bacteria	p__Firmicutes	c__Clostridia	o__Clostridiales	f__Peptococcaceae	g__Desulfosporosinus	s__meridiei
K04561	EN.3	825276	1	5.333333333	5.333333333	0.007524513	0.000411429	k__Bacteria	p__Proteobacteria	c__Betaproteobacteria	o__SC-I-84	f__	g__	s__
K04561	EN.3	511321	1	0.5	0.5	0.000705423	3.86E-05	k__Bacteria	p__Proteobacteria	c__Alphaproteobacteria	o__Rhizobiales	f__Hyphomicrobiaceae	g__Devosia	s__
K04561	EN.3	277643	1	4	4	0.005643385	0.000308572	k__Bacteria	p__Proteobacteria	c__Alphaproteobacteria	o__Sphingomonadales	f__Sphingomonadaceae	g__	s__
K04561	EN.3	7908	1	1.5	1.5	0.002116269	0.000115714	k__Bacteria	p__Proteobacteria	c__Gammaproteobacteria	o__Legionellales	f__Legionellaceae	g__Legionella	s__pneumophila
K04561	EN.3	253712	1	6	6	0.008465078	0.000462857	k__Bacteria	p__Proteobacteria	c__Deltaproteobacteria	o__Syntrophobacterales	f__Syntrophobacteraceae	g__	s__
K04561	EN.3	2847579	1	2	2	0.002821693	0.000154286	k__Bacteria	p__Proteobacteria	c__Alphaproteobacteria	o__	f__	g__	s__
K04561	EN.3	4326875	1	2.5	2.5	0.003527116	0.000192857	k__Bacteria	p__Chlamydiae	c__Chlamydiia	o__Chlamydiales	f__	g__	s__
K04561	EN.3	1106617	1	3	3	0.004232539	0.000231429	k__Bacteria	p__Proteobacteria	c__Betaproteobacteria	o__Burkholderiales	f__Comamonadaceae	g__	s__
K04561	EN.3	1130747	1	6	6	0.008465078	0.000462857	k__Bacteria	p__Proteobacteria	c__Deltaproteobacteria	o__Syntrophobacterales	f__Syntrophobacteraceae	g__	s__
K04561	EN.3	955582	1	0.5	0.5	0.000705423	3.86E-05	k__Bacteria	p__Proteobacteria	c__Gammaproteobacteria	o__Xanthomonadales	f__Xanthomonadaceae	g__	s__
K04561	EN.3	3703471	1	9	9	0.012697616	0.000694286	k__Bacteria	p__Proteobacteria	c__Gammaproteobacteria	o__Methylococcales	f__Methylococcaceae	g__Methylocaldum	s__
K04561	EN.3	4453395	1	11	11	0.015519309	0.000848572	k__Bacteria	p__Proteobacteria	c__Gammaproteobacteria	o__Methylococcales	f__Methylococcaceae	g__Methylocaldum	s__
K04561	EN.3	236994	2	0.5	1	0.001410846	7.71E-05	k__Bacteria	p__Proteobacteria	c__Deltaproteobacteria	o__Myxococcales	f__	g__	s__
K04561	EN.3	195665	1	0.5	0.5	0.000705423	3.86E-05	k__Bacteria	p__Cyanobacteria	c__Synechococcophycideae	o__Pseudanabaenales	f__Pseudanabaenaceae	g__Leptolyngbya	s__
K04561	EN.3	368348	1	0.5	0.5	0.000705423	3.86E-05	k__Bacteria	p__Proteobacteria	c__Betaproteobacteria	o__SBla14	f__	g__	s__
K04561	EN.3	545121	1	0.666666667	0.666666667	0.000940564	5.14E-05	k__Bacteria	p__Proteobacteria	c__Betaproteobacteria	o__SC-I-84	f__	g__	s__
K04561	EN.3	545126	1	0.2	0.2	0.000282169	1.54E-05	k__Bacteria	p__Firmicutes	c__Bacilli	o__Bacillales	f__Alicyclobacillaceae	g__Alicyclobacillus	s__
K04561	EN.3	712798	1	0.333333333	0.333333333	0.000470282	2.57E-05	k__Bacteria	p__Proteobacteria	c__Betaproteobacteria	o__Burkholderiales	f__Comamonadaceae	g__	s__
K04561	EN.3	1503863	1	5.5	5.5	0.007759654	0.000424286	k__Bacteria	p__Proteobacteria	c__Gammaproteobacteria	o__Xanthomonadales	f__Sinobacteraceae	g__Nevskia	s__ramosa
K04561	EN.3	641279	1	0.5	0.5	0.000705423	3.86E-05	k__Bacteria	p__Proteobacteria	c__Gammaproteobacteria	o__Xanthomonadales	f__Xanthomonadaceae	g__Lysobacter	s__
K04561	EN.3	539242	1	0.5	0.5	0.000705423	3.86E-05	k__Bacteria	p__Proteobacteria	c__Gammaproteobacteria	o__Xanthomonadales	f__Xanthomonadaceae	g__	s__
K04561	EN.3	141461	1	0.5	0.5	0.000705423	3.86E-05	k__Bacteria	p__Proteobacteria	c__Gammaproteobacteria	o__Xanthomonadales	f__Xanthomonadaceae	g__	s__
K04561	EN.3	831179	1	0.666666667	0.666666667	0.000940564	5.14E-05	k__Bacteria	p__Proteobacteria	c__Betaproteobacteria	o__Burkholderiales	f__Comamonadaceae	g__	s__
K04561	EN.3	546165	1	0.333333333	0.333333333	0.000470282	2.57E-05	k__Bacteria	p__Proteobacteria	c__Betaproteobacteria	o__Burkholderiales	f__Comamonadaceae	g__Hydrogenophaga	s__
K04561	EN.3	268764	1	1	1	0.001410846	7.71E-05	k__Bacteria	p__Proteobacteria	c__Deltaproteobacteria	o__Syntrophobacterales	f__Syntrophaceae	g__Desulfobacca	s__
K04561	EN.3	4481908	1	1	1	0.001410846	7.71E-05	k__Bacteria	p__Proteobacteria	c__Gammaproteobacteria	o__Xanthomonadales	f__Xanthomonadaceae	g__Luteimonas	s__
K04561	EN.3	353271	1	1.666666667	1.666666667	0.00235141	0.000128571	k__Bacteria	p__Proteobacteria	c__Betaproteobacteria	o__Rhodocyclales	f__Rhodocyclaceae	g__	s__
K04561	EN.3	323881	1	0.25	0.25	0.000352712	1.93E-05	k__Bacteria	p__Proteobacteria	c__Betaproteobacteria	o__Burkholderiales	f__	g__	s__
K04561	EN.3	325906	1	0.333333333	0.333333333	0.000470282	2.57E-05	k__Bacteria	p__Proteobacteria	c__Betaproteobacteria	o__Burkholderiales	f__	g__	s__
K04561	EN.3	708255	1	0.2	0.2	0.000282169	1.54E-05	k__Bacteria	p__Firmicutes	c__Bacilli	o__Bacillales	f__Alicyclobacillaceae	g__Alicyclobacillus	s__
K04561	EN.3	315805	1	1.666666667	1.666666667	0.00235141	0.000128571	k__Bacteria	p__Proteobacteria	c__Betaproteobacteria	o__Rhodocyclales	f__Rhodocyclaceae	g__	s__
K04561	EN.3	593751	1	0.666666667	0.666666667	0.000940564	5.14E-05	k__Bacteria	p__Proteobacteria	c__Betaproteobacteria	o__SC-I-84	f__	g__	s__
K04561	EN.3	825639	1	1	1	0.001410846	7.71E-05	k__Bacteria	p__Acidobacteria	c__Solibacteres	o__Solibacterales	f__	g__	s__
K04561	EN.3	957166	1	0.25	0.25	0.000352712	1.93E-05	k__Bacteria	p__Proteobacteria	c__Betaproteobacteria	o__Burkholderiales	f__Comamonadaceae	g__	s__
K04561	EN.3	326873	1	0.5	0.5	0.000705423	3.86E-05	k__Bacteria	p__Proteobacteria	c__Gammaproteobacteria	o__Xanthomonadales	f__Xanthomonadaceae	g__	s__
K04561	EN.3	850135	1	0.666666667	0.666666667	0.000940564	5.14E-05	k__Bacteria	p__Proteobacteria	c__Betaproteobacteria	o__Burkholderiales	f__Comamonadaceae	g__	s__
K04561	EN.3	3704350	1	0.666666667	0.666666667	0.000940564	5.14E-05	k__Bacteria	p__Cyanobacteria	c__Oscillatoriophycideae	o__Chroococcales	f__Microcystaceae	g__Microcystis	s__
K04561	EN.3	129752	1	0.5	0.5	0.000705423	3.86E-05	k__Bacteria	p__Proteobacteria	c__Deltaproteobacteria	o__MBNT15	f__	g__	s__
K04561	EN.3	818234	1	14	14	0.019751848	0.00108	k__Bacteria	p__Proteobacteria	c__Gammaproteobacteria	o__Xanthomonadales	f__Xanthomonadaceae	g__Lysobacter	s__
K04561	EN.3	580869	1	2.5	2.5	0.003527116	0.000192857	k__Bacteria	p__Proteobacteria	c__Deltaproteobacteria	o__Syntrophobacterales	f__Syntrophaceae	g__Desulfomonile	s__
K04561	EN.3	3760221	1	0.2	0.2	0.000282169	1.54E-05	k__Bacteria	p__Firmicutes	c__Bacilli	o__Bacillales	f__Alicyclobacillaceae	g__	s__
K04561	EN.3	1052930	1	1.5	1.5	0.002116269	0.000115714	k__Bacteria	p__Proteobacteria	c__Gammaproteobacteria	o__Xanthomonadales	f__Xanthomonadaceae	g__Luteimonas	s__
K04561	EN.3	4370361	1	0.333333333	0.333333333	0.000470282	2.57E-05	k__Bacteria	p__Bacteroidetes	c__[Saprospirae]	o__[Saprospirales]	f__Chitinophagaceae	g__Flavihumibacter	s__
K04561	EN.3	3025389	1	0.333333333	0.333333333	0.000470282	2.57E-05	k__Bacteria	p__Proteobacteria	c__Betaproteobacteria	o__Burkholderiales	f__Comamonadaceae	g__Hydrogenophaga	s__
K04561	EN.3	704462	1	2.333333333	2.333333333	0.003291975	0.00018	k__Bacteria	p__Proteobacteria	c__Betaproteobacteria	o__Burkholderiales	f__Comamonadaceae	g__	s__
K04561	EN.3	849118	1	19	19	0.026806079	0.001465715	k__Bacteria	p__Proteobacteria	c__Alphaproteobacteria	o__Rhizobiales	f__Hyphomicrobiaceae	g__Devosia	s__
K04561	EN.3	540746	1	0.333333333	0.333333333	0.000470282	2.57E-05	k__Bacteria	p__Proteobacteria	c__Betaproteobacteria	o__Rhodocyclales	f__Rhodocyclaceae	g__Dechloromonas	s__
K04561	EN.3	1011361	1	0.5	0.5	0.000705423	3.86E-05	k__Bacteria	p__Proteobacteria	c__Gammaproteobacteria	o__Legionellales	f__Legionellaceae	g__Legionella	s__
K04561	EN.3	2194878	1	7	7	0.009875924	0.00054	k__Bacteria	p__Proteobacteria	c__Alphaproteobacteria	o__Rhodobacterales	f__Rhodobacteraceae	g__Rhodobacter	s__
K04561	EN.3	2194879	1	0.5	0.5	0.000705423	3.86E-05	k__Bacteria	p__Cyanobacteria	c__Synechococcophycideae	o__Pseudanabaenales	f__Pseudanabaenaceae	g__Leptolyngbya	s__
K04561	EN.3	239128	1	0.333333333	0.333333333	0.000470282	2.57E-05	k__Bacteria	p__Proteobacteria	c__Betaproteobacteria	o__Rhodocyclales	f__Rhodocyclaceae	g__	s__
K04561	EN.3	555469	1	0.333333333	0.333333333	0.000470282	2.57E-05	k__Bacteria	p__Proteobacteria	c__Betaproteobacteria	o__Rhodocyclales	f__Rhodocyclaceae	g__	s__
K04561	EN.3	711023	1	9.5	9.5	0.01340304	0.000732857	k__Bacteria	p__Proteobacteria	c__Gammaproteobacteria	o__Xanthomonadales	f__Xanthomonadaceae	g__	s__
K04561	EN.3	629852	1	0.25	0.25	0.000352712	1.93E-05	k__Bacteria	p__Proteobacteria	c__Betaproteobacteria	o__Burkholderiales	f__Burkholderiaceae	g__	s__
K04561	EN.3	221045	1	0.5	0.5	0.000705423	3.86E-05	k__Bacteria	p__Proteobacteria	c__Alphaproteobacteria	o__Rhodobacterales	f__Rhodobacteraceae	g__Rhodobacter	s__
K04561	EN.3	346925	1	1	1	0.001410846	7.71E-05	k__Bacteria	p__Proteobacteria	c__Deltaproteobacteria	o__Syntrophobacterales	f__Syntrophobacteraceae	g__	s__
K04561	EN.3	3601211	1	0.25	0.25	0.000352712	1.93E-05	k__Bacteria	p__Proteobacteria	c__Betaproteobacteria	o__Burkholderiales	f__	g__	s__
K04561	EN.3	578293	1	0.666666667	0.666666667	0.000940564	5.14E-05	k__Bacteria	p__Proteobacteria	c__Betaproteobacteria	o__Ellin6067	f__	g__	s__
K04561	EN.3	578292	1	1	1	0.001410846	7.71E-05	k__Bacteria	p__Bacteroidetes	c__Flavobacteriia	o__Flavobacteriales	f__[Weeksellaceae]	g__Chryseobacterium	s__
K04561	EN.3	128171	1	0.333333333	0.333333333	0.000470282	2.57E-05	k__Bacteria	p__Proteobacteria	c__Betaproteobacteria	o__Burkholderiales	f__Comamonadaceae	g__	s__
K04561	EN.3	1053775	1	0.5	0.5	0.000705423	3.86E-05	k__Bacteria	p__Proteobacteria	c__Alphaproteobacteria	o__Rhizobiales	f__Hyphomicrobiaceae	g__Devosia	s__
K04561	EN.3	4041620	1	0.666666667	0.666666667	0.000940564	5.14E-05	k__Bacteria	p__Proteobacteria	c__Gammaproteobacteria	o__Thiotrichales	f__Piscirickettsiaceae	g__	s__
K04561	EN.3	3430519	2	0.5	1	0.001410846	7.71E-05	k__Bacteria	p__Proteobacteria	c__Deltaproteobacteria	o__Myxococcales	f__Myxococcaceae	g__Anaeromyxobacter	s__
K04561	EN.3	913849	1	4.5	4.5	0.006348808	0.000347143	k__Bacteria	p__Proteobacteria	c__Alphaproteobacteria	o__Rhizobiales	f__Hyphomicrobiaceae	g__Devosia	s__
K04561	EN.3	343608	1	1.5	1.5	0.002116269	0.000115714	k__Bacteria	p__Proteobacteria	c__Betaproteobacteria	o__Burkholderiales	f__Comamonadaceae	g__Limnohabitans	s__
K04561	EN.3	1108289	1	0.333333333	0.333333333	0.000470282	2.57E-05	k__Bacteria	p__Proteobacteria	c__Alphaproteobacteria	o__Rhodobacterales	f__Rhodobacteraceae	g__	s__
K04561	EN.3	1108275	1	10.5	10.5	0.014813886	0.00081	k__Bacteria	p__Proteobacteria	c__Betaproteobacteria	o__Burkholderiales	f__Comamonadaceae	g__Limnohabitans	s__
K04561	EN.3	558943	1	2	2	0.002821693	0.000154286	k__Bacteria	p__Proteobacteria	c__Deltaproteobacteria	o__Syntrophobacterales	f__Syntrophaceae	g__Desulfomonile	s__
K04561	EN.3	1105814	1	0.25	0.25	0.000352712	1.93E-05	k__Bacteria	p__Proteobacteria	c__Alphaproteobacteria	o__Rhizobiales	f__Bradyrhizobiaceae	g__Bradyrhizobium	s__
K04561	EN.3	4482278	1	1.25	1.25	0.001763558	9.64E-05	k__Bacteria	p__Proteobacteria	c__Alphaproteobacteria	o__Rhodobacterales	f__Rhodobacteraceae	g__	s__
K04561	EN.3	841077	1	15.5	15.5	0.021868117	0.001195715	k__Bacteria	p__Proteobacteria	c__Deltaproteobacteria	o__MIZ46	f__	g__	s__
K04561	EN.3	113261	1	0.333333333	0.333333333	0.000470282	2.57E-05	k__Bacteria	p__Proteobacteria	c__Deltaproteobacteria	o__Myxococcales	f__	g__	s__
K04561	EN.3	583766	1	0.333333333	0.333333333	0.000470282	2.57E-05	k__Bacteria	p__Proteobacteria	c__Betaproteobacteria	o__Burkholderiales	f__Comamonadaceae	g__	s__
K04561	EN.3	534301	1	0.5	0.5	0.000705423	3.86E-05	k__Bacteria	p__Proteobacteria	c__Deltaproteobacteria	o__Syntrophobacterales	f__Syntrophobacteraceae	g__	s__
K04561	EN.3	2651351	1	0.25	0.25	0.000352712	1.93E-05	k__Bacteria	p__Proteobacteria	c__Betaproteobacteria	o__Burkholderiales	f__	g__	s__
K04561	EN.3	586914	2	0.5	1	0.001410846	7.71E-05	k__Bacteria	p__Proteobacteria	c__Deltaproteobacteria	o__Desulfuromonadales	f__Geobacteraceae	g__Geobacter	s__
K04561	EN.3	788929	1	0.5	0.5	0.000705423	3.86E-05	k__Bacteria	p__Proteobacteria	c__Betaproteobacteria	o__Burkholderiales	f__	g__	s__
K04561	EN.3	662439	1	1	1	0.001410846	7.71E-05	k__Bacteria	p__Proteobacteria	c__Deltaproteobacteria	o__	f__	g__	s__
K04561	EN.3	1141201	1	0.5	0.5	0.000705423	3.86E-05	k__Bacteria	p__Proteobacteria	c__Gammaproteobacteria	o__Methylococcales	f__Methylococcaceae	g__Methylocaldum	s__
K04561	EN.3	543416	1	104.5	104.5	0.147433435	0.008061431	k__Bacteria	p__Proteobacteria	c__Alphaproteobacteria	o__Rhodobacterales	f__Rhodobacteraceae	g__Rhodobacter	s__
K04561	EN.3	940737	1	2.666666667	2.666666667	0.003762257	0.000205714	k__Bacteria	p__Proteobacteria	c__Betaproteobacteria	o__Burkholderiales	f__Comamonadaceae	g__	s__
K04561	EN.3	514247	1	0.25	0.25	0.000352712	1.93E-05	k__Bacteria	p__Proteobacteria	c__Alphaproteobacteria	o__Rhodobacterales	f__Rhodobacteraceae	g__Rhodobacter	s__
K04561	EN.3	1025830	1	0.666666667	0.666666667	0.000940564	5.14E-05	k__Bacteria	p__Proteobacteria	c__Deltaproteobacteria	o__Myxococcales	f__	g__	s__
K04561	EN.3	1122784	1	9.333333333	9.333333333	0.013167899	0.00072	k__Bacteria	p__Proteobacteria	c__Betaproteobacteria	o__SC-I-84	f__	g__	s__
K04561	EN.3	576056	1	0.333333333	0.333333333	0.000470282	2.57E-05	k__Bacteria	p__Proteobacteria	c__Betaproteobacteria	o__Ellin6067	f__	g__	s__
K04561	EN.3	974121	1	0.5	0.5	0.000705423	3.86E-05	k__Bacteria	p__Proteobacteria	c__Gammaproteobacteria	o__Pseudomonadales	f__Pseudomonadaceae	g__Pseudomonas	s__
K04561	EN.3	253816	1	1.5	1.5	0.002116269	0.000115714	k__Bacteria	p__Proteobacteria	c__	o__	f__	g__	s__
K04561	EN.3	1061429	2	0.333333333	0.666666667	0.000940564	5.14E-05	k__Bacteria	p__Proteobacteria	c__Betaproteobacteria	o__Burkholderiales	f__Comamonadaceae	g__	s__
K04561	EN.3	605671	1	0.666666667	0.666666667	0.000940564	5.14E-05	k__Bacteria	p__Proteobacteria	c__Betaproteobacteria	o__Ellin6067	f__	g__	s__
K04561	EN.3	534421	1	3	3	0.004232539	0.000231429	k__Bacteria	p__Proteobacteria	c__Alphaproteobacteria	o__	f__	g__	s__
K04561	EN.3	568420	1	0.5	0.5	0.000705423	3.86E-05	k__Bacteria	p__Proteobacteria	c__Betaproteobacteria	o__Burkholderiales	f__Comamonadaceae	g__	s__
K04561	EN.3	235519	1	2.333333333	2.333333333	0.003291975	0.00018	k__Bacteria	p__Proteobacteria	c__Betaproteobacteria	o__SC-I-84	f__	g__	s__
K04561	EN.3	4398173	1	1	1	0.001410846	7.71E-05	k__Bacteria	p__Proteobacteria	c__Deltaproteobacteria	o__Myxococcales	f__0319-6G20	g__	s__
K04561	EN.3	552935	1	0.5	0.5	0.000705423	3.86E-05	k__Bacteria	p__Chlamydiae	c__Chlamydiia	o__Chlamydiales	f__	g__	s__
K04561	EN.3	567622	1	0.25	0.25	0.000352712	1.93E-05	k__Bacteria	p__Proteobacteria	c__Betaproteobacteria	o__Burkholderiales	f__	g__	s__
K04561	EN.3	226718	1	0.333333333	0.333333333	0.000470282	2.57E-05	k__Bacteria	p__Proteobacteria	c__Betaproteobacteria	o__Ellin6067	f__	g__	s__
K04561	EN.3	1116348	1	0.333333333	0.333333333	0.000470282	2.57E-05	k__Bacteria	p__Proteobacteria	c__Betaproteobacteria	o__Burkholderiales	f__Comamonadaceae	g__	s__
K04561	EN.3	760913	1	0.333333333	0.333333333	0.000470282	2.57E-05	k__Bacteria	p__Proteobacteria	c__Betaproteobacteria	o__Burkholderiales	f__Comamonadaceae	g__	s__
K04561	EN.3	355367	1	0.333333333	0.333333333	0.000470282	2.57E-05	k__Bacteria	p__Proteobacteria	c__Betaproteobacteria	o__Burkholderiales	f__Comamonadaceae	g__	s__
K04561	EN.3	806094	1	0.333333333	0.333333333	0.000470282	2.57E-05	k__Bacteria	p__Proteobacteria	c__Betaproteobacteria	o__Ellin6067	f__	g__	s__
K04561	EN.3	709971	1	0.5	0.5	0.000705423	3.86E-05	k__Bacteria	p__Proteobacteria	c__Alphaproteobacteria	o__Rhizobiales	f__Bradyrhizobiaceae	g__	s__
K04561	EN.3	4355363	1	0.5	0.5	0.000705423	3.86E-05	k__Bacteria	p__Proteobacteria	c__Deltaproteobacteria	o__	f__	g__	s__
K04561	EN.3	4430298	1	0.5	0.5	0.000705423	3.86E-05	k__Bacteria	p__Proteobacteria	c__Deltaproteobacteria	o__Syntrophobacterales	f__Syntrophaceae	g__Desulfobacca	s__
K04561	EN.3	679178	1	3.333333333	3.333333333	0.004702821	0.000257143	k__Bacteria	p__Proteobacteria	c__Deltaproteobacteria	o__Myxococcales	f__	g__	s__
K04561	EN.3	1107637	1	0.5	0.5	0.000705423	3.86E-05	k__Bacteria	p__Proteobacteria	c__Deltaproteobacteria	o__Syntrophobacterales	f__Syntrophobacteraceae	g__	s__
K04561	EN.3	589355	2	1	2	0.002821693	0.000154286	k__Bacteria	p__Proteobacteria	c__Deltaproteobacteria	o__Myxococcales	f__	g__	s__
K04561	EN.3	683573	1	0.333333333	0.333333333	0.000470282	2.57E-05	k__Bacteria	p__Proteobacteria	c__Betaproteobacteria	o__Hydrogenophilales	f__Hydrogenophilaceae	g__Thiobacillus	s__
K04561	EN.3	236325	1	0.25	0.25	0.000352712	1.93E-05	k__Bacteria	p__Proteobacteria	c__Betaproteobacteria	o__Burkholderiales	f__Comamonadaceae	g__	s__
K04561	EN.3	360433	1	0.333333333	0.333333333	0.000470282	2.57E-05	k__Bacteria	p__Proteobacteria	c__Deltaproteobacteria	o__Myxococcales	f__	g__	s__
K04561	EN.3	148550	1	1	1	0.001410846	7.71E-05	k__Bacteria	p__Proteobacteria	c__Betaproteobacteria	o__Burkholderiales	f__Comamonadaceae	g__	s__
K04561	EN.3	111967	1	0.5	0.5	0.000705423	3.86E-05	k__Bacteria	p__Proteobacteria	c__Betaproteobacteria	o__Burkholderiales	f__	g__	s__
K04561	EN.3	967275	1	4.333333333	4.333333333	0.006113667	0.000334286	k__Bacteria	p__Proteobacteria	c__Gammaproteobacteria	o__Xanthomonadales	f__Xanthomonadaceae	g__Stenotrophomonas	s__geniculata
K04561	EN.3	353729	2	0.5	1	0.001410846	7.71E-05	k__Bacteria	p__Proteobacteria	c__Deltaproteobacteria	o__Myxococcales	f__Myxococcaceae	g__Anaeromyxobacter	s__
K04561	EN.3	558486	1	0.666666667	0.666666667	0.000940564	5.14E-05	k__Bacteria	p__Proteobacteria	c__Gammaproteobacteria	o__Thiotrichales	f__Piscirickettsiaceae	g__	s__
K04561	EN.3	701947	1	0.5	0.5	0.000705423	3.86E-05	k__Bacteria	p__Proteobacteria	c__Deltaproteobacteria	o__Syntrophobacterales	f__Syntrophobacteraceae	g__	s__
K04561	EN.3	592301	1	5.666666667	5.666666667	0.007994796	0.000437143	k__Bacteria	p__Proteobacteria	c__Betaproteobacteria	o__Burkholderiales	f__Comamonadaceae	g__	s__
K04561	EN.3	561885	1	0.333333333	0.333333333	0.000470282	2.57E-05	k__Bacteria	p__Proteobacteria	c__Alphaproteobacteria	o__Rhizobiales	f__Rhizobiaceae	g__Agrobacterium	s__
K04561	EN.3	4321230	1	0.5	0.5	0.000705423	3.86E-05	k__Bacteria	p__Proteobacteria	c__Gammaproteobacteria	o__Xanthomonadales	f__Xanthomonadaceae	g__Lysobacter	s__
K04561	EN.3	4427379	1	2	2	0.002821693	0.000154286	k__Bacteria	p__Proteobacteria	c__Deltaproteobacteria	o__	f__	g__	s__
K04561	EN.3	36463	1	0.5	0.5	0.000705423	3.86E-05	k__Bacteria	p__Proteobacteria	c__Deltaproteobacteria	o__Syntrophobacterales	f__Syntrophaceae	g__	s__
K04561	EN.3	4477226	1	0.5	0.5	0.000705423	3.86E-05	k__Bacteria	p__Proteobacteria	c__Deltaproteobacteria	o__Syntrophobacterales	f__Syntrophaceae	g__Desulfomonile	s__
K04561	EN.3	821870	1	1	1	0.001410846	7.71E-05	k__Bacteria	p__Proteobacteria	c__Gammaproteobacteria	o__Thiotrichales	f__Piscirickettsiaceae	g__	s__
K04561	EN.3	582110	2	1.5	3	0.004232539	0.000231429	k__Bacteria	p__Proteobacteria	c__Deltaproteobacteria	o__Myxococcales	f__Myxococcaceae	g__Anaeromyxobacter	s__
K04561	EN.3	753656	1	0.25	0.25	0.000352712	1.93E-05	k__Bacteria	p__Proteobacteria	c__Gammaproteobacteria	o__Chromatiales	f__	g__	s__
K04561	EN.3	810075	1	1.5	1.5	0.002116269	0.000115714	k__Bacteria	p__Proteobacteria	c__Betaproteobacteria	o__Burkholderiales	f__Comamonadaceae	g__	s__
K04561	EN.3	161421	1	39	39	0.055023005	0.003008572	k__Bacteria	p__Proteobacteria	c__Gammaproteobacteria	o__Methylococcales	f__Methylococcaceae	g__Methylocaldum	s__
K04561	EN.3	591521	1	25.5	25.5	0.03597658	0.001967143	k__Bacteria	p__Actinobacteria	c__Actinobacteria	o__Actinomycetales	f__Mycobacteriaceae	g__Mycobacterium	s__
K04561	EN.3	93726	1	0.5	0.5	0.000705423	3.86E-05	k__Bacteria	p__Proteobacteria	c__Betaproteobacteria	o__Burkholderiales	f__Comamonadaceae	g__	s__
K04561	EN.3	593905	1	0.666666667	0.666666667	0.000940564	5.14E-05	k__Bacteria	p__Proteobacteria	c__Betaproteobacteria	o__SC-I-84	f__	g__	s__
K04561	EN.3	580046	1	2.5	2.5	0.003527116	0.000192857	k__Bacteria	p__Proteobacteria	c__Deltaproteobacteria	o__Syntrophobacterales	f__Syntrophaceae	g__Desulfobacca	s__
K04561	EN.3	256783	1	1	1	0.001410846	7.71E-05	k__Bacteria	p__Proteobacteria	c__Alphaproteobacteria	o__Rhodobacterales	f__Rhodobacteraceae	g__Rhodobacter	s__
K04561	EN.3	4441578	2	0.2	0.4	0.000564339	3.09E-05	k__Bacteria	p__Proteobacteria	c__Gammaproteobacteria	o__Oceanospirillales	f__Halomonadaceae	g__	s__
K04561	EN.3	834341	1	2	2	0.002821693	0.000154286	k__Bacteria	p__Proteobacteria	c__Alphaproteobacteria	o__Rhizobiales	f__Phyllobacteriaceae	g__	s__
K04561	EN.3	806650	1	0.5	0.5	0.000705423	3.86E-05	k__Bacteria	p__Proteobacteria	c__Gammaproteobacteria	o__Xanthomonadales	f__Xanthomonadaceae	g__	s__
K04561	EN.3	822419	1	0.666666667	0.666666667	0.000940564	5.14E-05	k__Bacteria	p__Proteobacteria	c__Betaproteobacteria	o__Burkholderiales	f__Oxalobacteraceae	g__	s__
K04561	EN.3	1083508	1	3	3	0.004232539	0.000231429	k__Bacteria	p__Proteobacteria	c__Gammaproteobacteria	o__Xanthomonadales	f__Xanthomonadaceae	g__	s__
K04561	EN.3	590047	1	0.333333333	0.333333333	0.000470282	2.57E-05	k__Bacteria	p__Proteobacteria	c__Betaproteobacteria	o__Burkholderiales	f__Comamonadaceae	g__Acidovorax	s__
K04561	EN.3	4454970	1	2.25	2.25	0.003174404	0.000173571	k__Bacteria	p__Proteobacteria	c__Betaproteobacteria	o__Burkholderiales	f__Oxalobacteraceae	g__	s__
K04561	EN.3	1092725	1	0.666666667	0.666666667	0.000940564	5.14E-05	k__Bacteria	p__Actinobacteria	c__Actinobacteria	o__Actinomycetales	f__Micrococcaceae	g__Rothia	s__dentocariosa
K04561	EN.3	2540925	1	0.666666667	0.666666667	0.000940564	5.14E-05	k__Bacteria	p__Proteobacteria	c__Betaproteobacteria	o__SC-I-84	f__	g__	s__
K04561	EN.3	584276	2	0.5	1	0.001410846	7.71E-05	k__Bacteria	p__Proteobacteria	c__Deltaproteobacteria	o__Myxococcales	f__	g__	s__
K04561	EN.3	4386257	1	0.333333333	0.333333333	0.000470282	2.57E-05	k__Bacteria	p__Proteobacteria	c__Betaproteobacteria	o__Ellin6067	f__	g__	s__
K04561	EN.3	749805	1	0.4	0.4	0.000564339	3.09E-05	k__Bacteria	p__Proteobacteria	c__Betaproteobacteria	o__Burkholderiales	f__Oxalobacteraceae	g__Cupriavidus	s__
K04561	EN.3	783224	1	0.75	0.75	0.001058135	5.79E-05	k__Bacteria	p__Proteobacteria	c__Alphaproteobacteria	o__Rhodobacterales	f__Rhodobacteraceae	g__Rhodobacter	s__
K04561	EN.3	928928	1	0.5	0.5	0.000705423	3.86E-05	k__Bacteria	p__Proteobacteria	c__Alphaproteobacteria	o__Rhizobiales	f__Phyllobacteriaceae	g__	s__
K04561	EN.3	683891	1	5.75	5.75	0.008112366	0.000443572	k__Bacteria	p__Proteobacteria	c__Alphaproteobacteria	o__Rhodobacterales	f__Rhodobacteraceae	g__Rhodobacter	s__
K04561	EN.3	838837	1	0.333333333	0.333333333	0.000470282	2.57E-05	k__Bacteria	p__Proteobacteria	c__Betaproteobacteria	o__Burkholderiales	f__Comamonadaceae	g__Hydrogenophaga	s__
K04561	EN.3	150430	1	0.333333333	0.333333333	0.000470282	2.57E-05	k__Bacteria	p__Proteobacteria	c__Betaproteobacteria	o__Burkholderiales	f__	g__	s__
K04561	EN.3	707290	2	1	2	0.002821693	0.000154286	k__Bacteria	p__Proteobacteria	c__Gammaproteobacteria	o__Xanthomonadales	f__Xanthomonadaceae	g__	s__
K04561	EN.3	740831	1	0.5	0.5	0.000705423	3.86E-05	k__Bacteria	p__Proteobacteria	c__Gammaproteobacteria	o__Xanthomonadales	f__Xanthomonadaceae	g__Thermomonas	s__
K04561	EN.3	194171	1	2.5	2.5	0.003527116	0.000192857	k__Bacteria	p__Cyanobacteria	c__Synechococcophycideae	o__Pseudanabaenales	f__Pseudanabaenaceae	g__Leptolyngbya	s__
K04561	EN.3	627615	1	6.5	6.5	0.009170501	0.000501429	k__Bacteria	p__Cyanobacteria	c__Synechococcophycideae	o__Pseudanabaenales	f__Pseudanabaenaceae	g__Leptolyngbya	s__
K04561	EN.3	159870	1	3	3	0.004232539	0.000231429	k__Bacteria	p__Proteobacteria	c__Alphaproteobacteria	o__Rhodobacterales	f__Rhodobacteraceae	g__	s__
K04561	EN.3	643950	1	0.25	0.25	0.000352712	1.93E-05	k__Bacteria	p__Proteobacteria	c__Alphaproteobacteria	o__Rhodobacterales	f__Rhodobacteraceae	g__	s__
K04561	EN.3	369022	1	0.333333333	0.333333333	0.000470282	2.57E-05	k__Bacteria	p__Proteobacteria	c__Betaproteobacteria	o__Rhodocyclales	f__Rhodocyclaceae	g__	s__
K04561	EN.3	556364	2	37.5	75	0.10581347	0.005785716	k__Bacteria	p__Proteobacteria	c__Deltaproteobacteria	o__Myxococcales	f__Myxococcaceae	g__	s__
K04561	EN.3	1110313	1	0.166666667	0.166666667	0.000235141	1.29E-05	k__Bacteria	p__Proteobacteria	c__Alphaproteobacteria	o__Rhodospirillales	f__Rhodospirillaceae	g__	s__
K04561	EN.3	573054	1	8	8	0.01128677	0.000617143	k__Bacteria	p__Proteobacteria	c__Alphaproteobacteria	o__Rhizobiales	f__Hyphomicrobiaceae	g__Devosia	s__
K04561	EN.3	750016	1	0.25	0.25	0.000352712	1.93E-05	k__Bacteria	p__Bacteroidetes	c__Flavobacteriia	o__Flavobacteriales	f__[Weeksellaceae]	g__Chryseobacterium	s__
K04561	EN.3	536521	1	1.25	1.25	0.001763558	9.64E-05	k__Bacteria	p__Proteobacteria	c__Alphaproteobacteria	o__Rhodobacterales	f__Rhodobacteraceae	g__Rhodobacter	s__
K04561	EN.3	853316	1	0.5	0.5	0.000705423	3.86E-05	k__Bacteria	p__Proteobacteria	c__Gammaproteobacteria	o__Xanthomonadales	f__Sinobacteraceae	g__	s__
K04561	EN.3	152978	1	24.5	24.5	0.034565734	0.001890001	k__Bacteria	p__Proteobacteria	c__Alphaproteobacteria	o__Rhizobiales	f__Bradyrhizobiaceae	g__	s__
K04561	EN.3	568229	1	0.333333333	0.333333333	0.000470282	2.57E-05	k__Bacteria	p__Proteobacteria	c__Betaproteobacteria	o__Rhodocyclales	f__Rhodocyclaceae	g__Azospira	s__
K04561	EN.3	829499	1	0.5	0.5	0.000705423	3.86E-05	k__Bacteria	p__Proteobacteria	c__Deltaproteobacteria	o__Syntrophobacterales	f__Syntrophaceae	g__Desulfobacca	s__
K04561	EN.3	13140	1	9.5	9.5	0.01340304	0.000732857	k__Bacteria	p__Actinobacteria	c__Actinobacteria	o__Actinomycetales	f__Mycobacteriaceae	g__Mycobacterium	s__
K04561	EN.3	583673	1	0.333333333	0.333333333	0.000470282	2.57E-05	k__Bacteria	p__Proteobacteria	c__Alphaproteobacteria	o__Rhodobacterales	f__Rhodobacteraceae	g__	s__
K04561	EN.3	587754	1	0.333333333	0.333333333	0.000470282	2.57E-05	k__Bacteria	p__Proteobacteria	c__Betaproteobacteria	o__SC-I-84	f__	g__	s__
K04561	EN.3	823633	1	5.5	5.5	0.007759654	0.000424286	k__Bacteria	p__Actinobacteria	c__Actinobacteria	o__Actinomycetales	f__Mycobacteriaceae	g__Mycobacterium	s__
K04561	EN.3	817586	1	0.666666667	0.666666667	0.000940564	5.14E-05	k__Bacteria	p__Proteobacteria	c__Gammaproteobacteria	o__Thiotrichales	f__Piscirickettsiaceae	g__	s__
K04561	EN.3	536238	1	0.5	0.5	0.000705423	3.86E-05	k__Bacteria	p__Proteobacteria	c__Gammaproteobacteria	o__Xanthomonadales	f__Xanthomonadaceae	g__	s__
K04561	EN.3	1023564	1	0.333333333	0.333333333	0.000470282	2.57E-05	k__Bacteria	p__Proteobacteria	c__Betaproteobacteria	o__Burkholderiales	f__Comamonadaceae	g__Aquabacterium	s__
K04561	EN.3	636845	1	4	4	0.005643385	0.000308572	k__Bacteria	p__Proteobacteria	c__Alphaproteobacteria	o__Rhodobacterales	f__Rhodobacteraceae	g__	s__
K04561	EN.3	147674	1	0.5	0.5	0.000705423	3.86E-05	k__Bacteria	p__Proteobacteria	c__Gammaproteobacteria	o__Xanthomonadales	f__Xanthomonadaceae	g__	s__
K04561	EN.3	549666	1	3.75	3.75	0.005290674	0.000289286	k__Bacteria	p__Proteobacteria	c__Alphaproteobacteria	o__Rhodobacterales	f__Rhodobacteraceae	g__Rhodobacter	s__
K04561	EN.3	993270	1	21.33333333	21.33333333	0.030098054	0.001645715	k__Bacteria	p__Proteobacteria	c__Betaproteobacteria	o__Rhodocyclales	f__Rhodocyclaceae	g__Dechloromonas	s__
K04561	EN.3	735185	1	2.5	2.5	0.003527116	0.000192857	k__Bacteria	p__Proteobacteria	c__Alphaproteobacteria	o__Rhizobiales	f__Hyphomicrobiaceae	g__	s__
K04561	EN.3	552003	1	0.5	0.5	0.000705423	3.86E-05	k__Bacteria	p__Proteobacteria	c__Deltaproteobacteria	o__Syntrophobacterales	f__Syntrophaceae	g__Desulfomonile	s__
K04561	EN.3	856536	2	1.5	3	0.004232539	0.000231429	k__Bacteria	p__Proteobacteria	c__Deltaproteobacteria	o__Myxococcales	f__	g__	s__
K04561	EN.3	4450089	1	0.5	0.5	0.000705423	3.86E-05	k__Bacteria	p__Proteobacteria	c__Gammaproteobacteria	o__Xanthomonadales	f__Xanthomonadaceae	g__	s__
K04561	EN.3	546846	1	0.25	0.25	0.000352712	1.93E-05	k__Bacteria	p__Proteobacteria	c__Alphaproteobacteria	o__Rhodobacterales	f__Rhodobacteraceae	g__	s__
K04561	EN.3	566480	1	3	3	0.004232539	0.000231429	k__Bacteria	p__Proteobacteria	c__Betaproteobacteria	o__Rhodocyclales	f__Rhodocyclaceae	g__KD1-23	s__
K04561	EN.3	635216	1	0.5	0.5	0.000705423	3.86E-05	k__Bacteria	p__Proteobacteria	c__Gammaproteobacteria	o__Pseudomonadales	f__Moraxellaceae	g__Enhydrobacter	s__
K04561	EN.3	219551	1	0.333333333	0.333333333	0.000470282	2.57E-05	k__Bacteria	p__Proteobacteria	c__Betaproteobacteria	o__	f__	g__	s__
K04561	EN.3	257495	1	0.333333333	0.333333333	0.000470282	2.57E-05	k__Bacteria	p__Proteobacteria	c__Gammaproteobacteria	o__Methylococcales	f__	g__	s__
K04561	EN.3	854272	1	0.333333333	0.333333333	0.000470282	2.57E-05	k__Bacteria	p__Proteobacteria	c__Alphaproteobacteria	o__Rhodobacterales	f__Rhodobacteraceae	g__Paracoccus	s__
K04561	EN.3	2174310	1	1.5	1.5	0.002116269	0.000115714	k__Bacteria	p__Proteobacteria	c__Gammaproteobacteria	o__Xanthomonadales	f__Xanthomonadaceae	g__	s__
K04561	EN.3	4395040	1	1	1	0.001410846	7.71E-05	k__Bacteria	p__Acidobacteria	c__Solibacteres	o__Solibacterales	f__[Bryobacteraceae]	g__	s__
K04561	EN.3	827314	1	0.333333333	0.333333333	0.000470282	2.57E-05	k__Bacteria	p__Proteobacteria	c__Betaproteobacteria	o__Burkholderiales	f__	g__	s__
K04561	EN.3	325973	1	1	1	0.001410846	7.71E-05	k__Bacteria	p__Cyanobacteria	c__Synechococcophycideae	o__Pseudanabaenales	f__Pseudanabaenaceae	g__Leptolyngbya	s__
K04561	EN.3	584580	1	0.333333333	0.333333333	0.000470282	2.57E-05	k__Bacteria	p__Proteobacteria	c__Betaproteobacteria	o__Burkholderiales	f__Comamonadaceae	g__Hydrogenophaga	s__
K04561	EN.3	4380416	1	9	9	0.012697616	0.000694286	k__Bacteria	p__Proteobacteria	c__Gammaproteobacteria	o__Xanthomonadales	f__Sinobacteraceae	g__Hydrocarboniphaga	s__
K04561	EN.3	746799	1	16.5	16.5	0.023278963	0.001272857	k__Bacteria	p__Proteobacteria	c__Alphaproteobacteria	o__Rhodobacterales	f__Rhodobacteraceae	g__Rhodobacter	s__
K04561	EN.3	369028	1	0.666666667	0.666666667	0.000940564	5.14E-05	k__Bacteria	p__Proteobacteria	c__Deltaproteobacteria	o__Myxococcales	f__Polyangiaceae	g__Sorangium	s__
K04561	EN.3	3078469	1	0.333333333	0.333333333	0.000470282	2.57E-05	k__Bacteria	p__Proteobacteria	c__Betaproteobacteria	o__	f__	g__	s__
K04561	EN.3	557392	1	6	6	0.008465078	0.000462857	k__Bacteria	p__Proteobacteria	c__Alphaproteobacteria	o__Rhizobiales	f__Phyllobacteriaceae	g__	s__
K04561	EN.3	810486	1	11.66666667	11.66666667	0.016459873	0.0009	k__Bacteria	p__Proteobacteria	c__Betaproteobacteria	o__SC-I-84	f__	g__	s__
K04561	OS.2	4386766	1	0.333333333	0.333333333	9.18E-05	2.57E-05	k__Bacteria	p__Proteobacteria	c__Betaproteobacteria	o__	f__	g__	s__
K04561	OS.2	680644	2	0.5	1	0.000275291	7.71E-05	k__Bacteria	p__Proteobacteria	c__Deltaproteobacteria	o__Myxococcales	f__	g__	s__
K04561	OS.2	807452	1	2	2	0.000550582	0.000154286	k__Bacteria	p__Proteobacteria	c__Alphaproteobacteria	o__Rhodobacterales	f__Rhodobacteraceae	g__Rhodobacter	s__
K04561	OS.2	627435	1	2	2	0.000550582	0.000154286	k__Bacteria	p__Proteobacteria	c__Deltaproteobacteria	o__Myxococcales	f__0319-6G20	g__	s__
K04561	OS.2	519193	1	0.5	0.5	0.000137646	3.86E-05	k__Bacteria	p__Proteobacteria	c__Alphaproteobacteria	o__Rhizobiales	f__Phyllobacteriaceae	g__	s__
K04561	OS.2	754396	1	0.75	0.75	0.000206468	5.79E-05	k__Bacteria	p__Proteobacteria	c__Betaproteobacteria	o__Burkholderiales	f__	g__	s__
K04561	OS.2	521994	1	23.75	23.75	0.006538167	0.001832143	k__Bacteria	p__Proteobacteria	c__Alphaproteobacteria	o__Rhodobacterales	f__Rhodobacteraceae	g__Rhodobacter	s__
K04561	OS.2	686569	1	0.333333333	0.333333333	9.18E-05	2.57E-05	k__Bacteria	p__Proteobacteria	c__Betaproteobacteria	o__SC-I-84	f__	g__	s__
K04561	OS.2	138381	1	3	3	0.000825874	0.000231429	k__Bacteria	p__Proteobacteria	c__Alphaproteobacteria	o__Rhizobiales	f__Bradyrhizobiaceae	g__Bosea	s__genosp.
K04561	OS.2	824076	1	0.5	0.5	0.000137646	3.86E-05	k__Bacteria	p__Proteobacteria	c__Gammaproteobacteria	o__Methylococcales	f__Methylococcaceae	g__Methylocaldum	s__
K04561	OS.2	159853	1	1	1	0.000275291	7.71E-05	k__Bacteria	p__Proteobacteria	c__Deltaproteobacteria	o__MIZ46	f__	g__	s__
K04561	OS.2	153559	1	0.666666667	0.666666667	0.000183527	5.14E-05	k__Bacteria	p__Proteobacteria	c__Betaproteobacteria	o__Rhodocyclales	f__Rhodocyclaceae	g__C39	s__
K04561	OS.2	278075	1	15.66666667	15.66666667	0.004312896	0.001208572	k__Bacteria	p__Proteobacteria	c__Alphaproteobacteria	o__Sphingomonadales	f__Sphingomonadaceae	g__Zymomonas	s__
K04561	OS.2	829745	1	7.666666667	7.666666667	0.002110566	0.000591429	k__Bacteria	p__Proteobacteria	c__Betaproteobacteria	o__Burkholderiales	f__Comamonadaceae	g__	s__
K04561	OS.2	830893	1	5	5	0.001376456	0.000385714	k__Bacteria	p__Proteobacteria	c__Alphaproteobacteria	o__Rhizobiales	f__Phyllobacteriaceae	g__	s__
K04561	OS.2	804160	1	1	1	0.000275291	7.71E-05	k__Bacteria	p__Cyanobacteria	c__Oscillatoriophycideae	o__Chroococcales	f__Gomphosphaeriaceae	g__	s__
K04561	OS.2	463253	1	0.333333333	0.333333333	9.18E-05	2.57E-05	k__Bacteria	p__Proteobacteria	c__Betaproteobacteria	o__Rhodocyclales	f__Rhodocyclaceae	g__C39	s__
K04561	OS.2	115023	1	0.166666667	0.166666667	4.59E-05	1.29E-05	k__Bacteria	p__Proteobacteria	c__Alphaproteobacteria	o__Rhodospirillales	f__Rhodospirillaceae	g__Azospirillum	s__
K04561	OS.2	798634	1	2	2	0.000550582	0.000154286	k__Bacteria	p__Proteobacteria	c__Betaproteobacteria	o__Burkholderiales	f__Comamonadaceae	g__	s__
K04561	OS.2	4456312	1	0.5	0.5	0.000137646	3.86E-05	k__Bacteria	p__Proteobacteria	c__Gammaproteobacteria	o__Methylococcales	f__Methylococcaceae	g__Methylocaldum	s__
K04561	OS.2	4296769	1	2	2	0.000550582	0.000154286	k__Bacteria	p__Proteobacteria	c__Deltaproteobacteria	o__Myxococcales	f__	g__	s__
K04561	OS.2	2641600	1	26	26	0.007157572	0.002005715	k__Bacteria	p__Proteobacteria	c__Gammaproteobacteria	o__Xanthomonadales	f__Xanthomonadaceae	g__	s__
K04561	OS.2	869526	1	0.333333333	0.333333333	9.18E-05	2.57E-05	k__Bacteria	p__Proteobacteria	c__Betaproteobacteria	o__Rhodocyclales	f__Rhodocyclaceae	g__Dechloromonas	s__
K04561	OS.2	777103	1	0.5	0.5	0.000137646	3.86E-05	k__Bacteria	p__Proteobacteria	c__Gammaproteobacteria	o__PYR10d3	f__	g__	s__
K04561	OS.2	544772	1	25.5	25.5	0.007019926	0.001967143	k__Bacteria	p__Proteobacteria	c__Alphaproteobacteria	o__Rhizobiales	f__Hyphomicrobiaceae	g__Devosia	s__
K04561	OS.2	558915	1	10.5	10.5	0.002890558	0.00081	k__Bacteria	p__Proteobacteria	c__Betaproteobacteria	o__Burkholderiales	f__Burkholderiaceae	g__	s__
K04561	OS.2	733046	2	0.5	1	0.000275291	7.71E-05	k__Bacteria	p__Proteobacteria	c__Deltaproteobacteria	o__Myxococcales	f__	g__	s__
K04561	OS.2	1105514	1	5	5	0.001376456	0.000385714	k__Bacteria	p__Proteobacteria	c__Betaproteobacteria	o__Rhodocyclales	f__Rhodocyclaceae	g__Dechloromonas	s__
K04561	OS.2	593511	1	0.333333333	0.333333333	9.18E-05	2.57E-05	k__Bacteria	p__Proteobacteria	c__Betaproteobacteria	o__Ellin6067	f__	g__	s__
K04561	OS.2	88634	1	0.5	0.5	0.000137646	3.86E-05	k__Bacteria	p__Proteobacteria	c__Gammaproteobacteria	o__Chromatiales	f__	g__	s__
K04561	OS.2	647775	1	32	32	0.00880932	0.002468572	k__Bacteria	p__Proteobacteria	c__Betaproteobacteria	o__Burkholderiales	f__Comamonadaceae	g__	s__
K04561	OS.2	3447869	1	0.5	0.5	0.000137646	3.86E-05	k__Bacteria	p__Proteobacteria	c__Betaproteobacteria	o__Burkholderiales	f__	g__	s__
K04561	OS.2	166838	1	0.333333333	0.333333333	9.18E-05	2.57E-05	k__Bacteria	p__Proteobacteria	c__Betaproteobacteria	o__Burkholderiales	f__Comamonadaceae	g__Rubrivivax	s__
K04561	OS.2	1072787	1	968	968	0.266481916	0.074674306	k__Bacteria	p__Proteobacteria	c__Gammaproteobacteria	o__Xanthomonadales	f__Xanthomonadaceae	g__Thermomonas	s__
K04561	OS.2	4151701	1	16.5	16.5	0.004542305	0.001272857	k__Bacteria	p__Proteobacteria	c__Gammaproteobacteria	o__Xanthomonadales	f__Xanthomonadaceae	g__	s__
K04561	OS.2	989109	1	0.333333333	0.333333333	9.18E-05	2.57E-05	k__Bacteria	p__Proteobacteria	c__Alphaproteobacteria	o__Sphingomonadales	f__Sphingomonadaceae	g__Kaistobacter	s__
K04561	OS.2	888396	1	6.666666667	6.666666667	0.001835275	0.000514286	k__Bacteria	p__Proteobacteria	c__Betaproteobacteria	o__Burkholderiales	f__Comamonadaceae	g__Hydrogenophaga	s__
K04561	OS.2	539866	1	3.666666667	3.666666667	0.001009401	0.000282857	k__Bacteria	p__Proteobacteria	c__Gammaproteobacteria	o__Thiotrichales	f__Piscirickettsiaceae	g__	s__
K04561	OS.2	196934	1	0.25	0.25	6.88E-05	1.93E-05	k__Bacteria	p__Proteobacteria	c__Gammaproteobacteria	o__Pseudomonadales	f__Pseudomonadaceae	g__	s__
K04561	OS.2	150612	1	0.5	0.5	0.000137646	3.86E-05	k__Bacteria	p__Proteobacteria	c__Deltaproteobacteria	o__	f__	g__	s__
K04561	OS.2	578490	1	1.5	1.5	0.000412937	0.000115714	k__Bacteria	p__Proteobacteria	c__Gammaproteobacteria	o__Xanthomonadales	f__Xanthomonadaceae	g__	s__
K04561	OS.2	525171	1	0.5	0.5	0.000137646	3.86E-05	k__Bacteria	p__Proteobacteria	c__Deltaproteobacteria	o__Bdellovibrionales	f__Bdellovibrionaceae	g__Bdellovibrio	s__
K04561	OS.2	690515	1	0.333333333	0.333333333	9.18E-05	2.57E-05	k__Bacteria	p__Proteobacteria	c__Betaproteobacteria	o__Rhodocyclales	f__Rhodocyclaceae	g__Azospira	s__
K04561	OS.2	1736825	1	0.333333333	0.333333333	9.18E-05	2.57E-05	k__Bacteria	p__Proteobacteria	c__Betaproteobacteria	o__Burkholderiales	f__Comamonadaceae	g__Hydrogenophaga	s__
K04561	OS.2	674370	1	14.5	14.5	0.003991723	0.001118572	k__Bacteria	p__Proteobacteria	c__Alphaproteobacteria	o__Rhizobiales	f__Hyphomicrobiaceae	g__Devosia	s__
K04561	OS.2	3237	1	1	1	0.000275291	7.71E-05	k__Bacteria	p__Cyanobacteria	c__Oscillatoriophycideae	o__Chroococcales	f__Microcystaceae	g__Microcystis	s__
K04561	OS.2	917635	1	1.5	1.5	0.000412937	0.000115714	k__Bacteria	p__Proteobacteria	c__Alphaproteobacteria	o__Rhizobiales	f__Hyphomicrobiaceae	g__	s__
K04561	OS.2	830539	1	0.666666667	0.666666667	0.000183527	5.14E-05	k__Bacteria	p__Proteobacteria	c__Deltaproteobacteria	o__Myxococcales	f__Polyangiaceae	g__	s__
K04561	OS.2	825276	1	5.666666667	5.666666667	0.001559984	0.000437143	k__Bacteria	p__Proteobacteria	c__Betaproteobacteria	o__SC-I-84	f__	g__	s__
K04561	OS.2	577289	1	1.5	1.5	0.000412937	0.000115714	k__Bacteria	p__Proteobacteria	c__Alphaproteobacteria	o__Rhizobiales	f__Hyphomicrobiaceae	g__Devosia	s__
K04561	OS.2	531901	1	0.333333333	0.333333333	9.18E-05	2.57E-05	k__Bacteria	p__Proteobacteria	c__Betaproteobacteria	o__Rhodocyclales	f__Rhodocyclaceae	g__	s__
K04561	OS.2	4339765	1	1	1	0.000275291	7.71E-05	k__Bacteria	p__Acidobacteria	c__Solibacteres	o__Solibacterales	f__	g__	s__
K04561	OS.2	511321	1	0.5	0.5	0.000137646	3.86E-05	k__Bacteria	p__Proteobacteria	c__Alphaproteobacteria	o__Rhizobiales	f__Hyphomicrobiaceae	g__Devosia	s__
K04561	OS.2	221410	2	0.5	1	0.000275291	7.71E-05	k__Bacteria	p__Proteobacteria	c__Deltaproteobacteria	o__Myxococcales	f__	g__	s__
K04561	OS.2	7908	1	1	1	0.000275291	7.71E-05	k__Bacteria	p__Proteobacteria	c__Gammaproteobacteria	o__Legionellales	f__Legionellaceae	g__Legionella	s__pneumophila
K04561	OS.2	846104	2	5.333333333	10.66666667	0.00293644	0.000822857	k__Bacteria	p__Proteobacteria	c__Betaproteobacteria	o__Burkholderiales	f__Comamonadaceae	g__Diaphorobacter	s__
K04561	OS.2	253712	1	1	1	0.000275291	7.71E-05	k__Bacteria	p__Proteobacteria	c__Deltaproteobacteria	o__Syntrophobacterales	f__Syntrophobacteraceae	g__	s__
K04561	OS.2	149268	1	4.666666667	4.666666667	0.001284692	0.00036	k__Bacteria	p__Proteobacteria	c__Betaproteobacteria	o__Rhodocyclales	f__Rhodocyclaceae	g__	s__
K04561	OS.2	4357991	1	0.5	0.5	0.000137646	3.86E-05	k__Bacteria	p__Proteobacteria	c__Deltaproteobacteria	o__Bdellovibrionales	f__Bdellovibrionaceae	g__Bdellovibrio	s__
K04561	OS.2	1106617	1	12	12	0.003303495	0.000925715	k__Bacteria	p__Proteobacteria	c__Betaproteobacteria	o__Burkholderiales	f__Comamonadaceae	g__	s__
K04561	OS.2	383023	1	0.333333333	0.333333333	9.18E-05	2.57E-05	k__Bacteria	p__Proteobacteria	c__Alphaproteobacteria	o__Rhizobiales	f__Brucellaceae	g__	s__
K04561	OS.2	583548	1	1.333333333	1.333333333	0.000367055	0.000102857	k__Bacteria	p__Proteobacteria	c__Deltaproteobacteria	o__Desulfuromonadales	f__Geobacteraceae	g__Geobacter	s__
K04561	OS.2	754285	1	0.333333333	0.333333333	9.18E-05	2.57E-05	k__Bacteria	p__Proteobacteria	c__Betaproteobacteria	o__	f__	g__	s__
K04561	OS.2	62406	1	1	1	0.000275291	7.71E-05	k__Bacteria	p__Proteobacteria	c__Alphaproteobacteria	o__Rhizobiales	f__Bradyrhizobiaceae	g__Bosea	s__genosp.
K04561	OS.2	955582	1	30.5	30.5	0.008396383	0.002352858	k__Bacteria	p__Proteobacteria	c__Gammaproteobacteria	o__Xanthomonadales	f__Xanthomonadaceae	g__	s__
K04561	OS.2	365866	1	2.666666667	2.666666667	0.00073411	0.000205714	k__Bacteria	p__Proteobacteria	c__Betaproteobacteria	o__Rhodocyclales	f__Rhodocyclaceae	g__	s__
K04561	OS.2	364155	1	0.333333333	0.333333333	9.18E-05	2.57E-05	k__Bacteria	p__Proteobacteria	c__Alphaproteobacteria	o__Sphingomonadales	f__Sphingomonadaceae	g__Kaistobacter	s__
K04561	OS.2	706547	1	5.333333333	5.333333333	0.00146822	0.000411429	k__Bacteria	p__Proteobacteria	c__Betaproteobacteria	o__Rhodocyclales	f__Rhodocyclaceae	g__	s__
K04561	OS.2	772762	1	8.5	8.5	0.002339975	0.000655714	k__Bacteria	p__Proteobacteria	c__Gammaproteobacteria	o__	f__	g__	s__
K04561	OS.2	278130	2	0.2	0.4	0.000110116	3.09E-05	k__Bacteria	p__Proteobacteria	c__Gammaproteobacteria	o__	f__	g__	s__
K04561	OS.2	237479	1	0.5	0.5	0.000137646	3.86E-05	k__Bacteria	p__Proteobacteria	c__Deltaproteobacteria	o__	f__	g__	s__
K04561	OS.2	828254	1	1	1	0.000275291	7.71E-05	k__Bacteria	p__Proteobacteria	c__Gammaproteobacteria	o__Xanthomonadales	f__Xanthomonadaceae	g__	s__
K04561	OS.2	4394695	2	2.333333333	4.666666667	0.001284692	0.00036	k__Bacteria	p__Proteobacteria	c__Betaproteobacteria	o__Burkholderiales	f__Comamonadaceae	g__	s__
K04561	OS.2	560075	1	0.333333333	0.333333333	9.18E-05	2.57E-05	k__Bacteria	p__Proteobacteria	c__Gammaproteobacteria	o__Pseudomonadales	f__Pseudomonadaceae	g__Pseudomonas	s__
K04561	OS.2	843074	1	6.333333333	6.333333333	0.001743511	0.000488572	k__Bacteria	p__Proteobacteria	c__Alphaproteobacteria	o__Rhizobiales	f__Aurantimonadaceae	g__	s__
K04561	OS.2	321764	1	0.333333333	0.333333333	9.18E-05	2.57E-05	k__Bacteria	p__Proteobacteria	c__Alphaproteobacteria	o__Sphingomonadales	f__Sphingomonadaceae	g__Sphingomonas	s__
K04561	OS.2	545121	1	0.666666667	0.666666667	0.000183527	5.14E-05	k__Bacteria	p__Proteobacteria	c__Betaproteobacteria	o__SC-I-84	f__	g__	s__
K04561	OS.2	697479	1	3.333333333	3.333333333	0.000917637	0.000257143	k__Bacteria	p__Proteobacteria	c__Betaproteobacteria	o__Burkholderiales	f__Comamonadaceae	g__Tepidimonas	s__
K04561	OS.2	846710	1	1.5	1.5	0.000412937	0.000115714	k__Bacteria	p__Proteobacteria	c__Betaproteobacteria	o__Burkholderiales	f__Comamonadaceae	g__	s__
K04561	OS.2	712798	1	1	1	0.000275291	7.71E-05	k__Bacteria	p__Proteobacteria	c__Betaproteobacteria	o__Burkholderiales	f__Comamonadaceae	g__	s__
K04561	OS.2	942852	1	1	1	0.000275291	7.71E-05	k__Bacteria	p__Proteobacteria	c__Betaproteobacteria	o__Burkholderiales	f__Comamonadaceae	g__Aquabacterium	s__
K04561	OS.2	784524	1	1	1	0.000275291	7.71E-05	k__Bacteria	p__Proteobacteria	c__Betaproteobacteria	o__Rhodocyclales	f__Rhodocyclaceae	g__Dechloromonas	s__
K04561	OS.2	541609	1	2.5	2.5	0.000688228	0.000192857	k__Bacteria	p__Cyanobacteria	c__Synechococcophycideae	o__Pseudanabaenales	f__Pseudanabaenaceae	g__Leptolyngbya	s__
K04561	OS.2	4383956	1	1	1	0.000275291	7.71E-05	k__Bacteria	p__Proteobacteria	c__Betaproteobacteria	o__	f__	g__	s__
K04561	OS.2	635410	1	1.666666667	1.666666667	0.000458819	0.000128571	k__Bacteria	p__Proteobacteria	c__Betaproteobacteria	o__Burkholderiales	f__Comamonadaceae	g__	s__
K04561	OS.2	141461	1	1.5	1.5	0.000412937	0.000115714	k__Bacteria	p__Proteobacteria	c__Gammaproteobacteria	o__Xanthomonadales	f__Xanthomonadaceae	g__	s__
K04561	OS.2	831179	1	1.333333333	1.333333333	0.000367055	0.000102857	k__Bacteria	p__Proteobacteria	c__Betaproteobacteria	o__Burkholderiales	f__Comamonadaceae	g__	s__
K04561	OS.2	4347748	1	1	1	0.000275291	7.71E-05	k__Bacteria	p__Proteobacteria	c__Alphaproteobacteria	o__Rhizobiales	f__Xanthobacteraceae	g__Ancylobacter	s__
K04561	OS.2	559328	1	6.333333333	6.333333333	0.001743511	0.000488572	k__Bacteria	p__Proteobacteria	c__Alphaproteobacteria	o__Rhodobacterales	f__Rhodobacteraceae	g__	s__
K04561	OS.2	27216	1	1	1	0.000275291	7.71E-05	k__Bacteria	p__Proteobacteria	c__Gammaproteobacteria	o__Xanthomonadales	f__Xanthomonadaceae	g__Thermomonas	s__
K04561	OS.2	247509	1	0.333333333	0.333333333	9.18E-05	2.57E-05	k__Bacteria	p__Proteobacteria	c__Alphaproteobacteria	o__Sphingomonadales	f__Sphingomonadaceae	g__Kaistobacter	s__
K04561	OS.2	546165	1	2.333333333	2.333333333	0.000642346	0.00018	k__Bacteria	p__Proteobacteria	c__Betaproteobacteria	o__Burkholderiales	f__Comamonadaceae	g__Hydrogenophaga	s__
K04561	OS.2	346019	1	0.666666667	0.666666667	0.000183527	5.14E-05	k__Bacteria	p__Proteobacteria	c__Betaproteobacteria	o__Burkholderiales	f__Alcaligenaceae	g__	s__
K04561	OS.2	3392648	1	0.333333333	0.333333333	9.18E-05	2.57E-05	k__Bacteria	p__Proteobacteria	c__Betaproteobacteria	o__Rhodocyclales	f__Rhodocyclaceae	g__Dok59	s__
K04561	OS.2	584071	1	0.5	0.5	0.000137646	3.86E-05	k__Bacteria	p__Proteobacteria	c__Gammaproteobacteria	o__HOC36	f__	g__	s__
K04561	OS.2	357816	1	1.5	1.5	0.000412937	0.000115714	k__Bacteria	p__Proteobacteria	c__Gammaproteobacteria	o__Methylococcales	f__Methylococcaceae	g__Methylocaldum	s__
K04561	OS.2	325677	1	1.5	1.5	0.000412937	0.000115714	k__Bacteria	p__Proteobacteria	c__Alphaproteobacteria	o__Rhizobiales	f__Hyphomicrobiaceae	g__	s__
K04561	OS.2	593751	1	5.333333333	5.333333333	0.00146822	0.000411429	k__Bacteria	p__Proteobacteria	c__Betaproteobacteria	o__SC-I-84	f__	g__	s__
K04561	OS.2	4458357	1	2.166666667	2.166666667	0.000596464	0.000167143	k__Bacteria	p__Proteobacteria	c__Alphaproteobacteria	o__Rhodospirillales	f__Rhodospirillaceae	g__Azospirillum	s__
K04561	OS.2	812921	1	0.333333333	0.333333333	9.18E-05	2.57E-05	k__Bacteria	p__Proteobacteria	c__Alphaproteobacteria	o__Rhodobacterales	f__Rhodobacteraceae	g__Paracoccus	s__marcusii
K04561	OS.2	808856	1	7	7	0.001927039	0.00054	k__Bacteria	p__Proteobacteria	c__Deltaproteobacteria	o__NB1-j	f__JTB38	g__	s__
K04561	OS.2	825639	1	1	1	0.000275291	7.71E-05	k__Bacteria	p__Acidobacteria	c__Solibacteres	o__Solibacterales	f__	g__	s__
K04561	OS.2	1121060	1	1.5	1.5	0.000412937	0.000115714	k__Bacteria	p__Proteobacteria	c__Deltaproteobacteria	o__NB1-j	f__	g__	s__
K04561	OS.2	814183	1	1.333333333	1.333333333	0.000367055	0.000102857	k__Bacteria	p__Proteobacteria	c__Betaproteobacteria	o__Ellin6067	f__	g__	s__
K04561	OS.2	332552	1	1	1	0.000275291	7.71E-05	k__Bacteria	p__Proteobacteria	c__Gammaproteobacteria	o__Xanthomonadales	f__Xanthomonadaceae	g__	s__
K04561	OS.2	684389	1	1	1	0.000275291	7.71E-05	k__Bacteria	p__Proteobacteria	c__Alphaproteobacteria	o__	f__	g__	s__
K04561	OS.2	580578	1	1	1	0.000275291	7.71E-05	k__Bacteria	p__Proteobacteria	c__Betaproteobacteria	o__Burkholderiales	f__Comamonadaceae	g__	s__
K04561	OS.2	957166	1	1.25	1.25	0.000344114	9.64E-05	k__Bacteria	p__Proteobacteria	c__Betaproteobacteria	o__Burkholderiales	f__Comamonadaceae	g__	s__
K04561	OS.2	573373	1	44	44	0.012112814	0.003394287	k__Bacteria	p__Proteobacteria	c__Gammaproteobacteria	o__HOC36	f__	g__	s__
K04561	OS.2	499118	1	0.5	0.5	0.000137646	3.86E-05	k__Bacteria	p__Proteobacteria	c__Betaproteobacteria	o__Burkholderiales	f__Comamonadaceae	g__	s__
K04561	OS.2	2232179	1	4	4	0.001101165	0.000308572	k__Bacteria	p__Acidobacteria	c__Solibacteres	o__Solibacterales	f__	g__	s__
K04561	OS.2	850135	1	14.66666667	14.66666667	0.004037605	0.001131429	k__Bacteria	p__Proteobacteria	c__Betaproteobacteria	o__Burkholderiales	f__Comamonadaceae	g__	s__
K04561	OS.2	3704350	1	0.666666667	0.666666667	0.000183527	5.14E-05	k__Bacteria	p__Cyanobacteria	c__Oscillatoriophycideae	o__Chroococcales	f__Microcystaceae	g__Microcystis	s__
K04561	OS.2	818234	1	884.5	884.5	0.243495098	0.068232875	k__Bacteria	p__Proteobacteria	c__Gammaproteobacteria	o__Xanthomonadales	f__Xanthomonadaceae	g__Lysobacter	s__
K04561	OS.2	580869	1	17.5	17.5	0.004817597	0.00135	k__Bacteria	p__Proteobacteria	c__Deltaproteobacteria	o__Syntrophobacterales	f__Syntrophaceae	g__Desulfomonile	s__
K04561	OS.2	1052930	1	14.5	14.5	0.003991723	0.001118572	k__Bacteria	p__Proteobacteria	c__Gammaproteobacteria	o__Xanthomonadales	f__Xanthomonadaceae	g__Luteimonas	s__
K04561	OS.2	244727	1	35.66666667	35.66666667	0.009818721	0.002751429	k__Bacteria	p__Proteobacteria	c__Betaproteobacteria	o__Burkholderiales	f__Comamonadaceae	g__	s__
K04561	OS.2	682601	1	3.25	3.25	0.000894697	0.000250714	k__Bacteria	p__Proteobacteria	c__Alphaproteobacteria	o__Rhodobacterales	f__Rhodobacteraceae	g__Rhodobacter	s__
K04561	OS.2	759624	1	0.666666667	0.666666667	0.000183527	5.14E-05	k__Bacteria	p__Proteobacteria	c__Betaproteobacteria	o__Burkholderiales	f__Oxalobacteraceae	g__	s__
K04561	OS.2	110041	1	1.5	1.5	0.000412937	0.000115714	k__Bacteria	p__Proteobacteria	c__Gammaproteobacteria	o__Methylococcales	f__Methylococcaceae	g__Methylocaldum	s__
K04561	OS.2	4362246	1	1	1	0.000275291	7.71E-05	k__Bacteria	p__Proteobacteria	c__Betaproteobacteria	o__Burkholderiales	f__Comamonadaceae	g__	s__
K04561	OS.2	3025389	1	1.333333333	1.333333333	0.000367055	0.000102857	k__Bacteria	p__Proteobacteria	c__Betaproteobacteria	o__Burkholderiales	f__Comamonadaceae	g__Hydrogenophaga	s__
K04561	OS.2	704462	1	35.33333333	35.33333333	0.009726957	0.002725715	k__Bacteria	p__Proteobacteria	c__Betaproteobacteria	o__Burkholderiales	f__Comamonadaceae	g__	s__
K04561	OS.2	849118	1	89	89	0.02450092	0.006865716	k__Bacteria	p__Proteobacteria	c__Alphaproteobacteria	o__Rhizobiales	f__Hyphomicrobiaceae	g__Devosia	s__
K04561	OS.2	4319981	1	0.666666667	0.666666667	0.000183527	5.14E-05	k__Bacteria	p__Proteobacteria	c__Betaproteobacteria	o__Rhodocyclales	f__Rhodocyclaceae	g__Propionivibrio	s__
K04561	OS.2	748147	1	1	1	0.000275291	7.71E-05	k__Bacteria	p__Proteobacteria	c__Deltaproteobacteria	o__Myxococcales	f__	g__	s__
K04561	OS.2	540746	1	1.666666667	1.666666667	0.000458819	0.000128571	k__Bacteria	p__Proteobacteria	c__Betaproteobacteria	o__Rhodocyclales	f__Rhodocyclaceae	g__Dechloromonas	s__
K04561	OS.2	1139285	1	1.333333333	1.333333333	0.000367055	0.000102857	k__Bacteria	p__Proteobacteria	c__Alphaproteobacteria	o__Sphingomonadales	f__Sphingomonadaceae	g__	s__
K04561	OS.2	1011361	1	0.5	0.5	0.000137646	3.86E-05	k__Bacteria	p__Proteobacteria	c__Gammaproteobacteria	o__Legionellales	f__Legionellaceae	g__Legionella	s__
K04561	OS.2	136151	1	0.333333333	0.333333333	9.18E-05	2.57E-05	k__Bacteria	p__Proteobacteria	c__Alphaproteobacteria	o__Sphingomonadales	f__Sphingomonadaceae	g__Kaistobacter	s__
K04561	OS.2	2194878	1	1.5	1.5	0.000412937	0.000115714	k__Bacteria	p__Proteobacteria	c__Alphaproteobacteria	o__Rhodobacterales	f__Rhodobacteraceae	g__Rhodobacter	s__
K04561	OS.2	239128	1	1.333333333	1.333333333	0.000367055	0.000102857	k__Bacteria	p__Proteobacteria	c__Betaproteobacteria	o__Rhodocyclales	f__Rhodocyclaceae	g__	s__
K04561	OS.2	4353000	1	0.333333333	0.333333333	9.18E-05	2.57E-05	k__Bacteria	p__Proteobacteria	c__Betaproteobacteria	o__Thiobacterales	f__	g__	s__
K04561	OS.2	711023	1	1	1	0.000275291	7.71E-05	k__Bacteria	p__Proteobacteria	c__Gammaproteobacteria	o__Xanthomonadales	f__Xanthomonadaceae	g__	s__
K04561	OS.2	336784	1	0.2	0.2	5.51E-05	1.54E-05	k__Bacteria	p__Firmicutes	c__Clostridia	o__Clostridiales	f__Peptococcaceae	g__Desulfosporosinus	s__meridiei
K04561	OS.2	4345857	1	0.333333333	0.333333333	9.18E-05	2.57E-05	k__Bacteria	p__Proteobacteria	c__Deltaproteobacteria	o__Myxococcales	f__	g__	s__
K04561	OS.2	590601	1	21.66666667	21.66666667	0.005964643	0.001671429	k__Bacteria	p__Proteobacteria	c__Betaproteobacteria	o__Burkholderiales	f__Oxalobacteraceae	g__	s__
K04561	OS.2	704995	1	0.25	0.25	6.88E-05	1.93E-05	k__Bacteria	p__Proteobacteria	c__Alphaproteobacteria	o__Rhodobacterales	f__Rhodobacteraceae	g__Rhodobacter	s__
K04561	OS.2	346925	1	3.5	3.5	0.000963519	0.00027	k__Bacteria	p__Proteobacteria	c__Deltaproteobacteria	o__Syntrophobacterales	f__Syntrophobacteraceae	g__	s__
K04561	OS.2	790312	1	0.333333333	0.333333333	9.18E-05	2.57E-05	k__Bacteria	p__Proteobacteria	c__Gammaproteobacteria	o__Xanthomonadales	f__Xanthomonadaceae	g__	s__
K04561	OS.2	548961	1	1	1	0.000275291	7.71E-05	k__Bacteria	p__Proteobacteria	c__Gammaproteobacteria	o__Thiotrichales	f__Piscirickettsiaceae	g__	s__
K04561	OS.2	578293	1	0.333333333	0.333333333	9.18E-05	2.57E-05	k__Bacteria	p__Proteobacteria	c__Betaproteobacteria	o__Ellin6067	f__	g__	s__
K04561	OS.2	4349833	1	2.5	2.5	0.000688228	0.000192857	k__Bacteria	p__Proteobacteria	c__Deltaproteobacteria	o__NB1-j	f__	g__	s__
K04561	OS.2	412392	1	0.333333333	0.333333333	9.18E-05	2.57E-05	k__Bacteria	p__Proteobacteria	c__Betaproteobacteria	o__Burkholderiales	f__Comamonadaceae	g__	s__
K04561	OS.2	580223	1	20.33333333	20.33333333	0.005597588	0.001568572	k__Bacteria	p__Proteobacteria	c__Alphaproteobacteria	o__Rhodobacterales	f__Rhodobacteraceae	g__Phaeobacter	s__
K04561	OS.2	1053775	1	14.5	14.5	0.003991723	0.001118572	k__Bacteria	p__Proteobacteria	c__Alphaproteobacteria	o__Rhizobiales	f__Hyphomicrobiaceae	g__Devosia	s__
K04561	OS.2	555683	1	18	18	0.004955242	0.001388572	k__Bacteria	p__Proteobacteria	c__Betaproteobacteria	o__Rhodocyclales	f__Rhodocyclaceae	g__	s__
K04561	OS.2	4041620	1	1.333333333	1.333333333	0.000367055	0.000102857	k__Bacteria	p__Proteobacteria	c__Gammaproteobacteria	o__Thiotrichales	f__Piscirickettsiaceae	g__	s__
K04561	OS.2	546434	1	0.25	0.25	6.88E-05	1.93E-05	k__Bacteria	p__Proteobacteria	c__Betaproteobacteria	o__Burkholderiales	f__Burkholderiaceae	g__	s__
K04561	OS.2	913849	1	14.5	14.5	0.003991723	0.001118572	k__Bacteria	p__Proteobacteria	c__Alphaproteobacteria	o__Rhizobiales	f__Hyphomicrobiaceae	g__Devosia	s__
K04561	OS.2	343608	1	0.5	0.5	0.000137646	3.86E-05	k__Bacteria	p__Proteobacteria	c__Betaproteobacteria	o__Burkholderiales	f__Comamonadaceae	g__Limnohabitans	s__
K04561	OS.2	4441793	1	0.333333333	0.333333333	9.18E-05	2.57E-05	k__Bacteria	p__Proteobacteria	c__Alphaproteobacteria	o__Rhodobacterales	f__Rhodobacteraceae	g__	s__
K04561	OS.2	1108275	1	19	19	0.005230533	0.001465715	k__Bacteria	p__Proteobacteria	c__Betaproteobacteria	o__Burkholderiales	f__Comamonadaceae	g__Limnohabitans	s__
K04561	OS.2	558943	1	1.5	1.5	0.000412937	0.000115714	k__Bacteria	p__Proteobacteria	c__Deltaproteobacteria	o__Syntrophobacterales	f__Syntrophaceae	g__Desulfomonile	s__
K04561	OS.2	266579	1	0.166666667	0.166666667	4.59E-05	1.29E-05	k__Bacteria	p__Proteobacteria	c__Alphaproteobacteria	o__Rhodospirillales	f__Rhodospirillaceae	g__	s__
K04561	OS.2	804883	1	2	2	0.000550582	0.000154286	k__Bacteria	p__Proteobacteria	c__Deltaproteobacteria	o__Myxococcales	f__	g__	s__
K04561	OS.2	689696	1	0.333333333	0.333333333	9.18E-05	2.57E-05	k__Bacteria	p__Proteobacteria	c__Betaproteobacteria	o__Burkholderiales	f__Comamonadaceae	g__	s__
K04561	OS.2	1105814	1	0.25	0.25	6.88E-05	1.93E-05	k__Bacteria	p__Proteobacteria	c__Alphaproteobacteria	o__Rhizobiales	f__Bradyrhizobiaceae	g__Bradyrhizobium	s__
K04561	OS.2	903626	1	0.666666667	0.666666667	0.000183527	5.14E-05	k__Bacteria	p__Proteobacteria	c__Deltaproteobacteria	o__Myxococcales	f__	g__	s__
K04561	OS.2	754088	1	1.25	1.25	0.000344114	9.64E-05	k__Bacteria	p__Proteobacteria	c__Alphaproteobacteria	o__Rhodobacterales	f__Rhodobacteraceae	g__Rhodobacter	s__
K04561	OS.2	817783	1	0.333333333	0.333333333	9.18E-05	2.57E-05	k__Bacteria	p__Proteobacteria	c__Alphaproteobacteria	o__Rhizobiales	f__Brucellaceae	g__Ochrobactrum	s__
K04561	OS.2	4482278	1	1.25	1.25	0.000344114	9.64E-05	k__Bacteria	p__Proteobacteria	c__Alphaproteobacteria	o__Rhodobacterales	f__Rhodobacteraceae	g__	s__
K04561	OS.2	574991	1	10	10	0.002752912	0.000771429	k__Bacteria	p__Proteobacteria	c__Betaproteobacteria	o__Burkholderiales	f__Comamonadaceae	g__Rubrivivax	s__
K04561	OS.2	564748	1	1.333333333	1.333333333	0.000367055	0.000102857	k__Bacteria	p__Proteobacteria	c__Betaproteobacteria	o__Rhodocyclales	f__Rhodocyclaceae	g__Dechloromonas	s__
K04561	OS.2	583768	1	0.333333333	0.333333333	9.18E-05	2.57E-05	k__Bacteria	p__Proteobacteria	c__Betaproteobacteria	o__Rhodocyclales	f__Rhodocyclaceae	g__Propionivibrio	s__
K04561	OS.2	583766	1	2.333333333	2.333333333	0.000642346	0.00018	k__Bacteria	p__Proteobacteria	c__Betaproteobacteria	o__Burkholderiales	f__Comamonadaceae	g__	s__
K04561	OS.2	2651351	1	1	1	0.000275291	7.71E-05	k__Bacteria	p__Proteobacteria	c__Betaproteobacteria	o__Burkholderiales	f__	g__	s__
K04561	OS.2	586914	2	1.5	3	0.000825874	0.000231429	k__Bacteria	p__Proteobacteria	c__Deltaproteobacteria	o__Desulfuromonadales	f__Geobacteraceae	g__Geobacter	s__
K04561	OS.2	547824	1	0.5	0.5	0.000137646	3.86E-05	k__Bacteria	p__Proteobacteria	c__Betaproteobacteria	o__Burkholderiales	f__Comamonadaceae	g__	s__
K04561	OS.2	254765	2	0.333333333	0.666666667	0.000183527	5.14E-05	k__Bacteria	p__Proteobacteria	c__Gammaproteobacteria	o__Methylococcales	f__Methylococcaceae	g__	s__
K04561	OS.2	4248036	1	0.5	0.5	0.000137646	3.86E-05	k__Bacteria	p__Proteobacteria	c__Gammaproteobacteria	o__Xanthomonadales	f__Xanthomonadaceae	g__Thermomonas	s__fusca
K04561	OS.2	945478	1	2	2	0.000550582	0.000154286	k__Bacteria	p__Proteobacteria	c__Gammaproteobacteria	o__Xanthomonadales	f__Xanthomonadaceae	g__	s__
K04561	OS.2	579765	1	0.5	0.5	0.000137646	3.86E-05	k__Bacteria	p__Proteobacteria	c__Betaproteobacteria	o__Gallionellales	f__Gallionellaceae	g__Gallionella	s__
K04561	OS.2	1115299	1	0.333333333	0.333333333	9.18E-05	2.57E-05	k__Bacteria	p__Proteobacteria	c__Betaproteobacteria	o__Rhodocyclales	f__Rhodocyclaceae	g__	s__
K04561	OS.2	543416	1	54.75	54.75	0.015072195	0.004223573	k__Bacteria	p__Proteobacteria	c__Alphaproteobacteria	o__Rhodobacterales	f__Rhodobacteraceae	g__Rhodobacter	s__
K04561	OS.2	333628	1	0.5	0.5	0.000137646	3.86E-05	k__Bacteria	p__Proteobacteria	c__Gammaproteobacteria	o__Xanthomonadales	f__Xanthomonadaceae	g__Lysobacter	s__
K04561	OS.2	1144790	1	0.333333333	0.333333333	9.18E-05	2.57E-05	k__Bacteria	p__Proteobacteria	c__Betaproteobacteria	o__Rhodocyclales	f__Rhodocyclaceae	g__	s__
K04561	OS.2	940737	1	8	8	0.00220233	0.000617143	k__Bacteria	p__Proteobacteria	c__Betaproteobacteria	o__Burkholderiales	f__Comamonadaceae	g__	s__
K04561	OS.2	689559	1	0.666666667	0.666666667	0.000183527	5.14E-05	k__Bacteria	p__Proteobacteria	c__Betaproteobacteria	o__Rhodocyclales	f__Rhodocyclaceae	g__	s__
K04561	OS.2	1688393	1	0.333333333	0.333333333	9.18E-05	2.57E-05	k__Bacteria	p__Proteobacteria	c__Betaproteobacteria	o__Rhodocyclales	f__Rhodocyclaceae	g__Propionivibrio	s__
K04561	OS.2	1122784	1	1.333333333	1.333333333	0.000367055	0.000102857	k__Bacteria	p__Proteobacteria	c__Betaproteobacteria	o__SC-I-84	f__	g__	s__
K04561	OS.2	3560258	1	0.5	0.5	0.000137646	3.86E-05	k__Bacteria	p__Proteobacteria	c__Gammaproteobacteria	o__Chromatiales	f__Chromatiaceae	g__Thiocapsa	s__
K04561	OS.2	974121	1	0.166666667	0.166666667	4.59E-05	1.29E-05	k__Bacteria	p__Proteobacteria	c__Gammaproteobacteria	o__Pseudomonadales	f__Pseudomonadaceae	g__Pseudomonas	s__
K04561	OS.2	253816	1	0.5	0.5	0.000137646	3.86E-05	k__Bacteria	p__Proteobacteria	c__	o__	f__	g__	s__
K04561	OS.2	962122	1	2	2	0.000550582	0.000154286	k__Bacteria	p__Proteobacteria	c__Betaproteobacteria	o__Thiobacterales	f__	g__	s__
K04561	OS.2	806393	1	0.5	0.5	0.000137646	3.86E-05	k__Bacteria	p__Proteobacteria	c__Deltaproteobacteria	o__NB1-j	f__	g__	s__
K04561	OS.2	4409025	1	0.5	0.5	0.000137646	3.86E-05	k__Bacteria	p__Proteobacteria	c__Gammaproteobacteria	o__Xanthomonadales	f__Xanthomonadaceae	g__Lysobacter	s__
K04561	OS.2	534421	1	13	13	0.003578786	0.001002857	k__Bacteria	p__Proteobacteria	c__Alphaproteobacteria	o__	f__	g__	s__
K04561	OS.2	815406	1	11	11	0.003028204	0.000848572	k__Bacteria	p__Proteobacteria	c__Betaproteobacteria	o__Rhodocyclales	f__Rhodocyclaceae	g__	s__
K04561	OS.2	255281	1	1	1	0.000275291	7.71E-05	k__Bacteria	p__Proteobacteria	c__Deltaproteobacteria	o__Desulfuromonadales	f__Geobacteraceae	g__Geobacter	s__
K04561	OS.2	141531	1	9.666666667	9.666666667	0.002661149	0.000745714	k__Bacteria	p__Proteobacteria	c__Betaproteobacteria	o__Burkholderiales	f__Comamonadaceae	g__	s__
K04561	OS.2	551830	1	0.333333333	0.333333333	9.18E-05	2.57E-05	k__Bacteria	p__Proteobacteria	c__Alphaproteobacteria	o__Rhodobacterales	f__Rhodobacteraceae	g__	s__
K04561	OS.2	552935	1	1.5	1.5	0.000412937	0.000115714	k__Bacteria	p__Chlamydiae	c__Chlamydiia	o__Chlamydiales	f__	g__	s__
K04561	OS.2	1131954	1	1.5	1.5	0.000412937	0.000115714	k__Bacteria	p__Cyanobacteria	c__Synechococcophycideae	o__Pseudanabaenales	f__Pseudanabaenaceae	g__	s__
K04561	OS.2	380204	1	1	1	0.000275291	7.71E-05	k__Bacteria	p__Proteobacteria	c__Gammaproteobacteria	o__Methylococcales	f__Methylococcaceae	g__Methylocaldum	s__
K04561	OS.2	763759	1	0.5	0.5	0.000137646	3.86E-05	k__Bacteria	p__Proteobacteria	c__Deltaproteobacteria	o__MIZ46	f__	g__	s__
K04561	OS.2	964571	1	0.25	0.25	6.88E-05	1.93E-05	k__Bacteria	p__Proteobacteria	c__Alphaproteobacteria	o__Rhodobacterales	f__Rhodobacteraceae	g__Rhodobacter	s__
K04561	OS.2	585904	1	0.5	0.5	0.000137646	3.86E-05	k__Bacteria	p__Proteobacteria	c__Betaproteobacteria	o__Burkholderiales	f__Comamonadaceae	g__	s__
K04561	OS.2	967069	1	1	1	0.000275291	7.71E-05	k__Bacteria	p__Proteobacteria	c__Deltaproteobacteria	o__Bdellovibrionales	f__Bdellovibrionaceae	g__Bdellovibrio	s__
K04561	OS.2	745157	1	37	37	0.010185776	0.002854286	k__Bacteria	p__Proteobacteria	c__Betaproteobacteria	o__Rhodocyclales	f__Rhodocyclaceae	g__	s__
K04561	OS.2	558969	1	0.666666667	0.666666667	0.000183527	5.14E-05	k__Bacteria	p__Proteobacteria	c__Betaproteobacteria	o__	f__	g__	s__
K04561	OS.2	355188	1	0.5	0.5	0.000137646	3.86E-05	k__Bacteria	p__Proteobacteria	c__Alphaproteobacteria	o__Rhizobiales	f__Hyphomicrobiaceae	g__Devosia	s__
K04561	OS.2	575576	1	1.5	1.5	0.000412937	0.000115714	k__Bacteria	p__Proteobacteria	c__Gammaproteobacteria	o__Legionellales	f__Legionellaceae	g__Legionella	s__pneumophila
K04561	OS.2	266510	1	0.333333333	0.333333333	9.18E-05	2.57E-05	k__Bacteria	p__Proteobacteria	c__Gammaproteobacteria	o__Xanthomonadales	f__Xanthomonadaceae	g__	s__
K04561	OS.2	106843	1	0.1	0.1	2.75E-05	7.71E-06	k__Bacteria	p__Firmicutes	c__Bacilli	o__Bacillales	f__Bacillaceae	g__Geobacillus	s__
K04561	OS.2	359435	1	0.5	0.5	0.000137646	3.86E-05	k__Bacteria	p__Proteobacteria	c__Gammaproteobacteria	o__HOC36	f__	g__	s__
K04561	OS.2	952203	1	1	1	0.000275291	7.71E-05	k__Bacteria	p__Proteobacteria	c__Betaproteobacteria	o__Burkholderiales	f__Oxalobacteraceae	g__	s__
K04561	OS.2	4372534	1	0.333333333	0.333333333	9.18E-05	2.57E-05	k__Bacteria	p__Proteobacteria	c__Betaproteobacteria	o__	f__	g__	s__
K04561	OS.2	1116348	1	3.333333333	3.333333333	0.000917637	0.000257143	k__Bacteria	p__Proteobacteria	c__Betaproteobacteria	o__Burkholderiales	f__Comamonadaceae	g__	s__
K04561	OS.2	760913	1	0.333333333	0.333333333	9.18E-05	2.57E-05	k__Bacteria	p__Proteobacteria	c__Betaproteobacteria	o__Burkholderiales	f__Comamonadaceae	g__	s__
K04561	OS.2	355367	1	0.333333333	0.333333333	9.18E-05	2.57E-05	k__Bacteria	p__Proteobacteria	c__Betaproteobacteria	o__Burkholderiales	f__Comamonadaceae	g__	s__
K04561	OS.2	806094	1	0.666666667	0.666666667	0.000183527	5.14E-05	k__Bacteria	p__Proteobacteria	c__Betaproteobacteria	o__Ellin6067	f__	g__	s__
K04561	OS.2	510182	1	0.333333333	0.333333333	9.18E-05	2.57E-05	k__Bacteria	p__Proteobacteria	c__Betaproteobacteria	o__Burkholderiales	f__Oxalobacteraceae	g__	s__
K04561	OS.2	1021984	1	1	1	0.000275291	7.71E-05	k__Bacteria	p__Proteobacteria	c__Deltaproteobacteria	o__Myxococcales	f__	g__	s__
K04561	OS.2	4364714	1	0.666666667	0.666666667	0.000183527	5.14E-05	k__Bacteria	p__Proteobacteria	c__Betaproteobacteria	o__Ellin6067	f__	g__	s__
K04561	OS.2	301596	1	6	6	0.001651747	0.000462857	k__Bacteria	p__Proteobacteria	c__Deltaproteobacteria	o__Syntrophobacterales	f__Syntrophaceae	g__Desulfomonile	s__
K04561	OS.2	589355	2	0.5	1	0.000275291	7.71E-05	k__Bacteria	p__Proteobacteria	c__Deltaproteobacteria	o__Myxococcales	f__	g__	s__
K04561	OS.2	3284	1	1	1	0.000275291	7.71E-05	k__Bacteria	p__Cyanobacteria	c__Synechococcophycideae	o__Pseudanabaenales	f__Pseudanabaenaceae	g__Leptolyngbya	s__
K04561	OS.2	62970	1	0.5	0.5	0.000137646	3.86E-05	k__Bacteria	p__Proteobacteria	c__Betaproteobacteria	o__Burkholderiales	f__Comamonadaceae	g__	s__
K04561	OS.2	148550	1	6	6	0.001651747	0.000462857	k__Bacteria	p__Proteobacteria	c__Betaproteobacteria	o__Burkholderiales	f__Comamonadaceae	g__	s__
K04561	OS.2	226410	1	0.5	0.5	0.000137646	3.86E-05	k__Bacteria	p__Proteobacteria	c__Deltaproteobacteria	o__MIZ46	f__	g__	s__
K04561	OS.2	4434444	1	0.5	0.5	0.000137646	3.86E-05	k__Bacteria	p__Proteobacteria	c__Alphaproteobacteria	o__Rhizobiales	f__Bradyrhizobiaceae	g__Bosea	s__genosp.
K04561	OS.2	239744	2	1	2	0.000550582	0.000154286	k__Bacteria	p__Proteobacteria	c__Deltaproteobacteria	o__Myxococcales	f__	g__	s__
K04561	OS.2	967275	1	1	1	0.000275291	7.71E-05	k__Bacteria	p__Proteobacteria	c__Gammaproteobacteria	o__Xanthomonadales	f__Xanthomonadaceae	g__Stenotrophomonas	s__geniculata
K04561	OS.2	132529	1	0.25	0.25	6.88E-05	1.93E-05	k__Bacteria	p__Proteobacteria	c__Alphaproteobacteria	o__Rhodobacterales	f__Rhodobacteraceae	g__Rhodobacter	s__
K04561	OS.2	975741	1	0.5	0.5	0.000137646	3.86E-05	k__Bacteria	p__Proteobacteria	c__Alphaproteobacteria	o__Rhizobiales	f__Hyphomicrobiaceae	g__Devosia	s__
K04561	OS.2	305915	1	3.666666667	3.666666667	0.001009401	0.000282857	k__Bacteria	p__Proteobacteria	c__Betaproteobacteria	o__Burkholderiales	f__Comamonadaceae	g__	s__
K04561	OS.2	813906	1	0.5	0.5	0.000137646	3.86E-05	k__Bacteria	p__Proteobacteria	c__Betaproteobacteria	o__SBla14	f__	g__	s__
K04561	OS.2	537008	1	1.5	1.5	0.000412937	0.000115714	k__Bacteria	p__Proteobacteria	c__Deltaproteobacteria	o__NB1-j	f__JTB38	g__	s__
K04561	OS.2	4464498	1	3	3	0.000825874	0.000231429	k__Bacteria	p__Proteobacteria	c__Betaproteobacteria	o__Rhodocyclales	f__Rhodocyclaceae	g__Dechloromonas	s__
K04561	OS.2	530591	1	0.666666667	0.666666667	0.000183527	5.14E-05	k__Bacteria	p__Proteobacteria	c__Betaproteobacteria	o__Rhodocyclales	f__Rhodocyclaceae	g__	s__
K04561	OS.2	1122563	1	3.333333333	3.333333333	0.000917637	0.000257143	k__Bacteria	p__Proteobacteria	c__Betaproteobacteria	o__Thiobacterales	f__	g__	s__
K04561	OS.2	552687	1	2	2	0.000550582	0.000154286	k__Bacteria	p__Proteobacteria	c__Alphaproteobacteria	o__Sphingomonadales	f__Sphingomonadaceae	g__Sphingomonas	s__wittichii
K04561	OS.2	696181	1	15	15	0.004129369	0.001157143	k__Bacteria	p__Proteobacteria	c__Gammaproteobacteria	o__Xanthomonadales	f__Xanthomonadaceae	g__	s__
K04561	OS.2	546390	1	0.166666667	0.166666667	4.59E-05	1.29E-05	k__Bacteria	p__Proteobacteria	c__Alphaproteobacteria	o__Rhodospirillales	f__Rhodospirillaceae	g__Azospirillum	s__
K04561	OS.2	818484	1	1.5	1.5	0.000412937	0.000115714	k__Bacteria	p__Proteobacteria	c__Alphaproteobacteria	o__Rhizobiales	f__Hyphomicrobiaceae	g__Devosia	s__
K04561	OS.2	6674	1	0.666666667	0.666666667	0.000183527	5.14E-05	k__Bacteria	p__Proteobacteria	c__Betaproteobacteria	o__Rhodocyclales	f__Rhodocyclaceae	g__Azovibrio	s__
K04561	OS.2	4417400	1	0.666666667	0.666666667	0.000183527	5.14E-05	k__Bacteria	p__Proteobacteria	c__Betaproteobacteria	o__MND1	f__	g__	s__
K04561	OS.2	532163	1	0.333333333	0.333333333	9.18E-05	2.57E-05	k__Bacteria	p__Proteobacteria	c__Alphaproteobacteria	o__Rhodobacterales	f__Rhodobacteraceae	g__Rhodobacter	s__sphaeroides
K04561	OS.2	592301	1	9	9	0.002477621	0.000694286	k__Bacteria	p__Proteobacteria	c__Betaproteobacteria	o__Burkholderiales	f__Comamonadaceae	g__	s__
K04561	OS.2	243124	1	1.5	1.5	0.000412937	0.000115714	k__Bacteria	p__Proteobacteria	c__Betaproteobacteria	o__Burkholderiales	f__Comamonadaceae	g__Limnohabitans	s__
K04561	OS.2	167582	1	0.5	0.5	0.000137646	3.86E-05	k__Bacteria	p__Proteobacteria	c__Alphaproteobacteria	o__Rhizobiales	f__Phyllobacteriaceae	g__	s__
K04561	OS.2	4369179	1	1	1	0.000275291	7.71E-05	k__Bacteria	p__Proteobacteria	c__Alphaproteobacteria	o__Rhizobiales	f__Phyllobacteriaceae	g__	s__
K04561	OS.2	218000	1	0.2	0.2	5.51E-05	1.54E-05	k__Bacteria	p__Firmicutes	c__Clostridia	o__Clostridiales	f__Peptococcaceae	g__Desulfosporosinus	s__meridiei
K04561	OS.2	240087	1	3	3	0.000825874	0.000231429	k__Bacteria	p__Proteobacteria	c__Alphaproteobacteria	o__Sphingomonadales	f__Sphingomonadaceae	g__	s__
K04561	OS.2	36463	1	8.5	8.5	0.002339975	0.000655714	k__Bacteria	p__Proteobacteria	c__Deltaproteobacteria	o__Syntrophobacterales	f__Syntrophaceae	g__	s__
[truncated: 15,244 more rows]
