# Supplementary material for: Using Ipomoea aquatic as an environmental-friendly alternative to Elodea nuttallii for the aquaculture of Chinese mitten crab
Source: PeerJ. 2019 Apr 19;7:e6785. doi: 10.7717/peerj.6785 (PMC6476289; doi:10.7717/peerj.6785)
Supplement: Supplemental Information 10 — Raw data exported from PICRUSt applied for analyses and preparation for Fig. 9. [file peerj-07-6785-s010.zip › File6/KO_multiple_comparisons.csv]

pathway	gene	abund	groups	Treat	category	sig
denitrification	K02567	711.0084656	a	OS	napA	T
denitrification	K02567	454.7740741	b	IA	napA	T
denitrification	K02567	131.5888889	c	EN	napA	T
denitrification	K02568	201.4751323	a	OS	napB	T
denitrification	K02568	193.7240741	a	IA	napB	T
denitrification	K02568	77.08888889	b	EN	napB	T
denitrification	K00370	1762.240344	a	EN	narG	T
denitrification	K00370	1152.153175	b	OS	narG	T
denitrification	K00370	1067.536905	b	IA	narG	T
denitrification	K00371	1777.879233	a	EN	narH	F
denitrification	K00371	1389.686508	a	OS	narH	F
denitrification	K00371	1234.131349	a	IA	narH	F
denitrification	K00374	1641.157011	a	EN	narI	T
denitrification	K00374	858.0531746	b	OS	narI	T
denitrification	K00374	586.1757937	b	IA	narI	T
denitrification	K00368	2176.361111	a	OS	nirK	F
denitrification	K00368	1300.522222	a	EN	nirK	F
denitrification	K00368	753.3777778	a	IA	nirK	F
denitrification	K04561	2488.994444	a	OS	norB	T
denitrification	K04561	1026.525397	b	IA	norB	T
denitrification	K04561	716.5555556	b	EN	norB	T
denitrification	K02305	1088.127778	a	OS	norC	T
denitrification	K02305	516.0920635	b	IA	norC	T
denitrification	K02305	361.7833333	b	EN	norC	T
denitrification	K00376	1186.255556	a	OS	nosZ	T
denitrification	K00376	856.3531746	b	IA	nosZ	T
denitrification	K00376	443.4222222	c	EN	nosZ	T
nitrification	K10535	523.9111111	a	IA	hao	F
nitrification	K10535	505.8	a	OS	hao	F
nitrification	K10535	497.6444444	a	EN	hao	F
nitrification	K00370	1762.240344	a	EN	narG	T
nitrification	K00370	1152.153175	b	OS	narG	T
nitrification	K00370	1067.536905	b	IA	narG	T
nitrification	K00371	1777.879233	a	EN	narH	F
nitrification	K00371	1389.686508	a	OS	narH	F
nitrification	K00371	1234.131349	a	IA	narH	F
nitrification	K10944	22.66666667	a	OS	pmoA-amoA	T
nitrification	K10944	2.888888889	b	EN	pmoA-amoA	T
nitrification	K10944	1.444444444	b	IA	pmoA-amoA	T
nitrification	K10945	23.44444444	a	OS	pmoB-amoB	T
nitrification	K10945	3.222222222	b	EN	pmoB-amoB	T
nitrification	K10945	2	b	IA	pmoB-amoB	T
nitrification	K10946	29.11111111	a	OS	pmoC-amoC	T
nitrification	K10946	3.777777778	b	EN	pmoC-amoC	T
nitrification	K10946	2.444444444	b	IA	pmoC-amoC	T
