# Supplementary material for: Using Ipomoea aquatic as an environmental-friendly alternative to Elodea nuttallii for the aquaculture of Chinese mitten crab
Source: PeerJ. 2019 Apr 19;7:e6785. doi: 10.7717/peerj.6785 (PMC6476289; doi:10.7717/peerj.6785)
Supplement: Supplemental Information 10 — Raw data exported from PICRUSt applied for analyses and preparation for Fig. 9. [file peerj-07-6785-s010.zip › File6/Nitrification_KO_metagenome_contributions.tab]

Gene	Sample	OTU	GeneCountPerGenome	OTUAbundanceInSample	CountContributedByOTU	ContributionPercentOfSample	ContributionPercentOfAllSamples	Kingdom	Phylum	Class	Order	Family	Genus	Species
K10946	OS.3	840041	2	0.333333333	0.666666667	0.008333333	0.001554002	k__Bacteria	p__Proteobacteria	c__Gammaproteobacteria	o__Methylococcales	f__Crenotrichaceae	g__Crenothrix	s__
K10946	OS.3	589360	5	13.33333333	66.66666667	0.833333333	0.155400155	k__Bacteria	p__Proteobacteria	c__Gammaproteobacteria	o__Methylococcales	f__Crenotrichaceae	g__Crenothrix	s__
K10946	OS.3	3219861	1	2.666666667	2.666666667	0.033333333	0.006216006	k__Bacteria	p__Proteobacteria	c__Gammaproteobacteria	o__Methylococcales	f__Crenotrichaceae	g__Crenothrix	s__
K10946	OS.3	4404743	5	2	10	0.125	0.023310023	k__Bacteria	p__Proteobacteria	c__Gammaproteobacteria	o__Methylococcales	f__Crenotrichaceae	g__Crenothrix	s__
K10946	IA.1	840041	2	0.333333333	0.666666667	0.068965517	0.001554002	k__Bacteria	p__Proteobacteria	c__Gammaproteobacteria	o__Methylococcales	f__Crenotrichaceae	g__Crenothrix	s__
K10946	IA.1	589360	5	1.333333333	6.666666667	0.689655172	0.015540016	k__Bacteria	p__Proteobacteria	c__Gammaproteobacteria	o__Methylococcales	f__Crenotrichaceae	g__Crenothrix	s__
K10946	IA.1	658233	2	0.333333333	0.666666667	0.068965517	0.001554002	k__Bacteria	p__Proteobacteria	c__Gammaproteobacteria	o__Methylococcales	f__Crenotrichaceae	g__Crenothrix	s__
K10946	IA.1	212454	5	0.333333333	1.666666667	0.172413793	0.003885004	k__Bacteria	p__Proteobacteria	c__Gammaproteobacteria	o__Methylococcales	f__Crenotrichaceae	g__Crenothrix	s__polyspora
K10946	IA.3	4458983	1	0.333333333	0.333333333	0.035714286	0.000777001	k__Bacteria	p__Proteobacteria	c__Gammaproteobacteria	o__Methylococcales	f__Methylococcaceae	g__	s__
K10946	IA.3	589360	5	1.666666667	8.333333333	0.892857143	0.019425019	k__Bacteria	p__Proteobacteria	c__Gammaproteobacteria	o__Methylococcales	f__Crenotrichaceae	g__Crenothrix	s__
K10946	IA.3	3219861	1	0.333333333	0.333333333	0.035714286	0.000777001	k__Bacteria	p__Proteobacteria	c__Gammaproteobacteria	o__Methylococcales	f__Crenotrichaceae	g__Crenothrix	s__
K10946	IA.3	141872	1	0.333333333	0.333333333	0.035714286	0.000777001	k__Bacteria	p__Proteobacteria	c__Gammaproteobacteria	o__Methylococcales	f__Crenotrichaceae	g__Crenothrix	s__
K10946	IA.2	840041	2	0.666666667	1.333333333	0.19047619	0.003108003	k__Bacteria	p__Proteobacteria	c__Gammaproteobacteria	o__Methylococcales	f__Crenotrichaceae	g__Crenothrix	s__
K10946	IA.2	589360	5	0.666666667	3.333333333	0.476190476	0.007770008	k__Bacteria	p__Proteobacteria	c__Gammaproteobacteria	o__Methylococcales	f__Crenotrichaceae	g__Crenothrix	s__
K10946	IA.2	4404743	5	0.333333333	1.666666667	0.238095238	0.003885004	k__Bacteria	p__Proteobacteria	c__Gammaproteobacteria	o__Methylococcales	f__Crenotrichaceae	g__Crenothrix	s__
K10946	IA.2	141872	1	0.666666667	0.666666667	0.095238095	0.001554002	k__Bacteria	p__Proteobacteria	c__Gammaproteobacteria	o__Methylococcales	f__Crenotrichaceae	g__Crenothrix	s__
K10946	EN.3	1113249	4	1	4	0.25	0.009324009	k__Bacteria	p__Proteobacteria	c__Betaproteobacteria	o__Nitrosomonadales	f__Nitrosomonadaceae	g__	s__
K10946	EN.3	589360	5	2	10	0.625	0.023310023	k__Bacteria	p__Proteobacteria	c__Gammaproteobacteria	o__Methylococcales	f__Crenotrichaceae	g__Crenothrix	s__
K10946	EN.3	530612	6	0.333333333	2	0.125	0.004662005	k__Bacteria	p__Proteobacteria	c__Gammaproteobacteria	o__Methylococcales	f__Crenotrichaceae	g__Crenothrix	s__polyspora
K10946	OS.2	840041	2	0.333333333	0.666666667	0.008298755	0.001554002	k__Bacteria	p__Proteobacteria	c__Gammaproteobacteria	o__Methylococcales	f__Crenotrichaceae	g__Crenothrix	s__
K10946	OS.2	589360	5	14.33333333	71.66666667	0.892116183	0.167055167	k__Bacteria	p__Proteobacteria	c__Gammaproteobacteria	o__Methylococcales	f__Crenotrichaceae	g__Crenothrix	s__
K10946	OS.2	3219861	1	1.333333333	1.333333333	0.01659751	0.003108003	k__Bacteria	p__Proteobacteria	c__Gammaproteobacteria	o__Methylococcales	f__Crenotrichaceae	g__Crenothrix	s__
K10946	OS.2	212454	5	0.333333333	1.666666667	0.020746888	0.003885004	k__Bacteria	p__Proteobacteria	c__Gammaproteobacteria	o__Methylococcales	f__Crenotrichaceae	g__Crenothrix	s__polyspora
K10946	OS.2	4404743	5	1	5	0.062240664	0.011655012	k__Bacteria	p__Proteobacteria	c__Gammaproteobacteria	o__Methylococcales	f__Crenotrichaceae	g__Crenothrix	s__
K10946	EN.1	2400246	1	0.333333333	0.333333333	0.014285714	0.000777001	k__Bacteria	p__Proteobacteria	c__Gammaproteobacteria	o__Methylococcales	f__Crenotrichaceae	g__Crenothrix	s__
K10946	EN.1	1113249	4	4	16	0.685714286	0.037296037	k__Bacteria	p__Proteobacteria	c__Betaproteobacteria	o__Nitrosomonadales	f__Nitrosomonadaceae	g__	s__
K10946	EN.1	589360	5	1	5	0.214285714	0.011655012	k__Bacteria	p__Proteobacteria	c__Gammaproteobacteria	o__Methylococcales	f__Crenotrichaceae	g__Crenothrix	s__
K10946	EN.1	4309577	1	1	1	0.042857143	0.002331002	k__Bacteria	p__Proteobacteria	c__Gammaproteobacteria	o__Methylococcales	f__Crenotrichaceae	g__Crenothrix	s__
K10946	EN.1	8105	1	0.666666667	0.666666667	0.028571429	0.001554002	k__Bacteria	p__Proteobacteria	c__Gammaproteobacteria	o__Methylococcales	f__Methylococcaceae	g__	s__
K10946	EN.1	131019	1	0.333333333	0.333333333	0.014285714	0.000777001	k__Bacteria	p__Proteobacteria	c__Gammaproteobacteria	o__Methylococcales	f__Crenotrichaceae	g__Crenothrix	s__
K10946	OS.1	840041	2	0.666666667	1.333333333	0.006633499	0.003108003	k__Bacteria	p__Proteobacteria	c__Gammaproteobacteria	o__Methylococcales	f__Crenotrichaceae	g__Crenothrix	s__
K10946	OS.1	589360	5	24.33333333	121.6666667	0.605306799	0.283605284	k__Bacteria	p__Proteobacteria	c__Gammaproteobacteria	o__Methylococcales	f__Crenotrichaceae	g__Crenothrix	s__
K10946	OS.1	658233	2	0.666666667	1.333333333	0.006633499	0.003108003	k__Bacteria	p__Proteobacteria	c__Gammaproteobacteria	o__Methylococcales	f__Crenotrichaceae	g__Crenothrix	s__
K10946	OS.1	8105	1	0.333333333	0.333333333	0.001658375	0.000777001	k__Bacteria	p__Proteobacteria	c__Gammaproteobacteria	o__Methylococcales	f__Methylococcaceae	g__	s__
K10946	OS.1	3219861	1	12.66666667	12.66666667	0.063018242	0.02952603	k__Bacteria	p__Proteobacteria	c__Gammaproteobacteria	o__Methylococcales	f__Crenotrichaceae	g__Crenothrix	s__
K10946	OS.1	131019	1	0.333333333	0.333333333	0.001658375	0.000777001	k__Bacteria	p__Proteobacteria	c__Gammaproteobacteria	o__Methylococcales	f__Crenotrichaceae	g__Crenothrix	s__
K10946	OS.1	4404743	5	12.66666667	63.33333333	0.315091211	0.147630148	k__Bacteria	p__Proteobacteria	c__Gammaproteobacteria	o__Methylococcales	f__Crenotrichaceae	g__Crenothrix	s__
K10946	EN.2	840041	2	0.333333333	0.666666667	0.285714286	0.001554002	k__Bacteria	p__Proteobacteria	c__Gammaproteobacteria	o__Methylococcales	f__Crenotrichaceae	g__Crenothrix	s__
K10946	EN.2	589360	5	0.333333333	1.666666667	0.714285714	0.003885004	k__Bacteria	p__Proteobacteria	c__Gammaproteobacteria	o__Methylococcales	f__Crenotrichaceae	g__Crenothrix	s__
K10945	OS.3	840041	1	0.333333333	0.333333333	0.010752688	0.001992032	k__Bacteria	p__Proteobacteria	c__Gammaproteobacteria	o__Methylococcales	f__Crenotrichaceae	g__Crenothrix	s__
K10945	OS.3	589360	2	13.33333333	26.66666667	0.860215054	0.15936255	k__Bacteria	p__Proteobacteria	c__Gammaproteobacteria	o__Methylococcales	f__Crenotrichaceae	g__Crenothrix	s__
K10945	OS.3	4404743	2	2	4	0.129032258	0.023904382	k__Bacteria	p__Proteobacteria	c__Gammaproteobacteria	o__Methylococcales	f__Crenotrichaceae	g__Crenothrix	s__
K10945	IA.1	840041	1	0.333333333	0.333333333	0.083333333	0.001992032	k__Bacteria	p__Proteobacteria	c__Gammaproteobacteria	o__Methylococcales	f__Crenotrichaceae	g__Crenothrix	s__
K10945	IA.1	589360	2	1.333333333	2.666666667	0.666666667	0.015936255	k__Bacteria	p__Proteobacteria	c__Gammaproteobacteria	o__Methylococcales	f__Crenotrichaceae	g__Crenothrix	s__
K10945	IA.1	658233	1	0.333333333	0.333333333	0.083333333	0.001992032	k__Bacteria	p__Proteobacteria	c__Gammaproteobacteria	o__Methylococcales	f__Crenotrichaceae	g__Crenothrix	s__
K10945	IA.1	212454	2	0.333333333	0.666666667	0.166666667	0.003984064	k__Bacteria	p__Proteobacteria	c__Gammaproteobacteria	o__Methylococcales	f__Crenotrichaceae	g__Crenothrix	s__polyspora
K10945	IA.3	4458983	1	0.333333333	0.333333333	0.090909091	0.001992032	k__Bacteria	p__Proteobacteria	c__Gammaproteobacteria	o__Methylococcales	f__Methylococcaceae	g__	s__
K10945	IA.3	589360	2	1.666666667	3.333333333	0.909090909	0.019920319	k__Bacteria	p__Proteobacteria	c__Gammaproteobacteria	o__Methylococcales	f__Crenotrichaceae	g__Crenothrix	s__
K10945	IA.2	840041	1	0.666666667	0.666666667	0.25	0.003984064	k__Bacteria	p__Proteobacteria	c__Gammaproteobacteria	o__Methylococcales	f__Crenotrichaceae	g__Crenothrix	s__
K10945	IA.2	589360	2	0.666666667	1.333333333	0.5	0.007968127	k__Bacteria	p__Proteobacteria	c__Gammaproteobacteria	o__Methylococcales	f__Crenotrichaceae	g__Crenothrix	s__
K10945	IA.2	4404743	2	0.333333333	0.666666667	0.25	0.003984064	k__Bacteria	p__Proteobacteria	c__Gammaproteobacteria	o__Methylococcales	f__Crenotrichaceae	g__Crenothrix	s__
K10945	EN.3	1113249	2	1	2	0.285714286	0.011952191	k__Bacteria	p__Proteobacteria	c__Betaproteobacteria	o__Nitrosomonadales	f__Nitrosomonadaceae	g__	s__
K10945	EN.3	589360	2	2	4	0.571428571	0.023904382	k__Bacteria	p__Proteobacteria	c__Gammaproteobacteria	o__Methylococcales	f__Crenotrichaceae	g__Crenothrix	s__
K10945	EN.3	530612	3	0.333333333	1	0.142857143	0.005976096	k__Bacteria	p__Proteobacteria	c__Gammaproteobacteria	o__Methylococcales	f__Crenotrichaceae	g__Crenothrix	s__polyspora
K10945	OS.2	840041	1	0.333333333	0.333333333	0.010526316	0.001992032	k__Bacteria	p__Proteobacteria	c__Gammaproteobacteria	o__Methylococcales	f__Crenotrichaceae	g__Crenothrix	s__
K10945	OS.2	589360	2	14.33333333	28.66666667	0.905263158	0.171314741	k__Bacteria	p__Proteobacteria	c__Gammaproteobacteria	o__Methylococcales	f__Crenotrichaceae	g__Crenothrix	s__
K10945	OS.2	212454	2	0.333333333	0.666666667	0.021052632	0.003984064	k__Bacteria	p__Proteobacteria	c__Gammaproteobacteria	o__Methylococcales	f__Crenotrichaceae	g__Crenothrix	s__polyspora
K10945	OS.2	4404743	2	1	2	0.063157895	0.011952191	k__Bacteria	p__Proteobacteria	c__Gammaproteobacteria	o__Methylococcales	f__Crenotrichaceae	g__Crenothrix	s__
K10945	EN.1	1113249	2	4	8	0.75	0.047808765	k__Bacteria	p__Proteobacteria	c__Betaproteobacteria	o__Nitrosomonadales	f__Nitrosomonadaceae	g__	s__
K10945	EN.1	589360	2	1	2	0.1875	0.011952191	k__Bacteria	p__Proteobacteria	c__Gammaproteobacteria	o__Methylococcales	f__Crenotrichaceae	g__Crenothrix	s__
K10945	EN.1	8105	1	0.666666667	0.666666667	0.0625	0.003984064	k__Bacteria	p__Proteobacteria	c__Gammaproteobacteria	o__Methylococcales	f__Methylococcaceae	g__	s__
K10945	OS.1	840041	1	0.666666667	0.666666667	0.008810573	0.003984064	k__Bacteria	p__Proteobacteria	c__Gammaproteobacteria	o__Methylococcales	f__Crenotrichaceae	g__Crenothrix	s__
K10945	OS.1	589360	2	24.33333333	48.66666667	0.643171806	0.290836653	k__Bacteria	p__Proteobacteria	c__Gammaproteobacteria	o__Methylococcales	f__Crenotrichaceae	g__Crenothrix	s__
K10945	OS.1	658233	1	0.666666667	0.666666667	0.008810573	0.003984064	k__Bacteria	p__Proteobacteria	c__Gammaproteobacteria	o__Methylococcales	f__Crenotrichaceae	g__Crenothrix	s__
K10945	OS.1	8105	1	0.333333333	0.333333333	0.004405286	0.001992032	k__Bacteria	p__Proteobacteria	c__Gammaproteobacteria	o__Methylococcales	f__Methylococcaceae	g__	s__
K10945	OS.1	4404743	2	12.66666667	25.33333333	0.334801762	0.151394422	k__Bacteria	p__Proteobacteria	c__Gammaproteobacteria	o__Methylococcales	f__Crenotrichaceae	g__Crenothrix	s__
K10945	EN.2	840041	1	0.333333333	0.333333333	0.333333333	0.001992032	k__Bacteria	p__Proteobacteria	c__Gammaproteobacteria	o__Methylococcales	f__Crenotrichaceae	g__Crenothrix	s__
K10945	EN.2	589360	2	0.333333333	0.666666667	0.666666667	0.003984064	k__Bacteria	p__Proteobacteria	c__Gammaproteobacteria	o__Methylococcales	f__Crenotrichaceae	g__Crenothrix	s__
K10944	OS.3	589360	1	13.33333333	13.33333333	0.869565217	0.15503876	k__Bacteria	p__Proteobacteria	c__Gammaproteobacteria	o__Methylococcales	f__Crenotrichaceae	g__Crenothrix	s__
K10944	OS.3	4404743	1	2	2	0.130434783	0.023255814	k__Bacteria	p__Proteobacteria	c__Gammaproteobacteria	o__Methylococcales	f__Crenotrichaceae	g__Crenothrix	s__
K10944	IA.1	589360	1	1.333333333	1.333333333	0.8	0.015503876	k__Bacteria	p__Proteobacteria	c__Gammaproteobacteria	o__Methylococcales	f__Crenotrichaceae	g__Crenothrix	s__
K10944	IA.1	212454	1	0.333333333	0.333333333	0.2	0.003875969	k__Bacteria	p__Proteobacteria	c__Gammaproteobacteria	o__Methylococcales	f__Crenotrichaceae	g__Crenothrix	s__polyspora
K10944	IA.3	589360	1	1.666666667	1.666666667	1	0.019379845	k__Bacteria	p__Proteobacteria	c__Gammaproteobacteria	o__Methylococcales	f__Crenotrichaceae	g__Crenothrix	s__
K10944	IA.2	589360	1	0.666666667	0.666666667	0.666666667	0.007751938	k__Bacteria	p__Proteobacteria	c__Gammaproteobacteria	o__Methylococcales	f__Crenotrichaceae	g__Crenothrix	s__
K10944	IA.2	4404743	1	0.333333333	0.333333333	0.333333333	0.003875969	k__Bacteria	p__Proteobacteria	c__Gammaproteobacteria	o__Methylococcales	f__Crenotrichaceae	g__Crenothrix	s__
K10944	EN.3	1113249	2	1	2	0.461538462	0.023255814	k__Bacteria	p__Proteobacteria	c__Betaproteobacteria	o__Nitrosomonadales	f__Nitrosomonadaceae	g__	s__
K10944	EN.3	589360	1	2	2	0.461538462	0.023255814	k__Bacteria	p__Proteobacteria	c__Gammaproteobacteria	o__Methylococcales	f__Crenotrichaceae	g__Crenothrix	s__
K10944	EN.3	530612	1	0.333333333	0.333333333	0.076923077	0.003875969	k__Bacteria	p__Proteobacteria	c__Gammaproteobacteria	o__Methylococcales	f__Crenotrichaceae	g__Crenothrix	s__polyspora
K10944	OS.2	589360	1	14.33333333	14.33333333	0.914893617	0.166666667	k__Bacteria	p__Proteobacteria	c__Gammaproteobacteria	o__Methylococcales	f__Crenotrichaceae	g__Crenothrix	s__
K10944	OS.2	212454	1	0.333333333	0.333333333	0.021276596	0.003875969	k__Bacteria	p__Proteobacteria	c__Gammaproteobacteria	o__Methylococcales	f__Crenotrichaceae	g__Crenothrix	s__polyspora
K10944	OS.2	4404743	1	1	1	0.063829787	0.011627907	k__Bacteria	p__Proteobacteria	c__Gammaproteobacteria	o__Methylococcales	f__Crenotrichaceae	g__Crenothrix	s__
K10944	EN.1	1113249	2	4	8	0.888888889	0.093023256	k__Bacteria	p__Proteobacteria	c__Betaproteobacteria	o__Nitrosomonadales	f__Nitrosomonadaceae	g__	s__
K10944	EN.1	589360	1	1	1	0.111111111	0.011627907	k__Bacteria	p__Proteobacteria	c__Gammaproteobacteria	o__Methylococcales	f__Crenotrichaceae	g__Crenothrix	s__
K10944	OS.1	589360	1	24.33333333	24.33333333	0.657657658	0.282945736	k__Bacteria	p__Proteobacteria	c__Gammaproteobacteria	o__Methylococcales	f__Crenotrichaceae	g__Crenothrix	s__
K10944	OS.1	4404743	1	12.66666667	12.66666667	0.342342342	0.147286822	k__Bacteria	p__Proteobacteria	c__Gammaproteobacteria	o__Methylococcales	f__Crenotrichaceae	g__Crenothrix	s__
K10944	EN.2	589360	1	0.333333333	0.333333333	1	0.003875969	k__Bacteria	p__Proteobacteria	c__Gammaproteobacteria	o__Methylococcales	f__Crenotrichaceae	g__Crenothrix	s__
K10535	OS.3	594198	1	0.5	0.5	0.000757499	0.000104599	k__Bacteria	p__Proteobacteria	c__Deltaproteobacteria	o__MBNT15	f__	g__	s__
K10535	OS.3	4128584	1	6	6	0.009089991	0.001255191	k__Bacteria	p__Planctomycetes	c__Phycisphaerae	o__WD2101	f__	g__	s__
K10535	OS.3	1127173	1	0.5	0.5	0.000757499	0.000104599	k__Bacteria	p__Proteobacteria	c__Deltaproteobacteria	o__Syntrophobacterales	f__Syntrophobacteraceae	g__	s__
K10535	OS.3	680644	1	1	1	0.001514998	0.000209198	k__Bacteria	p__Proteobacteria	c__Deltaproteobacteria	o__Myxococcales	f__	g__	s__
K10535	OS.3	4340807	1	0.5	0.5	0.000757499	0.000104599	k__Bacteria	p__Chlorobi	c__SJA-28	o__	f__	g__	s__
K10535	OS.3	575993	1	1	1	0.001514998	0.000209198	k__Bacteria	p__Proteobacteria	c__Deltaproteobacteria	o__Spirobacillales	f__	g__	s__
K10535	OS.3	627435	1	1.5	1.5	0.002272498	0.000313798	k__Bacteria	p__Proteobacteria	c__Deltaproteobacteria	o__Myxococcales	f__0319-6G20	g__	s__
K10535	OS.3	159853	1	1	1	0.001514998	0.000209198	k__Bacteria	p__Proteobacteria	c__Deltaproteobacteria	o__MIZ46	f__	g__	s__
K10535	OS.3	226306	1	0.333333333	0.333333333	0.000504999	6.97E-05	k__Bacteria	p__Proteobacteria	c__Deltaproteobacteria	o__Desulfovibrionales	f__Desulfovibrionaceae	g__Desulfovibrio	s__
K10535	OS.3	4456312	1	2	2	0.003029997	0.000418397	k__Bacteria	p__Proteobacteria	c__Gammaproteobacteria	o__Methylococcales	f__Methylococcaceae	g__Methylocaldum	s__
K10535	OS.3	4349607	1	1	1	0.001514998	0.000209198	k__Bacteria	p__Proteobacteria	c__Deltaproteobacteria	o__Myxococcales	f__	g__	s__
K10535	OS.3	2566741	1	0.333333333	0.333333333	0.000504999	6.97E-05	k__Bacteria	p__Proteobacteria	c__Deltaproteobacteria	o__Desulfovibrionales	f__Desulfovibrionaceae	g__Desulfovibrio	s__sulfodismutans
K10535	OS.3	816463	1	0.5	0.5	0.000757499	0.000104599	k__Bacteria	p__Proteobacteria	c__Deltaproteobacteria	o__Syntrophobacterales	f__Syntrophobacteraceae	g__	s__
K10535	OS.3	590426	1	0.333333333	0.333333333	0.000504999	6.97E-05	k__Bacteria	p__Proteobacteria	c__Deltaproteobacteria	o__Desulfovibrionales	f__Desulfovibrionaceae	g__Desulfovibrio	s__sulfodismutans
K10535	OS.3	4735	1	3.333333333	3.333333333	0.005049995	0.000697328	k__Bacteria	p__Proteobacteria	c__Alphaproteobacteria	o__Rhizobiales	f__Methylocystaceae	g__Methylosinus	s__sporium
K10535	OS.3	552734	1	1.5	1.5	0.002272498	0.000313798	k__Bacteria	p__Proteobacteria	c__Deltaproteobacteria	o__	f__	g__	s__
K10535	OS.3	159879	1	0.5	0.5	0.000757499	0.000104599	k__Bacteria	p__Proteobacteria	c__Deltaproteobacteria	o__Spirobacillales	f__	g__	s__
K10535	OS.3	968845	1	0.666666667	0.666666667	0.001009999	0.000139466	k__Bacteria	p__Proteobacteria	c__Gammaproteobacteria	o__Methylococcales	f__Methylococcaceae	g__Methylomonas	s__
K10535	OS.3	100001	2	0.333333333	0.666666667	0.001009999	0.000139466	k__Bacteria	p__Proteobacteria	c__Deltaproteobacteria	o__Desulfobacterales	f__Desulfobacteraceae	g__Desulfococcus	s__
K10535	OS.3	235910	1	1	1	0.001514998	0.000209198	k__Bacteria	p__Planctomycetes	c__	o__	f__	g__	s__
K10535	OS.3	150612	1	0.5	0.5	0.000757499	0.000104599	k__Bacteria	p__Proteobacteria	c__Deltaproteobacteria	o__	f__	g__	s__
K10535	OS.3	525171	1	0.5	0.5	0.000757499	0.000104599	k__Bacteria	p__Proteobacteria	c__Deltaproteobacteria	o__Bdellovibrionales	f__Bdellovibrionaceae	g__Bdellovibrio	s__
K10535	OS.3	1129642	2	0.333333333	0.666666667	0.001009999	0.000139466	k__Bacteria	p__Proteobacteria	c__Deltaproteobacteria	o__Desulfobacterales	f__Desulfobacteraceae	g__	s__
K10535	OS.3	656975	1	0.5	0.5	0.000757499	0.000104599	k__Bacteria	p__Proteobacteria	c__Deltaproteobacteria	o__Syntrophobacterales	f__Syntrophobacteraceae	g__	s__
K10535	OS.3	540681	1	0.5	0.5	0.000757499	0.000104599	k__Bacteria	p__Proteobacteria	c__Deltaproteobacteria	o__Syntrophobacterales	f__Syntrophobacteraceae	g__	s__
K10535	OS.3	701385	1	8.666666667	8.666666667	0.013129987	0.001813053	k__Bacteria	p__Proteobacteria	c__Alphaproteobacteria	o__Rhizobiales	f__Methylocystaceae	g__Methylosinus	s__
K10535	OS.3	563656	1	3.25	3.25	0.004923745	0.000679895	k__Bacteria	p__Proteobacteria	c__Gammaproteobacteria	o__Chromatiales	f__Chromatiaceae	g__Allochromatium	s__
K10535	OS.3	541641	1	1	1	0.001514998	0.000209198	k__Bacteria	p__NKB19	c__TSBW08	o__	f__	g__	s__
K10535	OS.3	136386	1	1	1	0.001514998	0.000209198	k__Bacteria	p__Planctomycetes	c__Phycisphaerae	o__Phycisphaerales	f__	g__	s__
K10535	OS.3	589360	1	13.33333333	13.33333333	0.02019998	0.002789313	k__Bacteria	p__Proteobacteria	c__Gammaproteobacteria	o__Methylococcales	f__Crenotrichaceae	g__Crenothrix	s__
K10535	OS.3	1074498	1	0.5	0.5	0.000757499	0.000104599	k__Bacteria	p__Proteobacteria	c__Deltaproteobacteria	o__MIZ46	f__	g__	s__
K10535	OS.3	253712	1	2.5	2.5	0.003787496	0.000522996	k__Bacteria	p__Proteobacteria	c__Deltaproteobacteria	o__Syntrophobacterales	f__Syntrophobacteraceae	g__	s__
K10535	OS.3	4357991	1	0.5	0.5	0.000757499	0.000104599	k__Bacteria	p__Proteobacteria	c__Deltaproteobacteria	o__Bdellovibrionales	f__Bdellovibrionaceae	g__Bdellovibrio	s__
K10535	OS.3	1130747	1	0.5	0.5	0.000757499	0.000104599	k__Bacteria	p__Proteobacteria	c__Deltaproteobacteria	o__Syntrophobacterales	f__Syntrophobacteraceae	g__	s__
K10535	OS.3	853716	2	1.666666667	3.333333333	0.005049995	0.000697328	k__Bacteria	p__Proteobacteria	c__Deltaproteobacteria	o__Desulfobacterales	f__Desulfobacteraceae	g__	s__
K10535	OS.3	3703471	1	3	3	0.004544995	0.000627595	k__Bacteria	p__Proteobacteria	c__Gammaproteobacteria	o__Methylococcales	f__Methylococcaceae	g__Methylocaldum	s__
K10535	OS.3	840604	1	30.33333333	30.33333333	0.045954954	0.006345687	k__Bacteria	p__Proteobacteria	c__Alphaproteobacteria	o__Rhizobiales	f__Methylocystaceae	g__Methylosinus	s__
K10535	OS.3	237479	1	1.5	1.5	0.002272498	0.000313798	k__Bacteria	p__Proteobacteria	c__Deltaproteobacteria	o__	f__	g__	s__
K10535	OS.3	332084	2	0.666666667	1.333333333	0.002019998	0.000278931	k__Bacteria	p__Proteobacteria	c__Deltaproteobacteria	o__Desulfobacterales	f__Desulfobacteraceae	g__	s__
K10535	OS.3	171180	2	0.666666667	1.333333333	0.002019998	0.000278931	k__Bacteria	p__Proteobacteria	c__Deltaproteobacteria	o__Desulfobacterales	f__Desulfobacteraceae	g__Desulfococcus	s__
K10535	OS.3	1144575	1	2.5	2.5	0.003787496	0.000522996	k__Bacteria	p__Proteobacteria	c__Deltaproteobacteria	o__Myxococcales	f__	g__	s__
K10535	OS.3	779327	2	1	2	0.003029997	0.000418397	k__Bacteria	p__Proteobacteria	c__Deltaproteobacteria	o__Desulfobacterales	f__Desulfobacteraceae	g__Desulfococcus	s__
K10535	OS.3	91225	1	0.5	0.5	0.000757499	0.000104599	k__Bacteria	p__Chlorobi	c__SJA-28	o__	f__	g__	s__
K10535	OS.3	225741	1	0.25	0.25	0.00037875	5.23E-05	k__Bacteria	p__Proteobacteria	c__Gammaproteobacteria	o__Chromatiales	f__Chromatiaceae	g__	s__
K10535	OS.3	2464740	1	0.5	0.5	0.000757499	0.000104599	k__Bacteria	p__NKB19	c__	o__	f__	g__	s__
K10535	OS.3	7543	1	0.25	0.25	0.00037875	5.23E-05	k__Bacteria	p__Proteobacteria	c__Gammaproteobacteria	o__Chromatiales	f__Chromatiaceae	g__	s__
K10535	OS.3	244050	1	1	1	0.001514998	0.000209198	k__Bacteria	p__Planctomycetes	c__OM190	o__agg27	f__	g__	s__
K10535	OS.3	1044436	1	0.5	0.5	0.000757499	0.000104599	k__Bacteria	p__Proteobacteria	c__Deltaproteobacteria	o__Syntrophobacterales	f__Syntrophobacteraceae	g__	s__
K10535	OS.3	268764	1	0.5	0.5	0.000757499	0.000104599	k__Bacteria	p__Proteobacteria	c__Deltaproteobacteria	o__Syntrophobacterales	f__Syntrophaceae	g__Desulfobacca	s__
K10535	OS.3	357816	1	0.5	0.5	0.000757499	0.000104599	k__Bacteria	p__Proteobacteria	c__Gammaproteobacteria	o__Methylococcales	f__Methylococcaceae	g__Methylocaldum	s__
K10535	OS.3	34507	1	5.333333333	5.333333333	0.008079992	0.001115725	k__Bacteria	p__Proteobacteria	c__Deltaproteobacteria	o__Desulfovibrionales	f__Desulfovibrionaceae	g__Desulfovibrio	s__aminophilus
K10535	OS.3	808856	1	15.5	15.5	0.023482477	0.003242576	k__Bacteria	p__Proteobacteria	c__Deltaproteobacteria	o__NB1-j	f__JTB38	g__	s__
K10535	OS.3	1121060	1	6	6	0.009089991	0.001255191	k__Bacteria	p__Proteobacteria	c__Deltaproteobacteria	o__NB1-j	f__	g__	s__
K10535	OS.3	136767	1	1.75	1.75	0.002651247	0.000366097	k__Bacteria	p__Proteobacteria	c__Gammaproteobacteria	o__Chromatiales	f__Chromatiaceae	g__Allochromatium	s__vinosum
K10535	OS.3	1106152	1	0.5	0.5	0.000757499	0.000104599	k__Bacteria	p__NKB19	c__TSBW08	o__	f__	g__	s__
K10535	OS.3	593544	1	2.25	2.25	0.003408747	0.000470697	k__Bacteria	p__Proteobacteria	c__Gammaproteobacteria	o__Chromatiales	f__Chromatiaceae	g__	s__
K10535	OS.3	4326288	3	1.5	4.5	0.006817493	0.000941393	k__Bacteria	p__Proteobacteria	c__Deltaproteobacteria	o__Desulfarculales	f__Desulfarculaceae	g__	s__
K10535	OS.3	215591	1	1	1	0.001514998	0.000209198	k__Bacteria	p__Planctomycetes	c__Phycisphaerae	o__WD2101	f__	g__	s__
K10535	OS.3	812500	1	4	4	0.006059994	0.000836794	k__Bacteria	p__Planctomycetes	c__C6	o__d113	f__	g__	s__
K10535	OS.3	580869	1	17	17	0.025754974	0.003556374	k__Bacteria	p__Proteobacteria	c__Deltaproteobacteria	o__Syntrophobacterales	f__Syntrophaceae	g__Desulfomonile	s__
K10535	OS.3	1645783	1	1	1	0.001514998	0.000209198	k__Bacteria	p__Planctomycetes	c__Phycisphaerae	o__Phycisphaerales	f__	g__	s__
K10535	OS.3	1124243	1	0.5	0.5	0.000757499	0.000104599	k__Bacteria	p__Proteobacteria	c__Gammaproteobacteria	o__Methylococcales	f__Methylococcaceae	g__	s__
K10535	OS.3	149163	1	14.33333333	14.33333333	0.021714978	0.002998511	k__Bacteria	p__Proteobacteria	c__Deltaproteobacteria	o__Desulfovibrionales	f__Desulfovibrionaceae	g__Desulfovibrio	s__putealis
K10535	OS.3	336784	1	0.2	0.2	0.000303	4.18E-05	k__Bacteria	p__Firmicutes	c__Clostridia	o__Clostridiales	f__Peptococcaceae	g__Desulfosporosinus	s__meridiei
K10535	OS.3	586655	1	13.5	13.5	0.02045248	0.002824179	k__Bacteria	p__Proteobacteria	c__Deltaproteobacteria	o__Desulfuromonadales	f__Geobacteraceae	g__Geobacter	s__lovleyi
K10535	OS.3	346925	1	11.5	11.5	0.017422483	0.002405782	k__Bacteria	p__Proteobacteria	c__Deltaproteobacteria	o__Syntrophobacterales	f__Syntrophobacteraceae	g__	s__
K10535	OS.3	817556	2	0.666666667	1.333333333	0.002019998	0.000278931	k__Bacteria	p__Proteobacteria	c__Deltaproteobacteria	o__Desulfobacterales	f__Desulfobacteraceae	g__Desulfococcus	s__
K10535	OS.3	534317	3	2	6	0.009089991	0.001255191	k__Bacteria	p__Proteobacteria	c__Deltaproteobacteria	o__Desulfarculales	f__Desulfarculaceae	g__	s__
K10535	OS.3	4349833	1	0.5	0.5	0.000757499	0.000104599	k__Bacteria	p__Proteobacteria	c__Deltaproteobacteria	o__NB1-j	f__	g__	s__
K10535	OS.3	108892	1	0.5	0.5	0.000757499	0.000104599	k__Bacteria	p__Proteobacteria	c__Deltaproteobacteria	o__Bdellovibrionales	f__Bdellovibrionaceae	g__Bdellovibrio	s__
K10535	OS.3	813429	1	1	1	0.001514998	0.000209198	k__Bacteria	p__Planctomycetes	c__Phycisphaerae	o__WD2101	f__	g__	s__
K10535	OS.3	361082	1	83	83	0.125744874	0.017363472	k__Bacteria	p__Proteobacteria	c__Alphaproteobacteria	o__Rhizobiales	f__Methylocystaceae	g__Methylosinus	s__
K10535	OS.3	558943	1	1	1	0.001514998	0.000209198	k__Bacteria	p__Proteobacteria	c__Deltaproteobacteria	o__Syntrophobacterales	f__Syntrophaceae	g__Desulfomonile	s__
K10535	OS.3	862250	1	36	36	0.054539945	0.007531144	k__Bacteria	p__Planctomycetes	c__Phycisphaerae	o__WD2101	f__	g__	s__
K10535	OS.3	1110281	1	0.5	0.5	0.000757499	0.000104599	k__Bacteria	p__Proteobacteria	c__Deltaproteobacteria	o__Desulfobacterales	f__Desulfobacteraceae	g__	s__
K10535	OS.3	1131272	1	1	1	0.001514998	0.000209198	k__Bacteria	p__Proteobacteria	c__Deltaproteobacteria	o__Bdellovibrionales	f__Bdellovibrionaceae	g__Bdellovibrio	s__
K10535	OS.3	303623	1	0.25	0.25	0.00037875	5.23E-05	k__Bacteria	p__Proteobacteria	c__Gammaproteobacteria	o__Chromatiales	f__Chromatiaceae	g__	s__
K10535	OS.3	147383	1	0.333333333	0.333333333	0.000504999	6.97E-05	k__Bacteria	p__Proteobacteria	c__Deltaproteobacteria	o__Desulfovibrionales	f__Desulfovibrionaceae	g__Desulfovibrio	s__
K10535	OS.3	254765	1	0.666666667	0.666666667	0.001009999	0.000139466	k__Bacteria	p__Proteobacteria	c__Gammaproteobacteria	o__Methylococcales	f__Methylococcaceae	g__	s__
K10535	OS.3	1141201	1	0.5	0.5	0.000757499	0.000104599	k__Bacteria	p__Proteobacteria	c__Gammaproteobacteria	o__Methylococcales	f__Methylococcaceae	g__Methylocaldum	s__
K10535	OS.3	4407334	1	1	1	0.001514998	0.000209198	k__Bacteria	p__Planctomycetes	c__Phycisphaerae	o__WD2101	f__	g__	s__
K10535	OS.3	549171	2	0.333333333	0.666666667	0.001009999	0.000139466	k__Bacteria	p__Proteobacteria	c__Deltaproteobacteria	o__Desulfobacterales	f__Desulfobacteraceae	g__	s__
K10535	OS.3	1125797	1	6	6	0.009089991	0.001255191	k__Bacteria	p__Proteobacteria	c__Deltaproteobacteria	o__Desulfovibrionales	f__Desulfovibrionaceae	g__Desulfovibrio	s__
K10535	OS.3	1108685	1	1	1	0.001514998	0.000209198	k__Bacteria	p__Nitrospirae	c__Nitrospira	o__Nitrospirales	f__0319-6A21	g__	s__
K10535	OS.3	3560258	2	1	2	0.003029997	0.000418397	k__Bacteria	p__Proteobacteria	c__Gammaproteobacteria	o__Chromatiales	f__Chromatiaceae	g__Thiocapsa	s__
K10535	OS.3	1742484	1	1.5	1.5	0.002272498	0.000313798	k__Bacteria	p__Proteobacteria	c__Deltaproteobacteria	o__NB1-j	f__	g__	s__
K10535	OS.3	787865	1	0.5	0.5	0.000757499	0.000104599	k__Bacteria	p__Proteobacteria	c__Deltaproteobacteria	o__MIZ46	f__	g__	s__
K10535	OS.3	141636	1	0.5	0.5	0.000757499	0.000104599	k__Bacteria	p__Proteobacteria	c__Deltaproteobacteria	o__Bdellovibrionales	f__Bacteriovoracaceae	g__	s__
K10535	OS.3	380204	1	1.5	1.5	0.002272498	0.000313798	k__Bacteria	p__Proteobacteria	c__Gammaproteobacteria	o__Methylococcales	f__Methylococcaceae	g__Methylocaldum	s__
K10535	OS.3	763759	1	1	1	0.001514998	0.000209198	k__Bacteria	p__Proteobacteria	c__Deltaproteobacteria	o__MIZ46	f__	g__	s__
K10535	OS.3	967069	1	0.5	0.5	0.000757499	0.000104599	k__Bacteria	p__Proteobacteria	c__Deltaproteobacteria	o__Bdellovibrionales	f__Bdellovibrionaceae	g__Bdellovibrio	s__
K10535	OS.3	817141	1	0.5	0.5	0.000757499	0.000104599	k__Bacteria	p__Proteobacteria	c__Deltaproteobacteria	o__Bdellovibrionales	f__Bdellovibrionaceae	g__Bdellovibrio	s__
K10535	OS.3	687074	1	0.5	0.5	0.000757499	0.000104599	k__Bacteria	p__NKB19	c__	o__	f__	g__	s__
K10535	OS.3	346917	1	0.5	0.5	0.000757499	0.000104599	k__Bacteria	p__Proteobacteria	c__Gammaproteobacteria	o__Chromatiales	f__Chromatiaceae	g__	s__
K10535	OS.3	4355363	1	1	1	0.001514998	0.000209198	k__Bacteria	p__Proteobacteria	c__Deltaproteobacteria	o__	f__	g__	s__
K10535	OS.3	301596	1	4.5	4.5	0.006817493	0.000941393	k__Bacteria	p__Proteobacteria	c__Deltaproteobacteria	o__Syntrophobacterales	f__Syntrophaceae	g__Desulfomonile	s__
K10535	OS.3	544321	2	8	16	0.024239976	0.003347175	k__Bacteria	p__Proteobacteria	c__Deltaproteobacteria	o__Desulfarculales	f__Desulfarculaceae	g__Desulfarculus	s__
K10535	OS.3	4369968	1	106	106	0.160589839	0.022175036	k__Bacteria	p__Planctomycetes	c__Phycisphaerae	o__WD2101	f__	g__	s__
K10535	OS.3	589355	1	0.5	0.5	0.000757499	0.000104599	k__Bacteria	p__Proteobacteria	c__Deltaproteobacteria	o__Myxococcales	f__	g__	s__
K10535	OS.3	341019	1	0.666666667	0.666666667	0.001009999	0.000139466	k__Bacteria	p__Proteobacteria	c__Deltaproteobacteria	o__Desulfovibrionales	f__Desulfovibrionaceae	g__Desulfovibrio	s__mexicanus
K10535	OS.3	791926	1	0.5	0.5	0.000757499	0.000104599	k__Bacteria	p__Proteobacteria	c__Deltaproteobacteria	o__MIZ46	f__	g__	s__
K10535	OS.3	49810	1	0.5	0.5	0.000757499	0.000104599	k__Bacteria	p__NKB19	c__	o__	f__	g__	s__
K10535	OS.3	565419	1	18.5	18.5	0.028027472	0.003870171	k__Bacteria	p__Chlorobi	c__BSV26	o__PK329	f__	g__	s__
K10535	OS.3	692510	1	0.5	0.5	0.000757499	0.000104599	k__Bacteria	p__Proteobacteria	c__Deltaproteobacteria	o__Bdellovibrionales	f__Bdellovibrionaceae	g__Bdellovibrio	s__
K10535	OS.3	537008	1	2.5	2.5	0.003787496	0.000522996	k__Bacteria	p__Proteobacteria	c__Deltaproteobacteria	o__NB1-j	f__JTB38	g__	s__
K10535	OS.3	336745	1	0.5	0.5	0.000757499	0.000104599	k__Bacteria	p__Proteobacteria	c__Deltaproteobacteria	o__Myxococcales	f__	g__	s__
K10535	OS.3	527642	1	0.5	0.5	0.000757499	0.000104599	k__Bacteria	p__Proteobacteria	c__Deltaproteobacteria	o__MIZ46	f__	g__	s__
K10535	OS.3	4427379	1	0.5	0.5	0.000757499	0.000104599	k__Bacteria	p__Proteobacteria	c__Deltaproteobacteria	o__	f__	g__	s__
K10535	OS.3	36463	1	3	3	0.004544995	0.000627595	k__Bacteria	p__Proteobacteria	c__Deltaproteobacteria	o__Syntrophobacterales	f__Syntrophaceae	g__	s__
K10535	OS.3	582110	1	2	2	0.003029997	0.000418397	k__Bacteria	p__Proteobacteria	c__Deltaproteobacteria	o__Myxococcales	f__Myxococcaceae	g__Anaeromyxobacter	s__
K10535	OS.3	578784	1	5	5	0.007574992	0.001045992	k__Bacteria	p__Chlorobi	c__Ignavibacteria	o__Ignavibacteriales	f__Ignavibacteriaceae	g__	s__
K10535	OS.3	4422104	1	2.5	2.5	0.003787496	0.000522996	k__Bacteria	p__[Caldithrix]	c__KSB1	o__GW-22	f__	g__	s__
K10535	OS.3	4398570	1	0.5	0.5	0.000757499	0.000104599	k__Bacteria	p__Proteobacteria	c__Deltaproteobacteria	o__Bdellovibrionales	f__Bdellovibrionaceae	g__Bdellovibrio	s__
K10535	OS.3	278697	1	3.5	3.5	0.005302495	0.000732195	k__Bacteria	p__Proteobacteria	c__Deltaproteobacteria	o__Myxococcales	f__	g__	s__
K10535	OS.3	4340528	1	7	7	0.010604989	0.001464389	k__Bacteria	p__Proteobacteria	c__Deltaproteobacteria	o__Syntrophobacterales	f__Syntrophaceae	g__Desulfomonile	s__
K10535	OS.3	161421	1	2	2	0.003029997	0.000418397	k__Bacteria	p__Proteobacteria	c__Gammaproteobacteria	o__Methylococcales	f__Methylococcaceae	g__Methylocaldum	s__
K10535	OS.3	820830	1	0.5	0.5	0.000757499	0.000104599	k__Bacteria	p__NKB19	c__	o__	f__	g__	s__
K10535	OS.3	571871	2	5.333333333	10.66666667	0.016159984	0.00223145	k__Bacteria	p__Proteobacteria	c__Deltaproteobacteria	o__Desulfobacterales	f__Desulfobacteraceae	g__Desulfococcus	s__
K10535	OS.3	666883	1	0.5	0.5	0.000757499	0.000104599	k__Bacteria	p__Proteobacteria	c__Deltaproteobacteria	o__Bdellovibrionales	f__Bdellovibrionaceae	g__Bdellovibrio	s__
K10535	OS.3	580046	1	0.5	0.5	0.000757499	0.000104599	k__Bacteria	p__Proteobacteria	c__Deltaproteobacteria	o__Syntrophobacterales	f__Syntrophaceae	g__Desulfobacca	s__
K10535	OS.3	4424965	1	0.5	0.5	0.000757499	0.000104599	k__Bacteria	p__Proteobacteria	c__Gammaproteobacteria	o__Chromatiales	f__Chromatiaceae	g__	s__
K10535	OS.3	1778749	1	5	5	0.007574992	0.001045992	k__Bacteria	p__Proteobacteria	c__Deltaproteobacteria	o__Syntrophobacterales	f__Syntrophaceae	g__Desulfomonile	s__
K10535	OS.3	967505	1	1	1	0.001514998	0.000209198	k__Bacteria	p__Proteobacteria	c__Deltaproteobacteria	o__Bdellovibrionales	f__Bdellovibrionaceae	g__Bdellovibrio	s__
K10535	OS.3	828121	1	0.5	0.5	0.000757499	0.000104599	k__Bacteria	p__Proteobacteria	c__Deltaproteobacteria	o__Syntrophobacterales	f__Syntrophaceae	g__Desulfobacca	s__
K10535	OS.3	3219861	1	2.666666667	2.666666667	0.004039996	0.000557863	k__Bacteria	p__Proteobacteria	c__Gammaproteobacteria	o__Methylococcales	f__Crenotrichaceae	g__Crenothrix	s__
K10535	OS.3	10459	1	0.333333333	0.333333333	0.000504999	6.97E-05	k__Bacteria	p__Proteobacteria	c__Deltaproteobacteria	o__Desulfovibrionales	f__Desulfovibrionaceae	g__Desulfovibrio	s__mexicanus
K10535	OS.3	416173	1	1	1	0.001514998	0.000209198	k__Bacteria	p__Planctomycetes	c__OM190	o__CL500-15	f__	g__	s__
K10535	OS.3	871009	1	1	1	0.001514998	0.000209198	k__Bacteria	p__Proteobacteria	c__Deltaproteobacteria	o__FAC87	f__	g__	s__
K10535	OS.3	1941615	2	1	2	0.003029997	0.000418397	k__Bacteria	p__Proteobacteria	c__Deltaproteobacteria	o__Desulfobacterales	f__Desulfobacteraceae	g__	s__
K10535	OS.3	4462594	1	1	1	0.001514998	0.000209198	k__Bacteria	p__Proteobacteria	c__Deltaproteobacteria	o__Myxococcales	f__	g__	s__
K10535	OS.3	695566	1	0.5	0.5	0.000757499	0.000104599	k__Bacteria	p__Proteobacteria	c__Deltaproteobacteria	o__	f__	g__	s__
K10535	OS.3	528855	1	0.25	0.25	0.00037875	5.23E-05	k__Bacteria	p__Proteobacteria	c__Gammaproteobacteria	o__Chromatiales	f__Chromatiaceae	g__	s__
K10535	OS.3	1114337	1	1.5	1.5	0.002272498	0.000313798	k__Bacteria	p__Proteobacteria	c__Deltaproteobacteria	o__Syntrophobacterales	f__Syntrophaceae	g__Desulfomonile	s__
K10535	OS.3	540202	1	1.5	1.5	0.002272498	0.000313798	k__Bacteria	p__Proteobacteria	c__Gammaproteobacteria	o__Chromatiales	f__Chromatiaceae	g__Allochromatium	s__vinosum
K10535	OS.3	729052	1	0.2	0.2	0.000303	4.18E-05	k__Bacteria	p__Firmicutes	c__Clostridia	o__Clostridiales	f__Peptococcaceae	g__Desulfosporosinus	s__meridiei
K10535	OS.3	4354706	1	0.333333333	0.333333333	0.000504999	6.97E-05	k__Bacteria	p__Proteobacteria	c__Deltaproteobacteria	o__Desulfovibrionales	f__Desulfovibrionaceae	g__Desulfovibrio	s__putealis
K10535	OS.3	707389	1	0.5	0.5	0.000757499	0.000104599	k__Bacteria	p__Proteobacteria	c__Deltaproteobacteria	o__MIZ46	f__	g__	s__
K10535	OS.3	825653	1	7	7	0.010604989	0.001464389	k__Bacteria	p__Chlorobi	c__SJA-28	o__	f__	g__	s__
K10535	OS.3	4404743	1	2	2	0.003029997	0.000418397	k__Bacteria	p__Proteobacteria	c__Gammaproteobacteria	o__Methylococcales	f__Crenotrichaceae	g__Crenothrix	s__
K10535	OS.3	60573	1	6	6	0.009089991	0.001255191	k__Bacteria	p__Planctomycetes	c__OM190	o__CL500-15	f__	g__	s__
K10535	OS.3	4340806	1	1.5	1.5	0.002272498	0.000313798	k__Bacteria	p__Proteobacteria	c__Deltaproteobacteria	o__Myxococcales	f__Myxococcaceae	g__Anaeromyxobacter	s__
K10535	OS.3	60598	1	0.5	0.5	0.000757499	0.000104599	k__Bacteria	p__Proteobacteria	c__Deltaproteobacteria	o__Syntrophobacterales	f__Syntrophobacteraceae	g__	s__
K10535	OS.3	711247	1	2	2	0.003029997	0.000418397	k__Bacteria	p__NKB19	c__	o__	f__	g__	s__
K10535	OS.3	993509	1	11	11	0.016664983	0.002301183	k__Bacteria	p__Planctomycetes	c__C6	o__d113	f__	g__	s__
K10535	OS.3	273913	1	0.5	0.5	0.000757499	0.000104599	k__Bacteria	p__Proteobacteria	c__Deltaproteobacteria	o__Desulfovibrionales	f__Desulfomicrobiaceae	g__Desulfomicrobium	s__
K10535	OS.3	578431	1	0.5	0.5	0.000757499	0.000104599	k__Bacteria	p__NKB19	c__	o__	f__	g__	s__
K10535	OS.3	798532	2	0.333333333	0.666666667	0.001009999	0.000139466	k__Bacteria	p__Proteobacteria	c__Deltaproteobacteria	o__Desulfobacterales	f__Desulfobacteraceae	g__Desulfococcus	s__
K10535	OS.3	234790	1	2	2	0.003029997	0.000418397	k__Bacteria	p__Proteobacteria	c__Deltaproteobacteria	o__Desulfovibrionales	f__Desulfovibrionaceae	g__Desulfovibrio	s__mexicanus
K10535	OS.3	552003	1	8.5	8.5	0.012877487	0.001778187	k__Bacteria	p__Proteobacteria	c__Deltaproteobacteria	o__Syntrophobacterales	f__Syntrophaceae	g__Desulfomonile	s__
K10535	OS.3	102295	1	19.66666667	19.66666667	0.02979497	0.004114236	k__Bacteria	p__Proteobacteria	c__Alphaproteobacteria	o__Rhizobiales	f__Methylocystaceae	g__Methylosinus	s__
K10535	OS.3	823218	1	3	3	0.004544995	0.000627595	k__Bacteria	p__Planctomycetes	c__	o__	f__	g__	s__
K10535	OS.3	679077	1	0.75	0.75	0.001136249	0.000156899	k__Bacteria	p__Proteobacteria	c__Gammaproteobacteria	o__Chromatiales	f__Chromatiaceae	g__Allochromatium	s__vinosum
K10535	OS.3	4428139	1	0.5	0.5	0.000757499	0.000104599	k__Bacteria	p__Proteobacteria	c__Deltaproteobacteria	o__Bdellovibrionales	f__Bdellovibrionaceae	g__Bdellovibrio	s__
K10535	OS.3	292765	3	0.5	1.5	0.002272498	0.000313798	k__Bacteria	p__Proteobacteria	c__Deltaproteobacteria	o__Desulfarculales	f__Desulfarculaceae	g__	s__
K10535	OS.3	210958	1	3.5	3.5	0.005302495	0.000732195	k__Bacteria	p__Proteobacteria	c__Deltaproteobacteria	o__Desulfovibrionales	f__Desulfomicrobiaceae	g__Desulfomicrobium	s__
K10535	OS.3	67654	1	1	1	0.001514998	0.000209198	k__Bacteria	p__Proteobacteria	c__Gammaproteobacteria	o__Chromatiales	f__Chromatiaceae	g__	s__
K10535	OS.3	4352292	1	9	9	0.013634986	0.001882786	k__Bacteria	p__Planctomycetes	c__Phycisphaerae	o__WD2101	f__	g__	s__
K10535	OS.3	4418299	1	0.333333333	0.333333333	0.000504999	6.97E-05	k__Bacteria	p__Proteobacteria	c__Gammaproteobacteria	o__Methylococcales	f__Methylococcaceae	g__Methylomicrobium	s__
K10535	OS.3	4360410	1	0.5	0.5	0.000757499	0.000104599	k__Bacteria	p__NKB19	c__TSBW08	o__	f__	g__	s__
K10535	OS.3	552017	1	11.5	11.5	0.017422483	0.002405782	k__Bacteria	p__NKB19	c__TSBW08	o__	f__	g__	s__
K10535	IA.1	185100	1	1	1	0.001830999	0.000209198	k__Bacteria	p__Proteobacteria	c__Deltaproteobacteria	o__Bdellovibrionales	f__Bacteriovoracaceae	g__	s__
K10535	IA.1	4128584	1	1	1	0.001830999	0.000209198	k__Bacteria	p__Planctomycetes	c__Phycisphaerae	o__WD2101	f__	g__	s__
K10535	IA.1	1127173	1	9	9	0.016478989	0.001882786	k__Bacteria	p__Proteobacteria	c__Deltaproteobacteria	o__Syntrophobacterales	f__Syntrophobacteraceae	g__	s__
K10535	IA.1	554390	1	1	1	0.001830999	0.000209198	k__Bacteria	p__Proteobacteria	c__Deltaproteobacteria	o__Bdellovibrionales	f__Bacteriovoracaceae	g__	s__
K10535	IA.1	4340807	1	1.5	1.5	0.002746498	0.000313798	k__Bacteria	p__Chlorobi	c__SJA-28	o__	f__	g__	s__
K10535	IA.1	817380	1	0.5	0.5	0.000915499	0.000104599	k__Bacteria	p__Chlorobi	c__Ignavibacteria	o__Ignavibacteriales	f__Ignavibacteriaceae	g__	s__
K10535	IA.1	627435	1	0.5	0.5	0.000915499	0.000104599	k__Bacteria	p__Proteobacteria	c__Deltaproteobacteria	o__Myxococcales	f__0319-6G20	g__	s__
K10535	IA.1	273242	1	2.5	2.5	0.004577497	0.000522996	k__Bacteria	p__Proteobacteria	c__Deltaproteobacteria	o__Syntrophobacterales	f__Syntrophaceae	g__Desulfobacca	s__
K10535	IA.1	564034	1	0.5	0.5	0.000915499	0.000104599	k__Bacteria	p__Chlorobi	c__Ignavibacteria	o__Ignavibacteriales	f__Ignavibacteriaceae	g__	s__
K10535	IA.1	4456312	1	5.5	5.5	0.010070493	0.001150592	k__Bacteria	p__Proteobacteria	c__Gammaproteobacteria	o__Methylococcales	f__Methylococcaceae	g__Methylocaldum	s__
K10535	IA.1	1141638	2	1	2	0.003661998	0.000418397	k__Bacteria	p__Proteobacteria	c__Deltaproteobacteria	o__Desulfarculales	f__Desulfarculaceae	g__Desulfarculus	s__
K10535	IA.1	816463	1	2.5	2.5	0.004577497	0.000522996	k__Bacteria	p__Proteobacteria	c__Deltaproteobacteria	o__Syntrophobacterales	f__Syntrophobacteraceae	g__	s__
K10535	IA.1	857776	1	6	6	0.010985993	0.001255191	k__Bacteria	p__Planctomycetes	c__Phycisphaerae	o__WD2101	f__	g__	s__
K10535	IA.1	733046	1	0.5	0.5	0.000915499	0.000104599	k__Bacteria	p__Proteobacteria	c__Deltaproteobacteria	o__Myxococcales	f__	g__	s__
K10535	IA.1	4735	1	4.666666667	4.666666667	0.008544661	0.000976259	k__Bacteria	p__Proteobacteria	c__Alphaproteobacteria	o__Rhizobiales	f__Methylocystaceae	g__Methylosinus	s__sporium
K10535	IA.1	552734	1	4.5	4.5	0.008239495	0.000941393	k__Bacteria	p__Proteobacteria	c__Deltaproteobacteria	o__	f__	g__	s__
K10535	IA.1	135762	1	1	1	0.001830999	0.000209198	k__Bacteria	p__Planctomycetes	c__Phycisphaerae	o__Phycisphaerales	f__	g__	s__
K10535	IA.1	150612	1	7.5	7.5	0.013732491	0.001568988	k__Bacteria	p__Proteobacteria	c__Deltaproteobacteria	o__	f__	g__	s__
K10535	IA.1	656975	1	10	10	0.018309988	0.002091985	k__Bacteria	p__Proteobacteria	c__Deltaproteobacteria	o__Syntrophobacterales	f__Syntrophobacteraceae	g__	s__
K10535	IA.1	540681	1	7	7	0.012816992	0.001464389	k__Bacteria	p__Proteobacteria	c__Deltaproteobacteria	o__Syntrophobacterales	f__Syntrophobacteraceae	g__	s__
K10535	IA.1	1118855	1	0.5	0.5	0.000915499	0.000104599	k__Bacteria	p__Chlorobi	c__SJA-28	o__	f__	g__	s__
K10535	IA.1	701385	1	2.666666667	2.666666667	0.004882663	0.000557863	k__Bacteria	p__Proteobacteria	c__Alphaproteobacteria	o__Rhizobiales	f__Methylocystaceae	g__Methylosinus	s__
K10535	IA.1	563656	1	1	1	0.001830999	0.000209198	k__Bacteria	p__Proteobacteria	c__Gammaproteobacteria	o__Chromatiales	f__Chromatiaceae	g__Allochromatium	s__
K10535	IA.1	541641	1	0.5	0.5	0.000915499	0.000104599	k__Bacteria	p__NKB19	c__TSBW08	o__	f__	g__	s__
K10535	IA.1	746424	1	0.5	0.5	0.000915499	0.000104599	k__Bacteria	p__Proteobacteria	c__Deltaproteobacteria	o__Syntrophobacterales	f__Syntrophobacteraceae	g__	s__
K10535	IA.1	589360	1	1.333333333	1.333333333	0.002441332	0.000278931	k__Bacteria	p__Proteobacteria	c__Gammaproteobacteria	o__Methylococcales	f__Crenotrichaceae	g__Crenothrix	s__
K10535	IA.1	567841	1	0.5	0.5	0.000915499	0.000104599	k__Bacteria	p__Proteobacteria	c__Deltaproteobacteria	o__[Entotheonellales]	f__	g__	s__
K10535	IA.1	253712	1	2	2	0.003661998	0.000418397	k__Bacteria	p__Proteobacteria	c__Deltaproteobacteria	o__Syntrophobacterales	f__Syntrophobacteraceae	g__	s__
K10535	IA.1	1130747	1	2	2	0.003661998	0.000418397	k__Bacteria	p__Proteobacteria	c__Deltaproteobacteria	o__Syntrophobacterales	f__Syntrophobacteraceae	g__	s__
K10535	IA.1	579550	1	1	1	0.001830999	0.000209198	k__Bacteria	p__Proteobacteria	c__Deltaproteobacteria	o__Syntrophobacterales	f__Syntrophaceae	g__Desulfomonile	s__
K10535	IA.1	853716	2	0.666666667	1.333333333	0.002441332	0.000278931	k__Bacteria	p__Proteobacteria	c__Deltaproteobacteria	o__Desulfobacterales	f__Desulfobacteraceae	g__	s__
K10535	IA.1	3703471	1	2	2	0.003661998	0.000418397	k__Bacteria	p__Proteobacteria	c__Gammaproteobacteria	o__Methylococcales	f__Methylococcaceae	g__Methylocaldum	s__
K10535	IA.1	4453395	1	3.5	3.5	0.006408496	0.000732195	k__Bacteria	p__Proteobacteria	c__Gammaproteobacteria	o__Methylococcales	f__Methylococcaceae	g__Methylocaldum	s__
K10535	IA.1	840604	1	4.666666667	4.666666667	0.008544661	0.000976259	k__Bacteria	p__Proteobacteria	c__Alphaproteobacteria	o__Rhizobiales	f__Methylocystaceae	g__Methylosinus	s__
K10535	IA.1	565604	1	0.5	0.5	0.000915499	0.000104599	k__Bacteria	p__Proteobacteria	c__Deltaproteobacteria	o__Myxococcales	f__	g__	s__
K10535	IA.1	512090	1	0.5	0.5	0.000915499	0.000104599	k__Bacteria	p__Proteobacteria	c__Deltaproteobacteria	o__Syntrophobacterales	f__Syntrophaceae	g__	s__
K10535	IA.1	171180	2	3.333333333	6.666666667	0.012206659	0.001394656	k__Bacteria	p__Proteobacteria	c__Deltaproteobacteria	o__Desulfobacterales	f__Desulfobacteraceae	g__Desulfococcus	s__
K10535	IA.1	1144575	1	0.5	0.5	0.000915499	0.000104599	k__Bacteria	p__Proteobacteria	c__Deltaproteobacteria	o__Myxococcales	f__	g__	s__
K10535	IA.1	990901	1	1	1	0.001830999	0.000209198	k__Bacteria	p__Planctomycetes	c__Phycisphaerae	o__Phycisphaerales	f__	g__	s__
K10535	IA.1	2464740	1	13	13	0.023802985	0.00271958	k__Bacteria	p__NKB19	c__	o__	f__	g__	s__
K10535	IA.1	241823	1	1	1	0.001830999	0.000209198	k__Bacteria	p__Planctomycetes	c__Phycisphaerae	o__Phycisphaerales	f__	g__	s__
K10535	IA.1	1133002	1	0.5	0.5	0.000915499	0.000104599	k__Bacteria	p__Proteobacteria	c__Deltaproteobacteria	o__[Entotheonellales]	f__	g__	s__
K10535	IA.1	4304005	1	0.5	0.5	0.000915499	0.000104599	k__Bacteria	p__Proteobacteria	c__Deltaproteobacteria	o__[Entotheonellales]	f__[Entotheonellaceae]	g__	s__
K10535	IA.1	268764	1	4	4	0.007323995	0.000836794	k__Bacteria	p__Proteobacteria	c__Deltaproteobacteria	o__Syntrophobacterales	f__Syntrophaceae	g__Desulfobacca	s__
K10535	IA.1	516890	1	0.333333333	0.333333333	0.000610333	6.97E-05	k__Bacteria	p__Proteobacteria	c__Gammaproteobacteria	o__Methylococcales	f__	g__	s__
K10535	IA.1	357816	1	1	1	0.001830999	0.000209198	k__Bacteria	p__Proteobacteria	c__Gammaproteobacteria	o__Methylococcales	f__Methylococcaceae	g__Methylocaldum	s__
K10535	IA.1	2625113	1	0.5	0.5	0.000915499	0.000104599	k__Bacteria	p__TPD-58	c__	o__	f__	g__	s__
K10535	IA.1	4344420	1	0.5	0.5	0.000915499	0.000104599	k__Bacteria	p__Proteobacteria	c__Deltaproteobacteria	o__NB1-j	f__	g__	s__
K10535	IA.1	982282	1	2	2	0.003661998	0.000418397	k__Bacteria	p__Planctomycetes	c__Phycisphaerae	o__WD2101	f__	g__	s__
K10535	IA.1	810249	1	0.5	0.5	0.000915499	0.000104599	k__Bacteria	p__TPD-58	c__	o__	f__	g__	s__
K10535	IA.1	593544	1	0.5	0.5	0.000915499	0.000104599	k__Bacteria	p__Proteobacteria	c__Gammaproteobacteria	o__Chromatiales	f__Chromatiaceae	g__	s__
K10535	IA.1	812500	1	3	3	0.005492996	0.000627595	k__Bacteria	p__Planctomycetes	c__C6	o__d113	f__	g__	s__
K10535	IA.1	580869	1	3	3	0.005492996	0.000627595	k__Bacteria	p__Proteobacteria	c__Deltaproteobacteria	o__Syntrophobacterales	f__Syntrophaceae	g__Desulfomonile	s__
K10535	IA.1	4340427	1	0.5	0.5	0.000915499	0.000104599	k__Bacteria	p__NKB19	c__	o__	f__	g__	s__
K10535	IA.1	149163	1	4	4	0.007323995	0.000836794	k__Bacteria	p__Proteobacteria	c__Deltaproteobacteria	o__Desulfovibrionales	f__Desulfovibrionaceae	g__Desulfovibrio	s__putealis
K10535	IA.1	1095022	1	0.5	0.5	0.000915499	0.000104599	k__Bacteria	p__Proteobacteria	c__Deltaproteobacteria	o__FAC87	f__	g__	s__
K10535	IA.1	911129	1	0.5	0.5	0.000915499	0.000104599	k__Bacteria	p__Proteobacteria	c__Deltaproteobacteria	o__Spirobacillales	f__	g__	s__
K10535	IA.1	559177	1	0.5	0.5	0.000915499	0.000104599	k__Bacteria	p__Proteobacteria	c__Deltaproteobacteria	o__MIZ46	f__	g__	s__
K10535	IA.1	822006	1	1	1	0.001830999	0.000209198	k__Bacteria	p__Planctomycetes	c__Phycisphaerae	o__WD2101	f__	g__	s__
K10535	IA.1	549206	1	4	4	0.007323995	0.000836794	k__Bacteria	p__Planctomycetes	c__Phycisphaerae	o__Pla1	f__	g__	s__
K10535	IA.1	4305725	1	10	10	0.018309988	0.002091985	k__Bacteria	p__Planctomycetes	c__Phycisphaerae	o__Pla1	f__	g__	s__
K10535	IA.1	4375292	1	0.5	0.5	0.000915499	0.000104599	k__Bacteria	p__Proteobacteria	c__Deltaproteobacteria	o__MIZ46	f__	g__	s__
K10535	IA.1	586655	1	13.5	13.5	0.024718484	0.002824179	k__Bacteria	p__Proteobacteria	c__Deltaproteobacteria	o__Desulfuromonadales	f__Geobacteraceae	g__Geobacter	s__lovleyi
K10535	IA.1	346925	1	34.5	34.5	0.063169459	0.007217347	k__Bacteria	p__Proteobacteria	c__Deltaproteobacteria	o__Syntrophobacterales	f__Syntrophobacteraceae	g__	s__
K10535	IA.1	1143745	1	1	1	0.001830999	0.000209198	k__Bacteria	p__Nitrospirae	c__Nitrospira	o__Nitrospirales	f__0319-6A21	g__	s__
K10535	IA.1	817556	2	4.666666667	9.333333333	0.017089322	0.001952519	k__Bacteria	p__Proteobacteria	c__Deltaproteobacteria	o__Desulfobacterales	f__Desulfobacteraceae	g__Desulfococcus	s__
K10535	IA.1	4349833	1	1.5	1.5	0.002746498	0.000313798	k__Bacteria	p__Proteobacteria	c__Deltaproteobacteria	o__NB1-j	f__	g__	s__
K10535	IA.1	1140825	1	1	1	0.001830999	0.000209198	k__Bacteria	p__Proteobacteria	c__Deltaproteobacteria	o__MBNT15	f__	g__	s__
K10535	IA.1	813429	1	1	1	0.001830999	0.000209198	k__Bacteria	p__Planctomycetes	c__Phycisphaerae	o__WD2101	f__	g__	s__
K10535	IA.1	102470	1	0.5	0.5	0.000915499	0.000104599	k__Bacteria	p__Proteobacteria	c__Deltaproteobacteria	o__Desulfobacterales	f__Desulfobacteraceae	g__	s__
K10535	IA.1	361082	1	86.33333333	86.33333333	0.158076231	0.0180608	k__Bacteria	p__Proteobacteria	c__Alphaproteobacteria	o__Rhizobiales	f__Methylocystaceae	g__Methylosinus	s__
K10535	IA.1	558943	1	1.5	1.5	0.002746498	0.000313798	k__Bacteria	p__Proteobacteria	c__Deltaproteobacteria	o__Syntrophobacterales	f__Syntrophaceae	g__Desulfomonile	s__
K10535	IA.1	114142	1	0.5	0.5	0.000915499	0.000104599	k__Bacteria	p__Proteobacteria	c__Deltaproteobacteria	o__Desulfobacterales	f__Desulfobacteraceae	g__	s__
K10535	IA.1	831386	1	0.5	0.5	0.000915499	0.000104599	k__Bacteria	p__Proteobacteria	c__Deltaproteobacteria	o__Syntrophobacterales	f__Syntrophobacteraceae	g__	s__
K10535	IA.1	257902	1	0.5	0.5	0.000915499	0.000104599	k__Bacteria	p__NC10	c__12-24	o__JH-WHS47	f__	g__	s__
K10535	IA.1	862250	1	30	30	0.054929964	0.006275954	k__Bacteria	p__Planctomycetes	c__Phycisphaerae	o__WD2101	f__	g__	s__
K10535	IA.1	327042	1	1	1	0.001830999	0.000209198	k__Bacteria	p__Nitrospirae	c__Nitrospira	o__Nitrospirales	f__0319-6A21	g__	s__
K10535	IA.1	1110281	1	0.5	0.5	0.000915499	0.000104599	k__Bacteria	p__Proteobacteria	c__Deltaproteobacteria	o__Desulfobacterales	f__Desulfobacteraceae	g__	s__
K10535	IA.1	353499	1	0.5	0.5	0.000915499	0.000104599	k__Bacteria	p__Proteobacteria	c__Deltaproteobacteria	o__Bdellovibrionales	f__Bdellovibrionaceae	g__Bdellovibrio	s__
K10535	IA.1	534301	1	0.5	0.5	0.000915499	0.000104599	k__Bacteria	p__Proteobacteria	c__Deltaproteobacteria	o__Syntrophobacterales	f__Syntrophobacteraceae	g__	s__
K10535	IA.1	4314420	1	0.5	0.5	0.000915499	0.000104599	k__Bacteria	p__Proteobacteria	c__Deltaproteobacteria	o__Bdellovibrionales	f__Bdellovibrionaceae	g__Bdellovibrio	s__
K10535	IA.1	1108685	1	2	2	0.003661998	0.000418397	k__Bacteria	p__Nitrospirae	c__Nitrospira	o__Nitrospirales	f__0319-6A21	g__	s__
K10535	IA.1	3560258	2	0.25	0.5	0.000915499	0.000104599	k__Bacteria	p__Proteobacteria	c__Gammaproteobacteria	o__Chromatiales	f__Chromatiaceae	g__Thiocapsa	s__
K10535	IA.1	806393	1	2.5	2.5	0.004577497	0.000522996	k__Bacteria	p__Proteobacteria	c__Deltaproteobacteria	o__NB1-j	f__	g__	s__
K10535	IA.1	4462677	1	0.5	0.5	0.000915499	0.000104599	k__Bacteria	p__Proteobacteria	c__Deltaproteobacteria	o__Spirobacillales	f__	g__	s__
K10535	IA.1	1742484	1	2	2	0.003661998	0.000418397	k__Bacteria	p__Proteobacteria	c__Deltaproteobacteria	o__NB1-j	f__	g__	s__
K10535	IA.1	967069	1	1	1	0.001830999	0.000209198	k__Bacteria	p__Proteobacteria	c__Deltaproteobacteria	o__Bdellovibrionales	f__Bdellovibrionaceae	g__Bdellovibrio	s__
K10535	IA.1	687074	1	1.5	1.5	0.002746498	0.000313798	k__Bacteria	p__NKB19	c__	o__	f__	g__	s__
K10535	IA.1	4355363	1	7.5	7.5	0.013732491	0.001568988	k__Bacteria	p__Proteobacteria	c__Deltaproteobacteria	o__	f__	g__	s__
K10535	IA.1	4430298	1	1.5	1.5	0.002746498	0.000313798	k__Bacteria	p__Proteobacteria	c__Deltaproteobacteria	o__Syntrophobacterales	f__Syntrophaceae	g__Desulfobacca	s__
K10535	IA.1	301596	1	1	1	0.001830999	0.000209198	k__Bacteria	p__Proteobacteria	c__Deltaproteobacteria	o__Syntrophobacterales	f__Syntrophaceae	g__Desulfomonile	s__
K10535	IA.1	1107637	1	1	1	0.001830999	0.000209198	k__Bacteria	p__Proteobacteria	c__Deltaproteobacteria	o__Syntrophobacterales	f__Syntrophobacteraceae	g__	s__
K10535	IA.1	544321	2	2	4	0.007323995	0.000836794	k__Bacteria	p__Proteobacteria	c__Deltaproteobacteria	o__Desulfarculales	f__Desulfarculaceae	g__Desulfarculus	s__
K10535	IA.1	4369968	1	23	23	0.042112973	0.004811564	k__Bacteria	p__Planctomycetes	c__Phycisphaerae	o__WD2101	f__	g__	s__
K10535	IA.1	226410	1	0.5	0.5	0.000915499	0.000104599	k__Bacteria	p__Proteobacteria	c__Deltaproteobacteria	o__MIZ46	f__	g__	s__
K10535	IA.1	565419	1	7	7	0.012816992	0.001464389	k__Bacteria	p__Chlorobi	c__BSV26	o__PK329	f__	g__	s__
K10535	IA.1	738432	1	3.5	3.5	0.006408496	0.000732195	k__Bacteria	p__Proteobacteria	c__Deltaproteobacteria	o__Syntrophobacterales	f__Syntrophobacteraceae	g__	s__
K10535	IA.1	692510	1	0.5	0.5	0.000915499	0.000104599	k__Bacteria	p__Proteobacteria	c__Deltaproteobacteria	o__Bdellovibrionales	f__Bdellovibrionaceae	g__Bdellovibrio	s__
K10535	IA.1	537008	1	0.5	0.5	0.000915499	0.000104599	k__Bacteria	p__Proteobacteria	c__Deltaproteobacteria	o__NB1-j	f__JTB38	g__	s__
K10535	IA.1	701947	1	1.5	1.5	0.002746498	0.000313798	k__Bacteria	p__Proteobacteria	c__Deltaproteobacteria	o__Syntrophobacterales	f__Syntrophobacteraceae	g__	s__
K10535	IA.1	4483532	1	1.5	1.5	0.002746498	0.000313798	k__Bacteria	p__Proteobacteria	c__Deltaproteobacteria	o__Bdellovibrionales	f__Bacteriovoracaceae	g__	s__
K10535	IA.1	1107711	2	0.333333333	0.666666667	0.001220666	0.000139466	k__Bacteria	p__Proteobacteria	c__Deltaproteobacteria	o__Desulfobacterales	f__Desulfobacteraceae	g__	s__
K10535	IA.1	527642	1	0.5	0.5	0.000915499	0.000104599	k__Bacteria	p__Proteobacteria	c__Deltaproteobacteria	o__MIZ46	f__	g__	s__
K10535	IA.1	947134	1	1	1	0.001830999	0.000209198	k__Bacteria	p__Proteobacteria	c__Deltaproteobacteria	o__Myxococcales	f__Myxococcaceae	g__	s__
K10535	IA.1	218005	1	0.5	0.5	0.000915499	0.000104599	k__Bacteria	p__Proteobacteria	c__Deltaproteobacteria	o__Bdellovibrionales	f__Bacteriovoracaceae	g__	s__
K10535	IA.1	4427379	1	1	1	0.001830999	0.000209198	k__Bacteria	p__Proteobacteria	c__Deltaproteobacteria	o__	f__	g__	s__
K10535	IA.1	36463	1	0.5	0.5	0.000915499	0.000104599	k__Bacteria	p__Proteobacteria	c__Deltaproteobacteria	o__Syntrophobacterales	f__Syntrophaceae	g__	s__
K10535	IA.1	1120876	1	2.5	2.5	0.004577497	0.000522996	k__Bacteria	p__Chlorobi	c__BSV26	o__PK329	f__	g__	s__
K10535	IA.1	582110	1	1	1	0.001830999	0.000209198	k__Bacteria	p__Proteobacteria	c__Deltaproteobacteria	o__Myxococcales	f__Myxococcaceae	g__Anaeromyxobacter	s__
K10535	IA.1	578784	1	2.5	2.5	0.004577497	0.000522996	k__Bacteria	p__Chlorobi	c__Ignavibacteria	o__Ignavibacteriales	f__Ignavibacteriaceae	g__	s__
K10535	IA.1	3374178	1	1.5	1.5	0.002746498	0.000313798	k__Bacteria	p__GOUTA4	c__	o__	f__	g__	s__
K10535	IA.1	4340528	1	0.5	0.5	0.000915499	0.000104599	k__Bacteria	p__Proteobacteria	c__Deltaproteobacteria	o__Syntrophobacterales	f__Syntrophaceae	g__Desulfomonile	s__
K10535	IA.1	695617	1	1	1	0.001830999	0.000209198	k__Bacteria	p__Planctomycetes	c__OM190	o__CL500-15	f__	g__	s__
K10535	IA.1	161421	1	2	2	0.003661998	0.000418397	k__Bacteria	p__Proteobacteria	c__Gammaproteobacteria	o__Methylococcales	f__Methylococcaceae	g__Methylocaldum	s__
K10535	IA.1	820830	1	0.5	0.5	0.000915499	0.000104599	k__Bacteria	p__NKB19	c__	o__	f__	g__	s__
K10535	IA.1	571871	2	15.66666667	31.33333333	0.057371296	0.006554885	k__Bacteria	p__Proteobacteria	c__Deltaproteobacteria	o__Desulfobacterales	f__Desulfobacteraceae	g__Desulfococcus	s__
K10535	IA.1	822745	1	0.5	0.5	0.000915499	0.000104599	k__Bacteria	p__Proteobacteria	c__Deltaproteobacteria	o__Syntrophobacterales	f__Syntrophobacteraceae	g__	s__
K10535	IA.1	666883	1	0.5	0.5	0.000915499	0.000104599	k__Bacteria	p__Proteobacteria	c__Deltaproteobacteria	o__Bdellovibrionales	f__Bdellovibrionaceae	g__Bdellovibrio	s__
K10535	IA.1	580046	1	6.5	6.5	0.011901492	0.00135979	k__Bacteria	p__Proteobacteria	c__Deltaproteobacteria	o__Syntrophobacterales	f__Syntrophaceae	g__Desulfobacca	s__
K10535	IA.1	4424965	1	0.25	0.25	0.00045775	5.23E-05	k__Bacteria	p__Proteobacteria	c__Gammaproteobacteria	o__Chromatiales	f__Chromatiaceae	g__	s__
K10535	IA.1	806611	1	1	1	0.001830999	0.000209198	k__Bacteria	p__Planctomycetes	c__OM190	o__agg27	f__	g__	s__
K10535	IA.1	1778749	1	1.5	1.5	0.002746498	0.000313798	k__Bacteria	p__Proteobacteria	c__Deltaproteobacteria	o__Syntrophobacterales	f__Syntrophaceae	g__Desulfomonile	s__
K10535	IA.1	828121	1	1.5	1.5	0.002746498	0.000313798	k__Bacteria	p__Proteobacteria	c__Deltaproteobacteria	o__Syntrophobacterales	f__Syntrophaceae	g__Desulfobacca	s__
K10535	IA.1	885968	1	1	1	0.001830999	0.000209198	k__Bacteria	p__Chlorobi	c__BSV26	o__PK329	f__	g__	s__
K10535	IA.1	1941615	2	2	4	0.007323995	0.000836794	k__Bacteria	p__Proteobacteria	c__Deltaproteobacteria	o__Desulfobacterales	f__Desulfobacteraceae	g__	s__
K10535	IA.1	212454	1	0.333333333	0.333333333	0.000610333	6.97E-05	k__Bacteria	p__Proteobacteria	c__Gammaproteobacteria	o__Methylococcales	f__Crenotrichaceae	g__Crenothrix	s__polyspora
K10535	IA.1	576997	1	0.5	0.5	0.000915499	0.000104599	k__Bacteria	p__Chlorobi	c__OPB56	o__	f__	g__	s__
K10535	IA.1	729052	1	0.4	0.4	0.0007324	8.37E-05	k__Bacteria	p__Firmicutes	c__Clostridia	o__Clostridiales	f__Peptococcaceae	g__Desulfosporosinus	s__meridiei
K10535	IA.1	707389	1	0.5	0.5	0.000915499	0.000104599	k__Bacteria	p__Proteobacteria	c__Deltaproteobacteria	o__MIZ46	f__	g__	s__
K10535	IA.1	760884	3	0.5	1.5	0.002746498	0.000313798	k__Bacteria	p__Proteobacteria	c__Deltaproteobacteria	o__Desulfarculales	f__Desulfarculaceae	g__	s__
K10535	IA.1	839262	1	0.5	0.5	0.000915499	0.000104599	k__Bacteria	p__Proteobacteria	c__Deltaproteobacteria	o__MIZ46	f__	g__	s__
K10535	IA.1	825653	1	12	12	0.021971986	0.002510381	k__Bacteria	p__Chlorobi	c__SJA-28	o__	f__	g__	s__
K10535	IA.1	543366	1	26	26	0.047605969	0.00543916	k__Bacteria	p__Planctomycetes	c__Phycisphaerae	o__WD2101	f__	g__	s__
K10535	IA.1	501684	1	0.5	0.5	0.000915499	0.000104599	k__Bacteria	p__Proteobacteria	c__Deltaproteobacteria	o__Myxococcales	f__	g__	s__
K10535	IA.1	60598	1	4	4	0.007323995	0.000836794	k__Bacteria	p__Proteobacteria	c__Deltaproteobacteria	o__Syntrophobacterales	f__Syntrophobacteraceae	g__	s__
K10535	IA.1	566504	3	0.5	1.5	0.002746498	0.000313798	k__Bacteria	p__Proteobacteria	c__Deltaproteobacteria	o__Desulfarculales	f__Desulfarculaceae	g__	s__
K10535	IA.1	993509	1	8	8	0.01464799	0.001673588	k__Bacteria	p__Planctomycetes	c__C6	o__d113	f__	g__	s__
K10535	IA.1	273913	1	1	1	0.001830999	0.000209198	k__Bacteria	p__Proteobacteria	c__Deltaproteobacteria	o__Desulfovibrionales	f__Desulfomicrobiaceae	g__Desulfomicrobium	s__
K10535	IA.1	578431	1	0.5	0.5	0.000915499	0.000104599	k__Bacteria	p__NKB19	c__	o__	f__	g__	s__
K10535	IA.1	552003	1	2	2	0.003661998	0.000418397	k__Bacteria	p__Proteobacteria	c__Deltaproteobacteria	o__Syntrophobacterales	f__Syntrophaceae	g__Desulfomonile	s__
K10535	IA.1	102295	1	2	2	0.003661998	0.000418397	k__Bacteria	p__Proteobacteria	c__Alphaproteobacteria	o__Rhizobiales	f__Methylocystaceae	g__Methylosinus	s__
K10535	IA.1	856536	1	0.5	0.5	0.000915499	0.000104599	k__Bacteria	p__Proteobacteria	c__Deltaproteobacteria	o__Myxococcales	f__	g__	s__
K10535	IA.1	4421414	1	0.5	0.5	0.000915499	0.000104599	k__Bacteria	p__Proteobacteria	c__Deltaproteobacteria	o__Spirobacillales	f__	g__	s__
K10535	IA.1	620224	1	1.5	1.5	0.002746498	0.000313798	k__Bacteria	p__Proteobacteria	c__Deltaproteobacteria	o__Syntrophobacterales	f__Syntrophobacteraceae	g__	s__
K10535	IA.1	257495	1	0.333333333	0.333333333	0.000610333	6.97E-05	k__Bacteria	p__Proteobacteria	c__Gammaproteobacteria	o__Methylococcales	f__	g__	s__
K10535	IA.1	810886	2	1	2	0.003661998	0.000418397	k__Bacteria	p__Proteobacteria	c__Deltaproteobacteria	o__Desulfuromonadales	f__Desulfuromonadaceae	g__	s__
K10535	IA.1	728271	1	0.5	0.5	0.000915499	0.000104599	k__Bacteria	p__Proteobacteria	c__Deltaproteobacteria	o__	f__	g__	s__
K10535	IA.1	4436708	1	0.5	0.5	0.000915499	0.000104599	k__Bacteria	p__Proteobacteria	c__Deltaproteobacteria	o__MIZ46	f__	g__	s__
K10535	IA.1	292765	3	0.5	1.5	0.002746498	0.000313798	k__Bacteria	p__Proteobacteria	c__Deltaproteobacteria	o__Desulfarculales	f__Desulfarculaceae	g__	s__
K10535	IA.1	210958	1	4	4	0.007323995	0.000836794	k__Bacteria	p__Proteobacteria	c__Deltaproteobacteria	o__Desulfovibrionales	f__Desulfomicrobiaceae	g__Desulfomicrobium	s__
K10535	IA.1	541793	1	0.5	0.5	0.000915499	0.000104599	k__Bacteria	p__	c__	o__	f__	g__	s__
K10535	IA.1	650087	1	0.5	0.5	0.000915499	0.000104599	k__Bacteria	p__Chlorobi	c__SJA-28	o__	f__	g__	s__
K10535	IA.1	4352292	1	3	3	0.005492996	0.000627595	k__Bacteria	p__Planctomycetes	c__Phycisphaerae	o__WD2101	f__	g__	s__
K10535	IA.1	552017	1	5	5	0.009154994	0.001045992	k__Bacteria	p__NKB19	c__TSBW08	o__	f__	g__	s__
K10535	IA.3	185100	1	0.5	0.5	0.000938409	0.000104599	k__Bacteria	p__Proteobacteria	c__Deltaproteobacteria	o__Bdellovibrionales	f__Bacteriovoracaceae	g__	s__
K10535	IA.3	4128584	1	2	2	0.003753636	0.000418397	k__Bacteria	p__Planctomycetes	c__Phycisphaerae	o__WD2101	f__	g__	s__
K10535	IA.3	1127173	1	8	8	0.015014545	0.001673588	k__Bacteria	p__Proteobacteria	c__Deltaproteobacteria	o__Syntrophobacterales	f__Syntrophobacteraceae	g__	s__
K10535	IA.3	680644	1	1.5	1.5	0.002815227	0.000313798	k__Bacteria	p__Proteobacteria	c__Deltaproteobacteria	o__Myxococcales	f__	g__	s__
K10535	IA.3	554390	1	1	1	0.001876818	0.000209198	k__Bacteria	p__Proteobacteria	c__Deltaproteobacteria	o__Bdellovibrionales	f__Bacteriovoracaceae	g__	s__
K10535	IA.3	4340807	1	0.5	0.5	0.000938409	0.000104599	k__Bacteria	p__Chlorobi	c__SJA-28	o__	f__	g__	s__
K10535	IA.3	575993	1	0.5	0.5	0.000938409	0.000104599	k__Bacteria	p__Proteobacteria	c__Deltaproteobacteria	o__Spirobacillales	f__	g__	s__
K10535	IA.3	627435	1	0.5	0.5	0.000938409	0.000104599	k__Bacteria	p__Proteobacteria	c__Deltaproteobacteria	o__Myxococcales	f__0319-6G20	g__	s__
K10535	IA.3	273242	1	3.5	3.5	0.006568864	0.000732195	k__Bacteria	p__Proteobacteria	c__Deltaproteobacteria	o__Syntrophobacterales	f__Syntrophaceae	g__Desulfobacca	s__
K10535	IA.3	1004666	1	0.5	0.5	0.000938409	0.000104599	k__Bacteria	p__Proteobacteria	c__Deltaproteobacteria	o__Bdellovibrionales	f__Bdellovibrionaceae	g__Bdellovibrio	s__
K10535	IA.3	4458983	1	0.333333333	0.333333333	0.000625606	6.97E-05	k__Bacteria	p__Proteobacteria	c__Gammaproteobacteria	o__Methylococcales	f__Methylococcaceae	g__	s__
K10535	IA.3	1114189	1	0.5	0.5	0.000938409	0.000104599	k__Bacteria	p__Proteobacteria	c__Deltaproteobacteria	o__Syntrophobacterales	f__Syntrophobacteraceae	g__	s__
K10535	IA.3	4456312	1	4	4	0.007507273	0.000836794	k__Bacteria	p__Proteobacteria	c__Gammaproteobacteria	o__Methylococcales	f__Methylococcaceae	g__Methylocaldum	s__
K10535	IA.3	816463	1	3	3	0.005630455	0.000627595	k__Bacteria	p__Proteobacteria	c__Deltaproteobacteria	o__Syntrophobacterales	f__Syntrophobacteraceae	g__	s__
K10535	IA.3	857776	1	6	6	0.011260909	0.001255191	k__Bacteria	p__Planctomycetes	c__Phycisphaerae	o__WD2101	f__	g__	s__
K10535	IA.3	4735	1	5	5	0.009384091	0.001045992	k__Bacteria	p__Proteobacteria	c__Alphaproteobacteria	o__Rhizobiales	f__Methylocystaceae	g__Methylosinus	s__sporium
K10535	IA.3	552734	1	3	3	0.005630455	0.000627595	k__Bacteria	p__Proteobacteria	c__Deltaproteobacteria	o__	f__	g__	s__
K10535	IA.3	968845	1	0.333333333	0.333333333	0.000625606	6.97E-05	k__Bacteria	p__Proteobacteria	c__Gammaproteobacteria	o__Methylococcales	f__Methylococcaceae	g__Methylomonas	s__
K10535	IA.3	150612	1	5.5	5.5	0.0103225	0.001150592	k__Bacteria	p__Proteobacteria	c__Deltaproteobacteria	o__	f__	g__	s__
K10535	IA.3	525171	1	0.5	0.5	0.000938409	0.000104599	k__Bacteria	p__Proteobacteria	c__Deltaproteobacteria	o__Bdellovibrionales	f__Bdellovibrionaceae	g__Bdellovibrio	s__
K10535	IA.3	1129642	2	0.333333333	0.666666667	0.001251212	0.000139466	k__Bacteria	p__Proteobacteria	c__Deltaproteobacteria	o__Desulfobacterales	f__Desulfobacteraceae	g__	s__
K10535	IA.3	656975	1	7	7	0.013137727	0.001464389	k__Bacteria	p__Proteobacteria	c__Deltaproteobacteria	o__Syntrophobacterales	f__Syntrophobacteraceae	g__	s__
K10535	IA.3	540681	1	4	4	0.007507273	0.000836794	k__Bacteria	p__Proteobacteria	c__Deltaproteobacteria	o__Syntrophobacterales	f__Syntrophobacteraceae	g__	s__
K10535	IA.3	701385	1	5	5	0.009384091	0.001045992	k__Bacteria	p__Proteobacteria	c__Alphaproteobacteria	o__Rhizobiales	f__Methylocystaceae	g__Methylosinus	s__
K10535	IA.3	563656	1	0.5	0.5	0.000938409	0.000104599	k__Bacteria	p__Proteobacteria	c__Gammaproteobacteria	o__Chromatiales	f__Chromatiaceae	g__Allochromatium	s__
K10535	IA.3	4275916	1	0.5	0.5	0.000938409	0.000104599	k__Bacteria	p__Chlorobi	c__OPB56	o__	f__	g__	s__
K10535	IA.3	541641	1	0.5	0.5	0.000938409	0.000104599	k__Bacteria	p__NKB19	c__TSBW08	o__	f__	g__	s__
K10535	IA.3	589360	1	1.666666667	1.666666667	0.00312803	0.000348664	k__Bacteria	p__Proteobacteria	c__Gammaproteobacteria	o__Methylococcales	f__Crenotrichaceae	g__Crenothrix	s__
K10535	IA.3	567841	1	1	1	0.001876818	0.000209198	k__Bacteria	p__Proteobacteria	c__Deltaproteobacteria	o__[Entotheonellales]	f__	g__	s__
K10535	IA.3	1136995	2	0.333333333	0.666666667	0.001251212	0.000139466	k__Bacteria	p__Proteobacteria	c__Deltaproteobacteria	o__Desulfobacterales	f__Desulfobacteraceae	g__	s__
K10535	IA.3	253712	1	0.5	0.5	0.000938409	0.000104599	k__Bacteria	p__Proteobacteria	c__Deltaproteobacteria	o__Syntrophobacterales	f__Syntrophobacteraceae	g__	s__
K10535	IA.3	1130747	1	2.5	2.5	0.004692045	0.000522996	k__Bacteria	p__Proteobacteria	c__Deltaproteobacteria	o__Syntrophobacterales	f__Syntrophobacteraceae	g__	s__
K10535	IA.3	853716	2	0.666666667	1.333333333	0.002502424	0.000278931	k__Bacteria	p__Proteobacteria	c__Deltaproteobacteria	o__Desulfobacterales	f__Desulfobacteraceae	g__	s__
K10535	IA.3	3703471	1	5.5	5.5	0.0103225	0.001150592	k__Bacteria	p__Proteobacteria	c__Gammaproteobacteria	o__Methylococcales	f__Methylococcaceae	g__Methylocaldum	s__
K10535	IA.3	4453395	1	5.5	5.5	0.0103225	0.001150592	k__Bacteria	p__Proteobacteria	c__Gammaproteobacteria	o__Methylococcales	f__Methylococcaceae	g__Methylocaldum	s__
K10535	IA.3	840604	1	7.333333333	7.333333333	0.013763333	0.001534122	k__Bacteria	p__Proteobacteria	c__Alphaproteobacteria	o__Rhizobiales	f__Methylocystaceae	g__Methylosinus	s__
K10535	IA.3	4329003	1	0.5	0.5	0.000938409	0.000104599	k__Bacteria	p__Proteobacteria	c__Deltaproteobacteria	o__MIZ46	f__	g__	s__
K10535	IA.3	332084	2	0.333333333	0.666666667	0.001251212	0.000139466	k__Bacteria	p__Proteobacteria	c__Deltaproteobacteria	o__Desulfobacterales	f__Desulfobacteraceae	g__	s__
K10535	IA.3	512090	1	0.5	0.5	0.000938409	0.000104599	k__Bacteria	p__Proteobacteria	c__Deltaproteobacteria	o__Syntrophobacterales	f__Syntrophaceae	g__	s__
K10535	IA.3	171180	2	3.333333333	6.666666667	0.012512121	0.001394656	k__Bacteria	p__Proteobacteria	c__Deltaproteobacteria	o__Desulfobacterales	f__Desulfobacteraceae	g__Desulfococcus	s__
K10535	IA.3	589318	1	0.5	0.5	0.000938409	0.000104599	k__Bacteria	p__Chlorobi	c__Ignavibacteria	o__Ignavibacteriales	f__Ignavibacteriaceae	g__	s__
K10535	IA.3	2464740	1	3.5	3.5	0.006568864	0.000732195	k__Bacteria	p__NKB19	c__	o__	f__	g__	s__
K10535	IA.3	558853	1	1	1	0.001876818	0.000209198	k__Bacteria	p__Proteobacteria	c__Deltaproteobacteria	o__Syntrophobacterales	f__Syntrophaceae	g__Desulfobacca	s__
K10535	IA.3	244050	1	1	1	0.001876818	0.000209198	k__Bacteria	p__Planctomycetes	c__OM190	o__agg27	f__	g__	s__
K10535	IA.3	563126	1	0.5	0.5	0.000938409	0.000104599	k__Bacteria	p__Proteobacteria	c__Deltaproteobacteria	o__Syntrophobacterales	f__Syntrophobacteraceae	g__	s__
K10535	IA.3	1044436	1	2	2	0.003753636	0.000418397	k__Bacteria	p__Proteobacteria	c__Deltaproteobacteria	o__Syntrophobacterales	f__Syntrophobacteraceae	g__	s__
K10535	IA.3	268764	1	3.5	3.5	0.006568864	0.000732195	k__Bacteria	p__Proteobacteria	c__Deltaproteobacteria	o__Syntrophobacterales	f__Syntrophaceae	g__Desulfobacca	s__
K10535	IA.3	357816	1	4	4	0.007507273	0.000836794	k__Bacteria	p__Proteobacteria	c__Gammaproteobacteria	o__Methylococcales	f__Methylococcaceae	g__Methylocaldum	s__
K10535	IA.3	808856	1	3	3	0.005630455	0.000627595	k__Bacteria	p__Proteobacteria	c__Deltaproteobacteria	o__NB1-j	f__JTB38	g__	s__
K10535	IA.3	1121060	1	0.5	0.5	0.000938409	0.000104599	k__Bacteria	p__Proteobacteria	c__Deltaproteobacteria	o__NB1-j	f__	g__	s__
K10535	IA.3	1058761	1	1.5	1.5	0.002815227	0.000313798	k__Bacteria	p__Proteobacteria	c__Deltaproteobacteria	o__MIZ46	f__	g__	s__
K10535	IA.3	593544	1	0.25	0.25	0.000469205	5.23E-05	k__Bacteria	p__Proteobacteria	c__Gammaproteobacteria	o__Chromatiales	f__Chromatiaceae	g__	s__
K10535	IA.3	215591	1	1	1	0.001876818	0.000209198	k__Bacteria	p__Planctomycetes	c__Phycisphaerae	o__WD2101	f__	g__	s__
K10535	IA.3	812500	1	2	2	0.003753636	0.000418397	k__Bacteria	p__Planctomycetes	c__C6	o__d113	f__	g__	s__
K10535	IA.3	580869	1	4	4	0.007507273	0.000836794	k__Bacteria	p__Proteobacteria	c__Deltaproteobacteria	o__Syntrophobacterales	f__Syntrophaceae	g__Desulfomonile	s__
K10535	IA.3	4340427	1	0.5	0.5	0.000938409	0.000104599	k__Bacteria	p__NKB19	c__	o__	f__	g__	s__
K10535	IA.3	149163	1	3.333333333	3.333333333	0.006256061	0.000697328	k__Bacteria	p__Proteobacteria	c__Deltaproteobacteria	o__Desulfovibrionales	f__Desulfovibrionaceae	g__Desulfovibrio	s__putealis
K10535	IA.3	1095022	1	1	1	0.001876818	0.000209198	k__Bacteria	p__Proteobacteria	c__Deltaproteobacteria	o__FAC87	f__	g__	s__
K10535	IA.3	255615	1	0.5	0.5	0.000938409	0.000104599	k__Bacteria	p__Proteobacteria	c__Deltaproteobacteria	o__MBNT15	f__	g__	s__
K10535	IA.3	822006	1	3	3	0.005630455	0.000627595	k__Bacteria	p__Planctomycetes	c__Phycisphaerae	o__WD2101	f__	g__	s__
K10535	IA.3	549206	1	3	3	0.005630455	0.000627595	k__Bacteria	p__Planctomycetes	c__Phycisphaerae	o__Pla1	f__	g__	s__
K10535	IA.3	577251	1	2	2	0.003753636	0.000418397	k__Bacteria	p__Planctomycetes	c__Phycisphaerae	o__Phycisphaerales	f__	g__	s__
K10535	IA.3	4305725	1	22	22	0.04129	0.004602366	k__Bacteria	p__Planctomycetes	c__Phycisphaerae	o__Pla1	f__	g__	s__
K10535	IA.3	586655	1	20	20	0.037536363	0.004183969	k__Bacteria	p__Proteobacteria	c__Deltaproteobacteria	o__Desulfuromonadales	f__Geobacteraceae	g__Geobacter	s__lovleyi
K10535	IA.3	1126654	1	0.5	0.5	0.000938409	0.000104599	k__Bacteria	p__Proteobacteria	c__Deltaproteobacteria	o__Syntrophobacterales	f__Syntrophobacteraceae	g__	s__
K10535	IA.3	346925	1	14	14	0.026275454	0.002928778	k__Bacteria	p__Proteobacteria	c__Deltaproteobacteria	o__Syntrophobacterales	f__Syntrophobacteraceae	g__	s__
K10535	IA.3	817556	2	2.333333333	4.666666667	0.008758485	0.000976259	k__Bacteria	p__Proteobacteria	c__Deltaproteobacteria	o__Desulfobacterales	f__Desulfobacteraceae	g__Desulfococcus	s__
K10535	IA.3	4349833	1	1	1	0.001876818	0.000209198	k__Bacteria	p__Proteobacteria	c__Deltaproteobacteria	o__NB1-j	f__	g__	s__
K10535	IA.3	361082	1	124.3333333	124.3333333	0.233351059	0.026010341	k__Bacteria	p__Proteobacteria	c__Alphaproteobacteria	o__Rhizobiales	f__Methylocystaceae	g__Methylosinus	s__
K10535	IA.3	558943	1	2.5	2.5	0.004692045	0.000522996	k__Bacteria	p__Proteobacteria	c__Deltaproteobacteria	o__Syntrophobacterales	f__Syntrophaceae	g__Desulfomonile	s__
K10535	IA.3	831386	1	0.5	0.5	0.000938409	0.000104599	k__Bacteria	p__Proteobacteria	c__Deltaproteobacteria	o__Syntrophobacterales	f__Syntrophobacteraceae	g__	s__
K10535	IA.3	862250	1	24	24	0.045043636	0.005020763	k__Bacteria	p__Planctomycetes	c__Phycisphaerae	o__WD2101	f__	g__	s__
K10535	IA.3	1110281	1	1	1	0.001876818	0.000209198	k__Bacteria	p__Proteobacteria	c__Deltaproteobacteria	o__Desulfobacterales	f__Desulfobacteraceae	g__	s__
K10535	IA.3	353499	1	0.5	0.5	0.000938409	0.000104599	k__Bacteria	p__Proteobacteria	c__Deltaproteobacteria	o__Bdellovibrionales	f__Bdellovibrionaceae	g__Bdellovibrio	s__
K10535	IA.3	303623	1	0.25	0.25	0.000469205	5.23E-05	k__Bacteria	p__Proteobacteria	c__Gammaproteobacteria	o__Chromatiales	f__Chromatiaceae	g__	s__
K10535	IA.3	534301	1	1	1	0.001876818	0.000209198	k__Bacteria	p__Proteobacteria	c__Deltaproteobacteria	o__Syntrophobacterales	f__Syntrophobacteraceae	g__	s__
K10535	IA.3	817479	1	0.5	0.5	0.000938409	0.000104599	k__Bacteria	p__Proteobacteria	c__Deltaproteobacteria	o__Myxococcales	f__	g__	s__
K10535	IA.3	1125797	1	0.666666667	0.666666667	0.001251212	0.000139466	k__Bacteria	p__Proteobacteria	c__Deltaproteobacteria	o__Desulfovibrionales	f__Desulfovibrionaceae	g__Desulfovibrio	s__
K10535	IA.3	3560258	2	0.25	0.5	0.000938409	0.000104599	k__Bacteria	p__Proteobacteria	c__Gammaproteobacteria	o__Chromatiales	f__Chromatiaceae	g__Thiocapsa	s__
K10535	IA.3	806393	1	3	3	0.005630455	0.000627595	k__Bacteria	p__Proteobacteria	c__Deltaproteobacteria	o__NB1-j	f__	g__	s__
K10535	IA.3	4462677	1	1	1	0.001876818	0.000209198	k__Bacteria	p__Proteobacteria	c__Deltaproteobacteria	o__Spirobacillales	f__	g__	s__
K10535	IA.3	1742484	1	1	1	0.001876818	0.000209198	k__Bacteria	p__Proteobacteria	c__Deltaproteobacteria	o__NB1-j	f__	g__	s__
K10535	IA.3	687074	1	1	1	0.001876818	0.000209198	k__Bacteria	p__NKB19	c__	o__	f__	g__	s__
K10535	IA.3	346917	1	0.75	0.75	0.001407614	0.000156899	k__Bacteria	p__Proteobacteria	c__Gammaproteobacteria	o__Chromatiales	f__Chromatiaceae	g__	s__
K10535	IA.3	4355363	1	4.5	4.5	0.008445682	0.000941393	k__Bacteria	p__Proteobacteria	c__Deltaproteobacteria	o__	f__	g__	s__
K10535	IA.3	669674	1	0.5	0.5	0.000938409	0.000104599	k__Bacteria	p__Proteobacteria	c__Deltaproteobacteria	o__Syntrophobacterales	f__Syntrophaceae	g__Desulfobacca	s__
K10535	IA.3	301596	1	0.5	0.5	0.000938409	0.000104599	k__Bacteria	p__Proteobacteria	c__Deltaproteobacteria	o__Syntrophobacterales	f__Syntrophaceae	g__Desulfomonile	s__
K10535	IA.3	1107637	1	0.5	0.5	0.000938409	0.000104599	k__Bacteria	p__Proteobacteria	c__Deltaproteobacteria	o__Syntrophobacterales	f__Syntrophobacteraceae	g__	s__
K10535	IA.3	544321	2	0.5	1	0.001876818	0.000209198	k__Bacteria	p__Proteobacteria	c__Deltaproteobacteria	o__Desulfarculales	f__Desulfarculaceae	g__Desulfarculus	s__
K10535	IA.3	4369968	1	22	22	0.04129	0.004602366	k__Bacteria	p__Planctomycetes	c__Phycisphaerae	o__WD2101	f__	g__	s__
K10535	IA.3	565419	1	4.5	4.5	0.008445682	0.000941393	k__Bacteria	p__Chlorobi	c__BSV26	o__PK329	f__	g__	s__
K10535	IA.3	738432	1	3.5	3.5	0.006568864	0.000732195	k__Bacteria	p__Proteobacteria	c__Deltaproteobacteria	o__Syntrophobacterales	f__Syntrophobacteraceae	g__	s__
K10535	IA.3	698905	1	0.5	0.5	0.000938409	0.000104599	k__Bacteria	p__Proteobacteria	c__Deltaproteobacteria	o__Syntrophobacterales	f__Syntrophobacteraceae	g__	s__
K10535	IA.3	692510	1	0.5	0.5	0.000938409	0.000104599	k__Bacteria	p__Proteobacteria	c__Deltaproteobacteria	o__Bdellovibrionales	f__Bdellovibrionaceae	g__Bdellovibrio	s__
K10535	IA.3	4474493	2	0.666666667	1.333333333	0.002502424	0.000278931	k__Bacteria	p__Proteobacteria	c__Deltaproteobacteria	o__Desulfobacterales	f__Desulfobacteraceae	g__Desulfococcus	s__
K10535	IA.3	701947	1	0.5	0.5	0.000938409	0.000104599	k__Bacteria	p__Proteobacteria	c__Deltaproteobacteria	o__Syntrophobacterales	f__Syntrophobacteraceae	g__	s__
K10535	IA.3	672471	1	1	1	0.001876818	0.000209198	k__Bacteria	p__Proteobacteria	c__Deltaproteobacteria	o__Syntrophobacterales	f__Syntrophobacteraceae	g__	s__
K10535	IA.3	737460	1	0.5	0.5	0.000938409	0.000104599	k__Bacteria	p__Proteobacteria	c__Deltaproteobacteria	o__BPC076	f__	g__	s__
K10535	IA.3	527642	1	1	1	0.001876818	0.000209198	k__Bacteria	p__Proteobacteria	c__Deltaproteobacteria	o__MIZ46	f__	g__	s__
K10535	IA.3	947134	1	0.5	0.5	0.000938409	0.000104599	k__Bacteria	p__Proteobacteria	c__Deltaproteobacteria	o__Myxococcales	f__Myxococcaceae	g__	s__
K10535	IA.3	4427379	1	2	2	0.003753636	0.000418397	k__Bacteria	p__Proteobacteria	c__Deltaproteobacteria	o__	f__	g__	s__
K10535	IA.3	36463	1	0.5	0.5	0.000938409	0.000104599	k__Bacteria	p__Proteobacteria	c__Deltaproteobacteria	o__Syntrophobacterales	f__Syntrophaceae	g__	s__
K10535	IA.3	582110	1	6	6	0.011260909	0.001255191	k__Bacteria	p__Proteobacteria	c__Deltaproteobacteria	o__Myxococcales	f__Myxococcaceae	g__Anaeromyxobacter	s__
K10535	IA.3	578784	1	3.5	3.5	0.006568864	0.000732195	k__Bacteria	p__Chlorobi	c__Ignavibacteria	o__Ignavibacteriales	f__Ignavibacteriaceae	g__	s__
K10535	IA.3	40888	1	1	1	0.001876818	0.000209198	k__Bacteria	p__Planctomycetes	c__OM190	o__CL500-15	f__	g__	s__
K10535	IA.3	4340528	1	0.5	0.5	0.000938409	0.000104599	k__Bacteria	p__Proteobacteria	c__Deltaproteobacteria	o__Syntrophobacterales	f__Syntrophaceae	g__Desulfomonile	s__
K10535	IA.3	265055	1	0.5	0.5	0.000938409	0.000104599	k__Bacteria	p__Proteobacteria	c__Deltaproteobacteria	o__Bdellovibrionales	f__Bdellovibrionaceae	g__Bdellovibrio	s__
K10535	IA.3	268751	1	0.5	0.5	0.000938409	0.000104599	k__Bacteria	p__Proteobacteria	c__Deltaproteobacteria	o__Syntrophobacterales	f__Syntrophaceae	g__Desulfobacca	s__
K10535	IA.3	161421	1	5.5	5.5	0.0103225	0.001150592	k__Bacteria	p__Proteobacteria	c__Gammaproteobacteria	o__Methylococcales	f__Methylococcaceae	g__Methylocaldum	s__
K10535	IA.3	820830	1	0.5	0.5	0.000938409	0.000104599	k__Bacteria	p__NKB19	c__	o__	f__	g__	s__
K10535	IA.3	571871	2	11	22	0.04129	0.004602366	k__Bacteria	p__Proteobacteria	c__Deltaproteobacteria	o__Desulfobacterales	f__Desulfobacteraceae	g__Desulfococcus	s__
K10535	IA.3	268378	1	0.2	0.2	0.000375364	4.18E-05	k__Bacteria	p__Firmicutes	c__Clostridia	o__Clostridiales	f__Peptococcaceae	g__Desulfosporosinus	s__meridiei
K10535	IA.3	580046	1	6	6	0.011260909	0.001255191	k__Bacteria	p__Proteobacteria	c__Deltaproteobacteria	o__Syntrophobacterales	f__Syntrophaceae	g__Desulfobacca	s__
K10535	IA.3	4469866	1	0.5	0.5	0.000938409	0.000104599	k__Bacteria	p__Proteobacteria	c__Deltaproteobacteria	o__Bdellovibrionales	f__Bdellovibrionaceae	g__	s__
K10535	IA.3	103210	1	1.5	1.5	0.002815227	0.000313798	k__Bacteria	p__Chlorobi	c__OPB56	o__	f__	g__	s__
K10535	IA.3	115871	2	0.5	1	0.001876818	0.000209198	k__Bacteria	p__Proteobacteria	c__Deltaproteobacteria	o__Desulfuromonadales	f__Desulfuromonadaceae	g__	s__
K10535	IA.3	4424965	1	0.25	0.25	0.000469205	5.23E-05	k__Bacteria	p__Proteobacteria	c__Gammaproteobacteria	o__Chromatiales	f__Chromatiaceae	g__	s__
K10535	IA.3	225970	1	0.5	0.5	0.000938409	0.000104599	k__Bacteria	p__Proteobacteria	c__Deltaproteobacteria	o__MIZ46	f__	g__	s__
K10535	IA.3	806611	1	1	1	0.001876818	0.000209198	k__Bacteria	p__Planctomycetes	c__OM190	o__agg27	f__	g__	s__
K10535	IA.3	1778749	1	1	1	0.001876818	0.000209198	k__Bacteria	p__Proteobacteria	c__Deltaproteobacteria	o__Syntrophobacterales	f__Syntrophaceae	g__Desulfomonile	s__
K10535	IA.3	828121	1	2	2	0.003753636	0.000418397	k__Bacteria	p__Proteobacteria	c__Deltaproteobacteria	o__Syntrophobacterales	f__Syntrophaceae	g__Desulfobacca	s__
K10535	IA.3	139771	2	0.333333333	0.666666667	0.001251212	0.000139466	k__Bacteria	p__Proteobacteria	c__Deltaproteobacteria	o__Desulfobacterales	f__Desulfobacteraceae	g__Desulfococcus	s__
K10535	IA.3	3219861	1	0.333333333	0.333333333	0.000625606	6.97E-05	k__Bacteria	p__Proteobacteria	c__Gammaproteobacteria	o__Methylococcales	f__Crenotrichaceae	g__Crenothrix	s__
K10535	IA.3	885968	1	0.5	0.5	0.000938409	0.000104599	k__Bacteria	p__Chlorobi	c__BSV26	o__PK329	f__	g__	s__
K10535	IA.3	4306726	1	0.5	0.5	0.000938409	0.000104599	k__Bacteria	p__Chlorobi	c__SJA-28	o__	f__	g__	s__
K10535	IA.3	1108556	1	0.5	0.5	0.000938409	0.000104599	k__Bacteria	p__Proteobacteria	c__Deltaproteobacteria	o__Spirobacillales	f__	g__	s__
K10535	IA.3	1941615	2	0.666666667	1.333333333	0.002502424	0.000278931	k__Bacteria	p__Proteobacteria	c__Deltaproteobacteria	o__Desulfobacterales	f__Desulfobacteraceae	g__	s__
K10535	IA.3	4462594	1	0.5	0.5	0.000938409	0.000104599	k__Bacteria	p__Proteobacteria	c__Deltaproteobacteria	o__Myxococcales	f__	g__	s__
K10535	IA.3	528855	1	0.25	0.25	0.000469205	5.23E-05	k__Bacteria	p__Proteobacteria	c__Gammaproteobacteria	o__Chromatiales	f__Chromatiaceae	g__	s__
K10535	IA.3	729052	1	0.2	0.2	0.000375364	4.18E-05	k__Bacteria	p__Firmicutes	c__Clostridia	o__Clostridiales	f__Peptococcaceae	g__Desulfosporosinus	s__meridiei
K10535	IA.3	3862614	1	0.5	0.5	0.000938409	0.000104599	k__Bacteria	p__Proteobacteria	c__Deltaproteobacteria	o__	f__	g__	s__
K10535	IA.3	509440	1	0.5	0.5	0.000938409	0.000104599	k__Bacteria	p__Proteobacteria	c__Deltaproteobacteria	o__MIZ46	f__	g__	s__
K10535	IA.3	839262	1	0.5	0.5	0.000938409	0.000104599	k__Bacteria	p__Proteobacteria	c__Deltaproteobacteria	o__MIZ46	f__	g__	s__
K10535	IA.3	825653	1	7.5	7.5	0.014076136	0.001568988	k__Bacteria	p__Chlorobi	c__SJA-28	o__	f__	g__	s__
K10535	IA.3	543366	1	14	14	0.026275454	0.002928778	k__Bacteria	p__Planctomycetes	c__Phycisphaerae	o__WD2101	f__	g__	s__
K10535	IA.3	60573	1	5	5	0.009384091	0.001045992	k__Bacteria	p__Planctomycetes	c__OM190	o__CL500-15	f__	g__	s__
K10535	IA.3	4340806	1	0.5	0.5	0.000938409	0.000104599	k__Bacteria	p__Proteobacteria	c__Deltaproteobacteria	o__Myxococcales	f__Myxococcaceae	g__Anaeromyxobacter	s__
K10535	IA.3	60598	1	5.5	5.5	0.0103225	0.001150592	k__Bacteria	p__Proteobacteria	c__Deltaproteobacteria	o__Syntrophobacterales	f__Syntrophobacteraceae	g__	s__
K10535	IA.3	993509	1	4	4	0.007507273	0.000836794	k__Bacteria	p__Planctomycetes	c__C6	o__d113	f__	g__	s__
K10535	IA.3	141872	1	0.333333333	0.333333333	0.000625606	6.97E-05	k__Bacteria	p__Proteobacteria	c__Gammaproteobacteria	o__Methylococcales	f__Crenotrichaceae	g__Crenothrix	s__
K10535	IA.3	552003	1	2	2	0.003753636	0.000418397	k__Bacteria	p__Proteobacteria	c__Deltaproteobacteria	o__Syntrophobacterales	f__Syntrophaceae	g__Desulfomonile	s__
K10535	IA.3	102295	1	4	4	0.007507273	0.000836794	k__Bacteria	p__Proteobacteria	c__Alphaproteobacteria	o__Rhizobiales	f__Methylocystaceae	g__Methylosinus	s__
K10535	IA.3	620224	1	4	4	0.007507273	0.000836794	k__Bacteria	p__Proteobacteria	c__Deltaproteobacteria	o__Syntrophobacterales	f__Syntrophobacteraceae	g__	s__
K10535	IA.3	810886	2	2	4	0.007507273	0.000836794	k__Bacteria	p__Proteobacteria	c__Deltaproteobacteria	o__Desulfuromonadales	f__Desulfuromonadaceae	g__	s__
K10535	IA.3	292765	3	0.5	1.5	0.002815227	0.000313798	k__Bacteria	p__Proteobacteria	c__Deltaproteobacteria	o__Desulfarculales	f__Desulfarculaceae	g__	s__
K10535	IA.3	210958	1	5	5	0.009384091	0.001045992	k__Bacteria	p__Proteobacteria	c__Deltaproteobacteria	o__Desulfovibrionales	f__Desulfomicrobiaceae	g__Desulfomicrobium	s__
K10535	IA.3	4352292	1	2	2	0.003753636	0.000418397	k__Bacteria	p__Planctomycetes	c__Phycisphaerae	o__WD2101	f__	g__	s__
K10535	IA.3	552017	1	2.5	2.5	0.004692045	0.000522996	k__Bacteria	p__NKB19	c__TSBW08	o__	f__	g__	s__
K10535	IA.2	185100	1	0.5	0.5	0.000850196	0.000104599	k__Bacteria	p__Proteobacteria	c__Deltaproteobacteria	o__Bdellovibrionales	f__Bacteriovoracaceae	g__	s__
K10535	IA.2	1127173	1	9	9	0.01530352	0.001882786	k__Bacteria	p__Proteobacteria	c__Deltaproteobacteria	o__Syntrophobacterales	f__Syntrophobacteraceae	g__	s__
K10535	IA.2	575993	1	0.5	0.5	0.000850196	0.000104599	k__Bacteria	p__Proteobacteria	c__Deltaproteobacteria	o__Spirobacillales	f__	g__	s__
K10535	IA.2	817380	1	0.5	0.5	0.000850196	0.000104599	k__Bacteria	p__Chlorobi	c__Ignavibacteria	o__Ignavibacteriales	f__Ignavibacteriaceae	g__	s__
K10535	IA.2	273242	1	2	2	0.003400782	0.000418397	k__Bacteria	p__Proteobacteria	c__Deltaproteobacteria	o__Syntrophobacterales	f__Syntrophaceae	g__Desulfobacca	s__
K10535	IA.2	159853	1	0.5	0.5	0.000850196	0.000104599	k__Bacteria	p__Proteobacteria	c__Deltaproteobacteria	o__MIZ46	f__	g__	s__
K10535	IA.2	103899	2	0.5	1	0.001700391	0.000209198	k__Bacteria	p__Proteobacteria	c__Deltaproteobacteria	o__Desulfuromonadales	f__Pelobacteraceae	g__	s__
K10535	IA.2	564034	1	1	1	0.001700391	0.000209198	k__Bacteria	p__Chlorobi	c__Ignavibacteria	o__Ignavibacteriales	f__Ignavibacteriaceae	g__	s__
K10535	IA.2	4456312	1	4	4	0.006801564	0.000836794	k__Bacteria	p__Proteobacteria	c__Gammaproteobacteria	o__Methylococcales	f__Methylococcaceae	g__Methylocaldum	s__
K10535	IA.2	545781	1	0.5	0.5	0.000850196	0.000104599	k__Bacteria	p__Proteobacteria	c__Deltaproteobacteria	o__Desulfuromonadales	f__Geobacteraceae	g__Geobacter	s__
K10535	IA.2	4349607	1	0.5	0.5	0.000850196	0.000104599	k__Bacteria	p__Proteobacteria	c__Deltaproteobacteria	o__Myxococcales	f__	g__	s__
K10535	IA.2	816463	1	1.5	1.5	0.002550587	0.000313798	k__Bacteria	p__Proteobacteria	c__Deltaproteobacteria	o__Syntrophobacterales	f__Syntrophobacteraceae	g__	s__
K10535	IA.2	857776	1	8	8	0.013603129	0.001673588	k__Bacteria	p__Planctomycetes	c__Phycisphaerae	o__WD2101	f__	g__	s__
K10535	IA.2	733046	1	1	1	0.001700391	0.000209198	k__Bacteria	p__Proteobacteria	c__Deltaproteobacteria	o__Myxococcales	f__	g__	s__
K10535	IA.2	4735	1	4.666666667	4.666666667	0.007935158	0.000976259	k__Bacteria	p__Proteobacteria	c__Alphaproteobacteria	o__Rhizobiales	f__Methylocystaceae	g__Methylosinus	s__sporium
K10535	IA.2	552734	1	3.5	3.5	0.005951369	0.000732195	k__Bacteria	p__Proteobacteria	c__Deltaproteobacteria	o__	f__	g__	s__
K10535	IA.2	1125645	1	0.5	0.5	0.000850196	0.000104599	k__Bacteria	p__Chlorobi	c__BSV26	o__PK329	f__	g__	s__
K10535	IA.2	26494	1	0.5	0.5	0.000850196	0.000104599	k__Bacteria	p__Chlorobi	c__Ignavibacteria	o__Ignavibacteriales	f__Ignavibacteriaceae	g__	s__
K10535	IA.2	150612	1	10	10	0.017003911	0.002091985	k__Bacteria	p__Proteobacteria	c__Deltaproteobacteria	o__	f__	g__	s__
K10535	IA.2	656975	1	10.5	10.5	0.017854106	0.002196584	k__Bacteria	p__Proteobacteria	c__Deltaproteobacteria	o__Syntrophobacterales	f__Syntrophobacteraceae	g__	s__
K10535	IA.2	540681	1	6.5	6.5	0.011052542	0.00135979	k__Bacteria	p__Proteobacteria	c__Deltaproteobacteria	o__Syntrophobacterales	f__Syntrophobacteraceae	g__	s__
K10535	IA.2	312144	1	0.5	0.5	0.000850196	0.000104599	k__Bacteria	p__Proteobacteria	c__Deltaproteobacteria	o__MIZ46	f__	g__	s__
K10535	IA.2	701385	1	3.666666667	3.666666667	0.006234767	0.000767061	k__Bacteria	p__Proteobacteria	c__Alphaproteobacteria	o__Rhizobiales	f__Methylocystaceae	g__Methylosinus	s__
K10535	IA.2	563656	1	0.75	0.75	0.001275293	0.000156899	k__Bacteria	p__Proteobacteria	c__Gammaproteobacteria	o__Chromatiales	f__Chromatiaceae	g__Allochromatium	s__
K10535	IA.2	541641	1	0.5	0.5	0.000850196	0.000104599	k__Bacteria	p__NKB19	c__TSBW08	o__	f__	g__	s__
K10535	IA.2	589360	1	0.666666667	0.666666667	0.001133594	0.000139466	k__Bacteria	p__Proteobacteria	c__Gammaproteobacteria	o__Methylococcales	f__Crenotrichaceae	g__Crenothrix	s__
K10535	IA.2	253712	1	3	3	0.005101173	0.000627595	k__Bacteria	p__Proteobacteria	c__Deltaproteobacteria	o__Syntrophobacterales	f__Syntrophobacteraceae	g__	s__
K10535	IA.2	1130747	1	2	2	0.003400782	0.000418397	k__Bacteria	p__Proteobacteria	c__Deltaproteobacteria	o__Syntrophobacterales	f__Syntrophobacteraceae	g__	s__
K10535	IA.2	579550	1	1.5	1.5	0.002550587	0.000313798	k__Bacteria	p__Proteobacteria	c__Deltaproteobacteria	o__Syntrophobacterales	f__Syntrophaceae	g__Desulfomonile	s__
K10535	IA.2	3703471	1	3.5	3.5	0.005951369	0.000732195	k__Bacteria	p__Proteobacteria	c__Gammaproteobacteria	o__Methylococcales	f__Methylococcaceae	g__Methylocaldum	s__
K10535	IA.2	4453395	1	1	1	0.001700391	0.000209198	k__Bacteria	p__Proteobacteria	c__Gammaproteobacteria	o__Methylococcales	f__Methylococcaceae	g__Methylocaldum	s__
K10535	IA.2	840604	1	4.666666667	4.666666667	0.007935158	0.000976259	k__Bacteria	p__Proteobacteria	c__Alphaproteobacteria	o__Rhizobiales	f__Methylocystaceae	g__Methylosinus	s__
K10535	IA.2	4329003	1	1.5	1.5	0.002550587	0.000313798	k__Bacteria	p__Proteobacteria	c__Deltaproteobacteria	o__MIZ46	f__	g__	s__
K10535	IA.2	332084	2	0.666666667	1.333333333	0.002267188	0.000278931	k__Bacteria	p__Proteobacteria	c__Deltaproteobacteria	o__Desulfobacterales	f__Desulfobacteraceae	g__	s__
K10535	IA.2	171180	2	3.666666667	7.333333333	0.012469535	0.001534122	k__Bacteria	p__Proteobacteria	c__Deltaproteobacteria	o__Desulfobacterales	f__Desulfobacteraceae	g__Desulfococcus	s__
K10535	IA.2	990901	1	1	1	0.001700391	0.000209198	k__Bacteria	p__Planctomycetes	c__Phycisphaerae	o__Phycisphaerales	f__	g__	s__
K10535	IA.2	750289	1	1	1	0.001700391	0.000209198	k__Bacteria	p__Proteobacteria	c__Deltaproteobacteria	o__Syntrophobacterales	f__Syntrophaceae	g__Desulfobacca	s__
K10535	IA.2	2464740	1	10.5	10.5	0.017854106	0.002196584	k__Bacteria	p__NKB19	c__	o__	f__	g__	s__
K10535	IA.2	823019	1	1	1	0.001700391	0.000209198	k__Bacteria	p__Planctomycetes	c__Phycisphaerae	o__Phycisphaerales	f__	g__	s__
K10535	IA.2	4464847	1	0.5	0.5	0.000850196	0.000104599	k__Bacteria	p__Proteobacteria	c__Deltaproteobacteria	o__Syntrophobacterales	f__Syntrophobacteraceae	g__	s__
K10535	IA.2	1044436	1	1	1	0.001700391	0.000209198	k__Bacteria	p__Proteobacteria	c__Deltaproteobacteria	o__Syntrophobacterales	f__Syntrophobacteraceae	g__	s__
K10535	IA.2	268764	1	3	3	0.005101173	0.000627595	k__Bacteria	p__Proteobacteria	c__Deltaproteobacteria	o__Syntrophobacterales	f__Syntrophaceae	g__Desulfobacca	s__
K10535	IA.2	172221	1	0.5	0.5	0.000850196	0.000104599	k__Bacteria	p__Chlorobi	c__BSV26	o__PK329	f__	g__	s__
K10535	IA.2	119236	1	0.5	0.5	0.000850196	0.000104599	k__Bacteria	p__Proteobacteria	c__Deltaproteobacteria	o__MIZ46	f__	g__	s__
K10535	IA.2	357816	1	1	1	0.001700391	0.000209198	k__Bacteria	p__Proteobacteria	c__Gammaproteobacteria	o__Methylococcales	f__Methylococcaceae	g__Methylocaldum	s__
K10535	IA.2	4344420	1	0.5	0.5	0.000850196	0.000104599	k__Bacteria	p__Proteobacteria	c__Deltaproteobacteria	o__NB1-j	f__	g__	s__
K10535	IA.2	808856	1	0.5	0.5	0.000850196	0.000104599	k__Bacteria	p__Proteobacteria	c__Deltaproteobacteria	o__NB1-j	f__JTB38	g__	s__
K10535	IA.2	982282	1	1	1	0.001700391	0.000209198	k__Bacteria	p__Planctomycetes	c__Phycisphaerae	o__WD2101	f__	g__	s__
K10535	IA.2	196123	1	1	1	0.001700391	0.000209198	k__Bacteria	p__Proteobacteria	c__Deltaproteobacteria	o__Bdellovibrionales	f__Bdellovibrionaceae	g__Bdellovibrio	s__
K10535	IA.2	593544	1	0.25	0.25	0.000425098	5.23E-05	k__Bacteria	p__Proteobacteria	c__Gammaproteobacteria	o__Chromatiales	f__Chromatiaceae	g__	s__
K10535	IA.2	246348	1	1	1	0.001700391	0.000209198	k__Bacteria	p__Planctomycetes	c__Phycisphaerae	o__Phycisphaerales	f__	g__	s__
K10535	IA.2	4404744	2	0.333333333	0.666666667	0.001133594	0.000139466	k__Bacteria	p__Proteobacteria	c__Deltaproteobacteria	o__Desulfobacterales	f__Desulfobacteraceae	g__Desulfococcus	s__
K10535	IA.2	215591	1	2	2	0.003400782	0.000418397	k__Bacteria	p__Planctomycetes	c__Phycisphaerae	o__WD2101	f__	g__	s__
K10535	IA.2	812500	1	3	3	0.005101173	0.000627595	k__Bacteria	p__Planctomycetes	c__C6	o__d113	f__	g__	s__
K10535	IA.2	580869	1	5.5	5.5	0.009352151	0.001150592	k__Bacteria	p__Proteobacteria	c__Deltaproteobacteria	o__Syntrophobacterales	f__Syntrophaceae	g__Desulfomonile	s__
K10535	IA.2	4340427	1	0.5	0.5	0.000850196	0.000104599	k__Bacteria	p__NKB19	c__	o__	f__	g__	s__
K10535	IA.2	1645783	1	2	2	0.003400782	0.000418397	k__Bacteria	p__Planctomycetes	c__Phycisphaerae	o__Phycisphaerales	f__	g__	s__
K10535	IA.2	149163	1	6	6	0.010202347	0.001255191	k__Bacteria	p__Proteobacteria	c__Deltaproteobacteria	o__Desulfovibrionales	f__Desulfovibrionaceae	g__Desulfovibrio	s__putealis
K10535	IA.2	822006	1	1	1	0.001700391	0.000209198	k__Bacteria	p__Planctomycetes	c__Phycisphaerae	o__WD2101	f__	g__	s__
K10535	IA.2	549206	1	3	3	0.005101173	0.000627595	k__Bacteria	p__Planctomycetes	c__Phycisphaerae	o__Pla1	f__	g__	s__
K10535	IA.2	4305725	1	12	12	0.020404693	0.002510381	k__Bacteria	p__Planctomycetes	c__Phycisphaerae	o__Pla1	f__	g__	s__
K10535	IA.2	586655	1	19.5	19.5	0.033157626	0.00407937	k__Bacteria	p__Proteobacteria	c__Deltaproteobacteria	o__Desulfuromonadales	f__Geobacteraceae	g__Geobacter	s__lovleyi
K10535	IA.2	346925	1	19	19	0.032307431	0.003974771	k__Bacteria	p__Proteobacteria	c__Deltaproteobacteria	o__Syntrophobacterales	f__Syntrophobacteraceae	g__	s__
K10535	IA.2	817556	2	4.333333333	8.666666667	0.014736723	0.001813053	k__Bacteria	p__Proteobacteria	c__Deltaproteobacteria	o__Desulfobacterales	f__Desulfobacteraceae	g__Desulfococcus	s__
K10535	IA.2	534317	3	0.5	1.5	0.002550587	0.000313798	k__Bacteria	p__Proteobacteria	c__Deltaproteobacteria	o__Desulfarculales	f__Desulfarculaceae	g__	s__
K10535	IA.2	4349833	1	2	2	0.003400782	0.000418397	k__Bacteria	p__Proteobacteria	c__Deltaproteobacteria	o__NB1-j	f__	g__	s__
K10535	IA.2	909520	1	0.5	0.5	0.000850196	0.000104599	k__Bacteria	p__Proteobacteria	c__Deltaproteobacteria	o__Myxococcales	f__Myxococcaceae	g__Anaeromyxobacter	s__
K10535	IA.2	102470	1	0.5	0.5	0.000850196	0.000104599	k__Bacteria	p__Proteobacteria	c__Deltaproteobacteria	o__Desulfobacterales	f__Desulfobacteraceae	g__	s__
K10535	IA.2	361082	1	89.66666667	89.66666667	0.152468401	0.018758128	k__Bacteria	p__Proteobacteria	c__Alphaproteobacteria	o__Rhizobiales	f__Methylocystaceae	g__Methylosinus	s__
K10535	IA.2	558943	1	4	4	0.006801564	0.000836794	k__Bacteria	p__Proteobacteria	c__Deltaproteobacteria	o__Syntrophobacterales	f__Syntrophaceae	g__Desulfomonile	s__
K10535	IA.2	114142	1	0.5	0.5	0.000850196	0.000104599	k__Bacteria	p__Proteobacteria	c__Deltaproteobacteria	o__Desulfobacterales	f__Desulfobacteraceae	g__	s__
K10535	IA.2	862250	1	44	44	0.074817208	0.009204732	k__Bacteria	p__Planctomycetes	c__Phycisphaerae	o__WD2101	f__	g__	s__
K10535	IA.2	1110281	1	1.5	1.5	0.002550587	0.000313798	k__Bacteria	p__Proteobacteria	c__Deltaproteobacteria	o__Desulfobacterales	f__Desulfobacteraceae	g__	s__
K10535	IA.2	534301	1	3.5	3.5	0.005951369	0.000732195	k__Bacteria	p__Proteobacteria	c__Deltaproteobacteria	o__Syntrophobacterales	f__Syntrophobacteraceae	g__	s__
K10535	IA.2	662439	1	1	1	0.001700391	0.000209198	k__Bacteria	p__Proteobacteria	c__Deltaproteobacteria	o__	f__	g__	s__
K10535	IA.2	1108685	1	1	1	0.001700391	0.000209198	k__Bacteria	p__Nitrospirae	c__Nitrospira	o__Nitrospirales	f__0319-6A21	g__	s__
K10535	IA.2	806393	1	1.5	1.5	0.002550587	0.000313798	k__Bacteria	p__Proteobacteria	c__Deltaproteobacteria	o__NB1-j	f__	g__	s__
K10535	IA.2	4462677	1	0.5	0.5	0.000850196	0.000104599	k__Bacteria	p__Proteobacteria	c__Deltaproteobacteria	o__Spirobacillales	f__	g__	s__
K10535	IA.2	1742484	1	0.5	0.5	0.000850196	0.000104599	k__Bacteria	p__Proteobacteria	c__Deltaproteobacteria	o__NB1-j	f__	g__	s__
K10535	IA.2	531899	1	0.5	0.5	0.000850196	0.000104599	k__Bacteria	p__Proteobacteria	c__Deltaproteobacteria	o__MIZ46	f__	g__	s__
K10535	IA.2	967069	1	0.5	0.5	0.000850196	0.000104599	k__Bacteria	p__Proteobacteria	c__Deltaproteobacteria	o__Bdellovibrionales	f__Bdellovibrionaceae	g__Bdellovibrio	s__
K10535	IA.2	3401140	1	1	1	0.001700391	0.000209198	k__Bacteria	p__Planctomycetes	c__Phycisphaerae	o__Phycisphaerales	f__	g__	s__
K10535	IA.2	526100	1	1	1	0.001700391	0.000209198	k__Bacteria	p__Planctomycetes	c__Phycisphaerae	o__WD2101	f__	g__	s__
K10535	IA.2	149135	1	0.5	0.5	0.000850196	0.000104599	k__Bacteria	p__Chlorobi	c__BSV26	o__PK329	f__	g__	s__
K10535	IA.2	687074	1	1.5	1.5	0.002550587	0.000313798	k__Bacteria	p__NKB19	c__	o__	f__	g__	s__
K10535	IA.2	4355363	1	6.5	6.5	0.011052542	0.00135979	k__Bacteria	p__Proteobacteria	c__Deltaproteobacteria	o__	f__	g__	s__
K10535	IA.2	301596	1	2	2	0.003400782	0.000418397	k__Bacteria	p__Proteobacteria	c__Deltaproteobacteria	o__Syntrophobacterales	f__Syntrophaceae	g__Desulfomonile	s__
K10535	IA.2	912714	1	1	1	0.001700391	0.000209198	k__Bacteria	p__Planctomycetes	c__Phycisphaerae	o__WD2101	f__	g__	s__
K10535	IA.2	544321	2	1	2	0.003400782	0.000418397	k__Bacteria	p__Proteobacteria	c__Deltaproteobacteria	o__Desulfarculales	f__Desulfarculaceae	g__Desulfarculus	s__
K10535	IA.2	4369968	1	33	33	0.056112906	0.006903549	k__Bacteria	p__Planctomycetes	c__Phycisphaerae	o__WD2101	f__	g__	s__
K10535	IA.2	894244	1	0.5	0.5	0.000850196	0.000104599	k__Bacteria	p__Proteobacteria	c__Deltaproteobacteria	o__MIZ46	f__	g__	s__
K10535	IA.2	4295871	1	1	1	0.001700391	0.000209198	k__Bacteria	p__Chlorobi	c__Ignavibacteria	o__Ignavibacteriales	f__Ignavibacteriaceae	g__	s__
K10535	IA.2	565419	1	7.5	7.5	0.012752933	0.001568988	k__Bacteria	p__Chlorobi	c__BSV26	o__PK329	f__	g__	s__
K10535	IA.2	738432	1	3	3	0.005101173	0.000627595	k__Bacteria	p__Proteobacteria	c__Deltaproteobacteria	o__Syntrophobacterales	f__Syntrophobacteraceae	g__	s__
K10535	IA.2	692510	1	0.5	0.5	0.000850196	0.000104599	k__Bacteria	p__Proteobacteria	c__Deltaproteobacteria	o__Bdellovibrionales	f__Bdellovibrionaceae	g__Bdellovibrio	s__
K10535	IA.2	4474493	2	0.333333333	0.666666667	0.001133594	0.000139466	k__Bacteria	p__Proteobacteria	c__Deltaproteobacteria	o__Desulfobacterales	f__Desulfobacteraceae	g__Desulfococcus	s__
K10535	IA.2	701947	1	1.5	1.5	0.002550587	0.000313798	k__Bacteria	p__Proteobacteria	c__Deltaproteobacteria	o__Syntrophobacterales	f__Syntrophobacteraceae	g__	s__
K10535	IA.2	1107711	2	0.333333333	0.666666667	0.001133594	0.000139466	k__Bacteria	p__Proteobacteria	c__Deltaproteobacteria	o__Desulfobacterales	f__Desulfobacteraceae	g__	s__
K10535	IA.2	527642	1	0.5	0.5	0.000850196	0.000104599	k__Bacteria	p__Proteobacteria	c__Deltaproteobacteria	o__MIZ46	f__	g__	s__
K10535	IA.2	4437180	1	1	1	0.001700391	0.000209198	k__Bacteria	p__Planctomycetes	c__OM190	o__agg27	f__	g__	s__
K10535	IA.2	4427379	1	3.5	3.5	0.005951369	0.000732195	k__Bacteria	p__Proteobacteria	c__Deltaproteobacteria	o__	f__	g__	s__
K10535	IA.2	36463	1	1.5	1.5	0.002550587	0.000313798	k__Bacteria	p__Proteobacteria	c__Deltaproteobacteria	o__Syntrophobacterales	f__Syntrophaceae	g__	s__
K10535	IA.2	1120876	1	0.5	0.5	0.000850196	0.000104599	k__Bacteria	p__Chlorobi	c__BSV26	o__PK329	f__	g__	s__
K10535	IA.2	582110	1	7.5	7.5	0.012752933	0.001568988	k__Bacteria	p__Proteobacteria	c__Deltaproteobacteria	o__Myxococcales	f__Myxococcaceae	g__Anaeromyxobacter	s__
K10535	IA.2	578784	1	3.5	3.5	0.005951369	0.000732195	k__Bacteria	p__Chlorobi	c__Ignavibacteria	o__Ignavibacteriales	f__Ignavibacteriaceae	g__	s__
K10535	IA.2	3374178	1	0.5	0.5	0.000850196	0.000104599	k__Bacteria	p__GOUTA4	c__	o__	f__	g__	s__
K10535	IA.2	4340528	1	0.5	0.5	0.000850196	0.000104599	k__Bacteria	p__Proteobacteria	c__Deltaproteobacteria	o__Syntrophobacterales	f__Syntrophaceae	g__Desulfomonile	s__
K10535	IA.2	161421	1	5	5	0.008501955	0.001045992	k__Bacteria	p__Proteobacteria	c__Gammaproteobacteria	o__Methylococcales	f__Methylococcaceae	g__Methylocaldum	s__
K10535	IA.2	571871	2	20.66666667	41.33333333	0.070282832	0.00864687	k__Bacteria	p__Proteobacteria	c__Deltaproteobacteria	o__Desulfobacterales	f__Desulfobacteraceae	g__Desulfococcus	s__
K10535	IA.2	822745	1	1	1	0.001700391	0.000209198	k__Bacteria	p__Proteobacteria	c__Deltaproteobacteria	o__Syntrophobacterales	f__Syntrophobacteraceae	g__	s__
K10535	IA.2	268378	1	0.2	0.2	0.000340078	4.18E-05	k__Bacteria	p__Firmicutes	c__Clostridia	o__Clostridiales	f__Peptococcaceae	g__Desulfosporosinus	s__meridiei
K10535	IA.2	666883	1	1	1	0.001700391	0.000209198	k__Bacteria	p__Proteobacteria	c__Deltaproteobacteria	o__Bdellovibrionales	f__Bdellovibrionaceae	g__Bdellovibrio	s__
K10535	IA.2	4281045	1	0.5	0.5	0.000850196	0.000104599	k__Bacteria	p__Proteobacteria	c__Deltaproteobacteria	o__[Entotheonellales]	f__	g__	s__
K10535	IA.2	580046	1	9.5	9.5	0.016153715	0.001987385	k__Bacteria	p__Proteobacteria	c__Deltaproteobacteria	o__Syntrophobacterales	f__Syntrophaceae	g__Desulfobacca	s__
K10535	IA.2	4469866	1	1	1	0.001700391	0.000209198	k__Bacteria	p__Proteobacteria	c__Deltaproteobacteria	o__Bdellovibrionales	f__Bdellovibrionaceae	g__	s__
K10535	IA.2	4424965	1	0.5	0.5	0.000850196	0.000104599	k__Bacteria	p__Proteobacteria	c__Gammaproteobacteria	o__Chromatiales	f__Chromatiaceae	g__	s__
K10535	IA.2	821266	1	1	1	0.001700391	0.000209198	k__Bacteria	p__Planctomycetes	c__Phycisphaerae	o__Phycisphaerales	f__	g__	s__
K10535	IA.2	806611	1	2	2	0.003400782	0.000418397	k__Bacteria	p__Planctomycetes	c__OM190	o__agg27	f__	g__	s__
K10535	IA.2	1778749	1	0.5	0.5	0.000850196	0.000104599	k__Bacteria	p__Proteobacteria	c__Deltaproteobacteria	o__Syntrophobacterales	f__Syntrophaceae	g__Desulfomonile	s__
K10535	IA.2	967505	1	0.5	0.5	0.000850196	0.000104599	k__Bacteria	p__Proteobacteria	c__Deltaproteobacteria	o__Bdellovibrionales	f__Bdellovibrionaceae	g__Bdellovibrio	s__
K10535	IA.2	555571	1	1	1	0.001700391	0.000209198	k__Bacteria	p__Planctomycetes	c__Phycisphaerae	o__WD2101	f__	g__	s__
K10535	IA.2	139771	2	0.666666667	1.333333333	0.002267188	0.000278931	k__Bacteria	p__Proteobacteria	c__Deltaproteobacteria	o__Desulfobacterales	f__Desulfobacteraceae	g__Desulfococcus	s__
K10535	IA.2	885968	1	0.5	0.5	0.000850196	0.000104599	k__Bacteria	p__Chlorobi	c__BSV26	o__PK329	f__	g__	s__
K10535	IA.2	1115206	1	1	1	0.001700391	0.000209198	k__Bacteria	p__Planctomycetes	c__Phycisphaerae	o__WD2101	f__	g__	s__
K10535	IA.2	1941615	2	0.666666667	1.333333333	0.002267188	0.000278931	k__Bacteria	p__Proteobacteria	c__Deltaproteobacteria	o__Desulfobacterales	f__Desulfobacteraceae	g__	s__
K10535	IA.2	559617	3	0.5	1.5	0.002550587	0.000313798	k__Bacteria	p__Proteobacteria	c__Deltaproteobacteria	o__Desulfarculales	f__Desulfarculaceae	g__	s__
K10535	IA.2	729052	1	0.4	0.4	0.000680156	8.37E-05	k__Bacteria	p__Firmicutes	c__Clostridia	o__Clostridiales	f__Peptococcaceae	g__Desulfosporosinus	s__meridiei
K10535	IA.2	707389	1	0.5	0.5	0.000850196	0.000104599	k__Bacteria	p__Proteobacteria	c__Deltaproteobacteria	o__MIZ46	f__	g__	s__
K10535	IA.2	509440	1	0.5	0.5	0.000850196	0.000104599	k__Bacteria	p__Proteobacteria	c__Deltaproteobacteria	o__MIZ46	f__	g__	s__
K10535	IA.2	760884	3	1	3	0.005101173	0.000627595	k__Bacteria	p__Proteobacteria	c__Deltaproteobacteria	o__Desulfarculales	f__Desulfarculaceae	g__	s__
K10535	IA.2	825653	1	10	10	0.017003911	0.002091985	k__Bacteria	p__Chlorobi	c__SJA-28	o__	f__	g__	s__
K10535	IA.2	543366	1	27	27	0.045910559	0.005648358	k__Bacteria	p__Planctomycetes	c__Phycisphaerae	o__WD2101	f__	g__	s__
K10535	IA.2	4404743	1	0.333333333	0.333333333	0.000566797	6.97E-05	k__Bacteria	p__Proteobacteria	c__Gammaproteobacteria	o__Methylococcales	f__Crenotrichaceae	g__Crenothrix	s__
K10535	IA.2	60573	1	2	2	0.003400782	0.000418397	k__Bacteria	p__Planctomycetes	c__OM190	o__CL500-15	f__	g__	s__
K10535	IA.2	561937	1	0.5	0.5	0.000850196	0.000104599	k__Bacteria	p__NKB19	c__TSBW08	o__	f__	g__	s__
K10535	IA.2	501684	1	0.5	0.5	0.000850196	0.000104599	k__Bacteria	p__Proteobacteria	c__Deltaproteobacteria	o__Myxococcales	f__	g__	s__
K10535	IA.2	799046	1	0.5	0.5	0.000850196	0.000104599	k__Bacteria	p__Proteobacteria	c__Deltaproteobacteria	o__Syntrophobacterales	f__Syntrophaceae	g__Desulfobacca	s__
K10535	IA.2	4340806	1	1	1	0.001700391	0.000209198	k__Bacteria	p__Proteobacteria	c__Deltaproteobacteria	o__Myxococcales	f__Myxococcaceae	g__Anaeromyxobacter	s__
K10535	IA.2	60598	1	3.5	3.5	0.005951369	0.000732195	k__Bacteria	p__Proteobacteria	c__Deltaproteobacteria	o__Syntrophobacterales	f__Syntrophobacteraceae	g__	s__
K10535	IA.2	643757	1	0.5	0.5	0.000850196	0.000104599	k__Bacteria	p__Proteobacteria	c__Deltaproteobacteria	o__Myxococcales	f__	g__	s__
K10535	IA.2	993509	1	7	7	0.011902738	0.001464389	k__Bacteria	p__Planctomycetes	c__C6	o__d113	f__	g__	s__
K10535	IA.2	578431	1	0.5	0.5	0.000850196	0.000104599	k__Bacteria	p__NKB19	c__	o__	f__	g__	s__
K10535	IA.2	141872	1	0.666666667	0.666666667	0.001133594	0.000139466	k__Bacteria	p__Proteobacteria	c__Gammaproteobacteria	o__Methylococcales	f__Crenotrichaceae	g__Crenothrix	s__
K10535	IA.2	552003	1	4.5	4.5	0.00765176	0.000941393	k__Bacteria	p__Proteobacteria	c__Deltaproteobacteria	o__Syntrophobacterales	f__Syntrophaceae	g__Desulfomonile	s__
K10535	IA.2	102295	1	2	2	0.003400782	0.000418397	k__Bacteria	p__Proteobacteria	c__Alphaproteobacteria	o__Rhizobiales	f__Methylocystaceae	g__Methylosinus	s__
K10535	IA.2	856536	1	0.5	0.5	0.000850196	0.000104599	k__Bacteria	p__Proteobacteria	c__Deltaproteobacteria	o__Myxococcales	f__	g__	s__
K10535	IA.2	805706	1	1	1	0.001700391	0.000209198	k__Bacteria	p__Nitrospirae	c__Nitrospira	o__Nitrospirales	f__0319-6A21	g__	s__
K10535	IA.2	813849	1	0.5	0.5	0.000850196	0.000104599	k__Bacteria	p__Chlorobi	c__BSV26	o__C20	f__	g__	s__
K10535	IA.2	620224	1	3	3	0.005101173	0.000627595	k__Bacteria	p__Proteobacteria	c__Deltaproteobacteria	o__Syntrophobacterales	f__Syntrophobacteraceae	g__	s__
K10535	IA.2	257495	1	0.333333333	0.333333333	0.000566797	6.97E-05	k__Bacteria	p__Proteobacteria	c__Gammaproteobacteria	o__Methylococcales	f__	g__	s__
K10535	IA.2	210958	1	1.5	1.5	0.002550587	0.000313798	k__Bacteria	p__Proteobacteria	c__Deltaproteobacteria	o__Desulfovibrionales	f__Desulfomicrobiaceae	g__Desulfomicrobium	s__
K10535	IA.2	552017	1	4	4	0.006801564	0.000836794	k__Bacteria	p__NKB19	c__TSBW08	o__	f__	g__	s__
K10535	EN.3	4128584	1	1	1	0.001409377	0.000209198	k__Bacteria	p__Planctomycetes	c__Phycisphaerae	o__WD2101	f__	g__	s__
K10535	EN.3	1127173	1	0.5	0.5	0.000704689	0.000104599	k__Bacteria	p__Proteobacteria	c__Deltaproteobacteria	o__Syntrophobacterales	f__Syntrophobacteraceae	g__	s__
K10535	EN.3	554390	1	247.5	247.5	0.348820821	0.051776618	k__Bacteria	p__Proteobacteria	c__Deltaproteobacteria	o__Bdellovibrionales	f__Bacteriovoracaceae	g__	s__
K10535	EN.3	4365996	1	0.2	0.2	0.000281875	4.18E-05	k__Bacteria	p__Firmicutes	c__Clostridia	o__Clostridiales	f__Peptococcaceae	g__Desulfosporosinus	s__meridiei
K10535	EN.3	575993	1	1	1	0.001409377	0.000209198	k__Bacteria	p__Proteobacteria	c__Deltaproteobacteria	o__Spirobacillales	f__	g__	s__
K10535	EN.3	273242	1	0.5	0.5	0.000704689	0.000104599	k__Bacteria	p__Proteobacteria	c__Deltaproteobacteria	o__Syntrophobacterales	f__Syntrophaceae	g__Desulfobacca	s__
K10535	EN.3	824076	1	0.5	0.5	0.000704689	0.000104599	k__Bacteria	p__Proteobacteria	c__Gammaproteobacteria	o__Methylococcales	f__Methylococcaceae	g__Methylocaldum	s__
K10535	EN.3	4456312	1	8	8	0.011275016	0.001673588	k__Bacteria	p__Proteobacteria	c__Gammaproteobacteria	o__Methylococcales	f__Methylococcaceae	g__Methylocaldum	s__
K10535	EN.3	1113249	3	1	3	0.004228131	0.000627595	k__Bacteria	p__Proteobacteria	c__Betaproteobacteria	o__Nitrosomonadales	f__Nitrosomonadaceae	g__	s__
K10535	EN.3	4735	1	14	14	0.019731279	0.002928778	k__Bacteria	p__Proteobacteria	c__Alphaproteobacteria	o__Rhizobiales	f__Methylocystaceae	g__Methylosinus	s__sporium
K10535	EN.3	968845	1	0.333333333	0.333333333	0.000469792	6.97E-05	k__Bacteria	p__Proteobacteria	c__Gammaproteobacteria	o__Methylococcales	f__Methylococcaceae	g__Methylomonas	s__
K10535	EN.3	150612	1	1.5	1.5	0.002114066	0.000313798	k__Bacteria	p__Proteobacteria	c__Deltaproteobacteria	o__	f__	g__	s__
K10535	EN.3	656975	1	0.5	0.5	0.000704689	0.000104599	k__Bacteria	p__Proteobacteria	c__Deltaproteobacteria	o__Syntrophobacterales	f__Syntrophobacteraceae	g__	s__
K10535	EN.3	312144	1	0.5	0.5	0.000704689	0.000104599	k__Bacteria	p__Proteobacteria	c__Deltaproteobacteria	o__MIZ46	f__	g__	s__
K10535	EN.3	1118855	1	1	1	0.001409377	0.000209198	k__Bacteria	p__Chlorobi	c__SJA-28	o__	f__	g__	s__
K10535	EN.3	701385	1	4	4	0.005637508	0.000836794	k__Bacteria	p__Proteobacteria	c__Alphaproteobacteria	o__Rhizobiales	f__Methylocystaceae	g__Methylosinus	s__
K10535	EN.3	589360	1	2	2	0.002818754	0.000418397	k__Bacteria	p__Proteobacteria	c__Gammaproteobacteria	o__Methylococcales	f__Crenotrichaceae	g__Crenothrix	s__
K10535	EN.3	253712	1	6	6	0.008456262	0.001255191	k__Bacteria	p__Proteobacteria	c__Deltaproteobacteria	o__Syntrophobacterales	f__Syntrophobacteraceae	g__	s__
K10535	EN.3	1130747	1	6	6	0.008456262	0.001255191	k__Bacteria	p__Proteobacteria	c__Deltaproteobacteria	o__Syntrophobacterales	f__Syntrophobacteraceae	g__	s__
K10535	EN.3	3703471	1	9	9	0.012684393	0.001882786	k__Bacteria	p__Proteobacteria	c__Gammaproteobacteria	o__Methylococcales	f__Methylococcaceae	g__Methylocaldum	s__
K10535	EN.3	4453395	1	11	11	0.015503148	0.002301183	k__Bacteria	p__Proteobacteria	c__Gammaproteobacteria	o__Methylococcales	f__Methylococcaceae	g__Methylocaldum	s__
K10535	EN.3	236994	1	0.5	0.5	0.000704689	0.000104599	k__Bacteria	p__Proteobacteria	c__Deltaproteobacteria	o__Myxococcales	f__	g__	s__
K10535	EN.3	840604	1	1.333333333	1.333333333	0.001879169	0.000278931	k__Bacteria	p__Proteobacteria	c__Alphaproteobacteria	o__Rhizobiales	f__Methylocystaceae	g__Methylosinus	s__
K10535	EN.3	332084	2	0.333333333	0.666666667	0.000939585	0.000139466	k__Bacteria	p__Proteobacteria	c__Deltaproteobacteria	o__Desulfobacterales	f__Desulfobacteraceae	g__	s__
K10535	EN.3	171180	2	0.333333333	0.666666667	0.000939585	0.000139466	k__Bacteria	p__Proteobacteria	c__Deltaproteobacteria	o__Desulfobacterales	f__Desulfobacteraceae	g__Desulfococcus	s__
K10535	EN.3	268764	1	1	1	0.001409377	0.000209198	k__Bacteria	p__Proteobacteria	c__Deltaproteobacteria	o__Syntrophobacterales	f__Syntrophaceae	g__Desulfobacca	s__
K10535	EN.3	530612	1	0.333333333	0.333333333	0.000469792	6.97E-05	k__Bacteria	p__Proteobacteria	c__Gammaproteobacteria	o__Methylococcales	f__Crenotrichaceae	g__Crenothrix	s__polyspora
K10535	EN.3	129752	1	0.5	0.5	0.000704689	0.000104599	k__Bacteria	p__Proteobacteria	c__Deltaproteobacteria	o__MBNT15	f__	g__	s__
K10535	EN.3	580869	1	2.5	2.5	0.003523443	0.000522996	k__Bacteria	p__Proteobacteria	c__Deltaproteobacteria	o__Syntrophobacterales	f__Syntrophaceae	g__Desulfomonile	s__
K10535	EN.3	1645783	1	1	1	0.001409377	0.000209198	k__Bacteria	p__Planctomycetes	c__Phycisphaerae	o__Phycisphaerales	f__	g__	s__
K10535	EN.3	577251	1	1	1	0.001409377	0.000209198	k__Bacteria	p__Planctomycetes	c__Phycisphaerae	o__Phycisphaerales	f__	g__	s__
K10535	EN.3	586655	1	0.5	0.5	0.000704689	0.000104599	k__Bacteria	p__Proteobacteria	c__Deltaproteobacteria	o__Desulfuromonadales	f__Geobacteraceae	g__Geobacter	s__lovleyi
K10535	EN.3	346925	1	1	1	0.001409377	0.000209198	k__Bacteria	p__Proteobacteria	c__Deltaproteobacteria	o__Syntrophobacterales	f__Syntrophobacteraceae	g__	s__
K10535	EN.3	817556	2	0.333333333	0.666666667	0.000939585	0.000139466	k__Bacteria	p__Proteobacteria	c__Deltaproteobacteria	o__Desulfobacterales	f__Desulfobacteraceae	g__Desulfococcus	s__
K10535	EN.3	3430519	1	0.5	0.5	0.000704689	0.000104599	k__Bacteria	p__Proteobacteria	c__Deltaproteobacteria	o__Myxococcales	f__Myxococcaceae	g__Anaeromyxobacter	s__
K10535	EN.3	361082	1	129	129	0.18180964	0.026986601	k__Bacteria	p__Proteobacteria	c__Alphaproteobacteria	o__Rhizobiales	f__Methylocystaceae	g__Methylosinus	s__
K10535	EN.3	558943	1	2	2	0.002818754	0.000418397	k__Bacteria	p__Proteobacteria	c__Deltaproteobacteria	o__Syntrophobacterales	f__Syntrophaceae	g__Desulfomonile	s__
K10535	EN.3	841077	1	15.5	15.5	0.021845344	0.003242576	k__Bacteria	p__Proteobacteria	c__Deltaproteobacteria	o__MIZ46	f__	g__	s__
K10535	EN.3	534301	1	0.5	0.5	0.000704689	0.000104599	k__Bacteria	p__Proteobacteria	c__Deltaproteobacteria	o__Syntrophobacterales	f__Syntrophobacteraceae	g__	s__
K10535	EN.3	662439	1	1	1	0.001409377	0.000209198	k__Bacteria	p__Proteobacteria	c__Deltaproteobacteria	o__	f__	g__	s__
K10535	EN.3	1141201	1	0.5	0.5	0.000704689	0.000104599	k__Bacteria	p__Proteobacteria	c__Gammaproteobacteria	o__Methylococcales	f__Methylococcaceae	g__Methylocaldum	s__
K10535	EN.3	517627	1	1	1	0.001409377	0.000209198	k__Bacteria	p__Planctomycetes	c__Phycisphaerae	o__MSBL9	f__	g__	s__
K10535	EN.3	4398173	1	1	1	0.001409377	0.000209198	k__Bacteria	p__Proteobacteria	c__Deltaproteobacteria	o__Myxococcales	f__0319-6G20	g__	s__
K10535	EN.3	4355363	1	0.5	0.5	0.000704689	0.000104599	k__Bacteria	p__Proteobacteria	c__Deltaproteobacteria	o__	f__	g__	s__
K10535	EN.3	4430298	1	0.5	0.5	0.000704689	0.000104599	k__Bacteria	p__Proteobacteria	c__Deltaproteobacteria	o__Syntrophobacterales	f__Syntrophaceae	g__Desulfobacca	s__
K10535	EN.3	1107637	1	0.5	0.5	0.000704689	0.000104599	k__Bacteria	p__Proteobacteria	c__Deltaproteobacteria	o__Syntrophobacterales	f__Syntrophobacteraceae	g__	s__
K10535	EN.3	4369968	1	1	1	0.001409377	0.000209198	k__Bacteria	p__Planctomycetes	c__Phycisphaerae	o__WD2101	f__	g__	s__
K10535	EN.3	589355	1	1	1	0.001409377	0.000209198	k__Bacteria	p__Proteobacteria	c__Deltaproteobacteria	o__Myxococcales	f__	g__	s__
K10535	EN.3	353729	1	0.5	0.5	0.000704689	0.000104599	k__Bacteria	p__Proteobacteria	c__Deltaproteobacteria	o__Myxococcales	f__Myxococcaceae	g__Anaeromyxobacter	s__
K10535	EN.3	4474493	2	0.333333333	0.666666667	0.000939585	0.000139466	k__Bacteria	p__Proteobacteria	c__Deltaproteobacteria	o__Desulfobacterales	f__Desulfobacteraceae	g__Desulfococcus	s__
K10535	EN.3	701947	1	0.5	0.5	0.000704689	0.000104599	k__Bacteria	p__Proteobacteria	c__Deltaproteobacteria	o__Syntrophobacterales	f__Syntrophobacteraceae	g__	s__
K10535	EN.3	1114878	2	0.5	1	0.001409377	0.000209198	k__Bacteria	p__Proteobacteria	c__Deltaproteobacteria	o__Desulfuromonadales	f__Geobacteraceae	g__	s__
K10535	EN.3	4427379	1	2	2	0.002818754	0.000418397	k__Bacteria	p__Proteobacteria	c__Deltaproteobacteria	o__	f__	g__	s__
K10535	EN.3	36463	1	0.5	0.5	0.000704689	0.000104599	k__Bacteria	p__Proteobacteria	c__Deltaproteobacteria	o__Syntrophobacterales	f__Syntrophaceae	g__	s__
K10535	EN.3	4477226	1	0.5	0.5	0.000704689	0.000104599	k__Bacteria	p__Proteobacteria	c__Deltaproteobacteria	o__Syntrophobacterales	f__Syntrophaceae	g__Desulfomonile	s__
K10535	EN.3	1120876	1	1	1	0.001409377	0.000209198	k__Bacteria	p__Chlorobi	c__BSV26	o__PK329	f__	g__	s__
K10535	EN.3	582110	1	1.5	1.5	0.002114066	0.000313798	k__Bacteria	p__Proteobacteria	c__Deltaproteobacteria	o__Myxococcales	f__Myxococcaceae	g__Anaeromyxobacter	s__
K10535	EN.3	578784	1	1.5	1.5	0.002114066	0.000313798	k__Bacteria	p__Chlorobi	c__Ignavibacteria	o__Ignavibacteriales	f__Ignavibacteriaceae	g__	s__
K10535	EN.3	40888	1	2	2	0.002818754	0.000418397	k__Bacteria	p__Planctomycetes	c__OM190	o__CL500-15	f__	g__	s__
K10535	EN.3	161421	1	39	39	0.054965705	0.00815874	k__Bacteria	p__Proteobacteria	c__Gammaproteobacteria	o__Methylococcales	f__Methylococcaceae	g__Methylocaldum	s__
K10535	EN.3	571871	2	5	10	0.014093771	0.002091985	k__Bacteria	p__Proteobacteria	c__Deltaproteobacteria	o__Desulfobacterales	f__Desulfobacteraceae	g__Desulfococcus	s__
K10535	EN.3	580046	1	2.5	2.5	0.003523443	0.000522996	k__Bacteria	p__Proteobacteria	c__Deltaproteobacteria	o__Syntrophobacterales	f__Syntrophaceae	g__Desulfobacca	s__
K10535	EN.3	585030	1	3	3	0.004228131	0.000627595	k__Bacteria	p__Planctomycetes	c__Phycisphaerae	o__Phycisphaerales	f__	g__	s__
K10535	EN.3	103210	1	110	110	0.155031476	0.02301183	k__Bacteria	p__Chlorobi	c__OPB56	o__	f__	g__	s__
K10535	EN.3	885968	1	0.5	0.5	0.000704689	0.000104599	k__Bacteria	p__Chlorobi	c__BSV26	o__PK329	f__	g__	s__
K10535	EN.3	584276	1	0.5	0.5	0.000704689	0.000104599	k__Bacteria	p__Proteobacteria	c__Deltaproteobacteria	o__Myxococcales	f__	g__	s__
K10535	EN.3	556364	1	37.5	37.5	0.05285164	0.007844942	k__Bacteria	p__Proteobacteria	c__Deltaproteobacteria	o__Myxococcales	f__Myxococcaceae	g__	s__
K10535	EN.3	760884	3	0.5	1.5	0.002114066	0.000313798	k__Bacteria	p__Proteobacteria	c__Deltaproteobacteria	o__Desulfarculales	f__Desulfarculaceae	g__	s__
K10535	EN.3	825653	1	1	1	0.001409377	0.000209198	k__Bacteria	p__Chlorobi	c__SJA-28	o__	f__	g__	s__
K10535	EN.3	4352384	1	1	1	0.001409377	0.000209198	k__Bacteria	p__Chlorobi	c__BSV26	o__PK329	f__	g__	s__
K10535	EN.3	829499	1	0.5	0.5	0.000704689	0.000104599	k__Bacteria	p__Proteobacteria	c__Deltaproteobacteria	o__Syntrophobacterales	f__Syntrophaceae	g__Desulfobacca	s__
K10535	EN.3	552003	1	0.5	0.5	0.000704689	0.000104599	k__Bacteria	p__Proteobacteria	c__Deltaproteobacteria	o__Syntrophobacterales	f__Syntrophaceae	g__Desulfomonile	s__
K10535	EN.3	102295	1	0.333333333	0.333333333	0.000469792	6.97E-05	k__Bacteria	p__Proteobacteria	c__Alphaproteobacteria	o__Rhizobiales	f__Methylocystaceae	g__Methylosinus	s__
K10535	EN.3	856536	1	1.5	1.5	0.002114066	0.000313798	k__Bacteria	p__Proteobacteria	c__Deltaproteobacteria	o__Myxococcales	f__	g__	s__
K10535	EN.3	257495	1	0.333333333	0.333333333	0.000469792	6.97E-05	k__Bacteria	p__Proteobacteria	c__Gammaproteobacteria	o__Methylococcales	f__	g__	s__
K10535	EN.3	810886	2	0.5	1	0.001409377	0.000209198	k__Bacteria	p__Proteobacteria	c__Deltaproteobacteria	o__Desulfuromonadales	f__Desulfuromonadaceae	g__	s__
K10535	EN.3	864067	1	2	2	0.002818754	0.000418397	k__Bacteria	p__Planctomycetes	c__Phycisphaerae	o__WD2101	f__	g__	s__
K10535	EN.3	210958	1	1	1	0.001409377	0.000209198	k__Bacteria	p__Proteobacteria	c__Deltaproteobacteria	o__Desulfovibrionales	f__Desulfomicrobiaceae	g__Desulfomicrobium	s__
K10535	OS.2	4128584	1	1	1	0.00264737	0.000209198	k__Bacteria	p__Planctomycetes	c__Phycisphaerae	o__WD2101	f__	g__	s__
K10535	OS.2	680644	1	0.5	0.5	0.001323685	0.000104599	k__Bacteria	p__Proteobacteria	c__Deltaproteobacteria	o__Myxococcales	f__	g__	s__
K10535	OS.2	627435	1	2	2	0.005294741	0.000418397	k__Bacteria	p__Proteobacteria	c__Deltaproteobacteria	o__Myxococcales	f__0319-6G20	g__	s__
K10535	OS.2	824076	1	0.5	0.5	0.001323685	0.000104599	k__Bacteria	p__Proteobacteria	c__Gammaproteobacteria	o__Methylococcales	f__Methylococcaceae	g__Methylocaldum	s__
K10535	OS.2	159853	1	1	1	0.00264737	0.000209198	k__Bacteria	p__Proteobacteria	c__Deltaproteobacteria	o__MIZ46	f__	g__	s__
K10535	OS.2	1104896	1	0.5	0.5	0.001323685	0.000104599	k__Bacteria	p__Proteobacteria	c__Deltaproteobacteria	o__Spirobacillales	f__	g__	s__
K10535	OS.2	226306	1	0.333333333	0.333333333	0.000882457	6.97E-05	k__Bacteria	p__Proteobacteria	c__Deltaproteobacteria	o__Desulfovibrionales	f__Desulfovibrionaceae	g__Desulfovibrio	s__
K10535	OS.2	4456312	1	0.5	0.5	0.001323685	0.000104599	k__Bacteria	p__Proteobacteria	c__Gammaproteobacteria	o__Methylococcales	f__Methylococcaceae	g__Methylocaldum	s__
K10535	OS.2	777103	1	0.5	0.5	0.001323685	0.000104599	k__Bacteria	p__Proteobacteria	c__Gammaproteobacteria	o__PYR10d3	f__	g__	s__
K10535	OS.2	733046	1	0.5	0.5	0.001323685	0.000104599	k__Bacteria	p__Proteobacteria	c__Deltaproteobacteria	o__Myxococcales	f__	g__	s__
K10535	OS.2	4735	1	0.333333333	0.333333333	0.000882457	6.97E-05	k__Bacteria	p__Proteobacteria	c__Alphaproteobacteria	o__Rhizobiales	f__Methylocystaceae	g__Methylosinus	s__sporium
K10535	OS.2	150612	1	0.5	0.5	0.001323685	0.000104599	k__Bacteria	p__Proteobacteria	c__Deltaproteobacteria	o__	f__	g__	s__
K10535	OS.2	525171	1	0.5	0.5	0.001323685	0.000104599	k__Bacteria	p__Proteobacteria	c__Deltaproteobacteria	o__Bdellovibrionales	f__Bdellovibrionaceae	g__Bdellovibrio	s__
K10535	OS.2	701385	1	6	6	0.015884222	0.001255191	k__Bacteria	p__Proteobacteria	c__Alphaproteobacteria	o__Rhizobiales	f__Methylocystaceae	g__Methylosinus	s__
K10535	OS.2	563656	1	0.25	0.25	0.000661843	5.23E-05	k__Bacteria	p__Proteobacteria	c__Gammaproteobacteria	o__Chromatiales	f__Chromatiaceae	g__Allochromatium	s__
K10535	OS.2	541641	1	1	1	0.00264737	0.000209198	k__Bacteria	p__NKB19	c__TSBW08	o__	f__	g__	s__
K10535	OS.2	136386	1	1	1	0.00264737	0.000209198	k__Bacteria	p__Planctomycetes	c__Phycisphaerae	o__Phycisphaerales	f__	g__	s__
K10535	OS.2	589360	1	14.33333333	14.33333333	0.037945641	0.002998511	k__Bacteria	p__Proteobacteria	c__Gammaproteobacteria	o__Methylococcales	f__Crenotrichaceae	g__Crenothrix	s__
K10535	OS.2	221410	1	0.5	0.5	0.001323685	0.000104599	k__Bacteria	p__Proteobacteria	c__Deltaproteobacteria	o__Myxococcales	f__	g__	s__
K10535	OS.2	1625457	1	0.333333333	0.333333333	0.000882457	6.97E-05	k__Bacteria	p__Proteobacteria	c__Deltaproteobacteria	o__Desulfovibrionales	f__Desulfovibrionaceae	g__Desulfovibrio	s__
K10535	OS.2	253712	1	1	1	0.00264737	0.000209198	k__Bacteria	p__Proteobacteria	c__Deltaproteobacteria	o__Syntrophobacterales	f__Syntrophobacteraceae	g__	s__
K10535	OS.2	4357991	1	0.5	0.5	0.001323685	0.000104599	k__Bacteria	p__Proteobacteria	c__Deltaproteobacteria	o__Bdellovibrionales	f__Bdellovibrionaceae	g__Bdellovibrio	s__
K10535	OS.2	840604	1	25.33333333	25.33333333	0.067066714	0.005299694	k__Bacteria	p__Proteobacteria	c__Alphaproteobacteria	o__Rhizobiales	f__Methylocystaceae	g__Methylosinus	s__
K10535	OS.2	237479	1	0.5	0.5	0.001323685	0.000104599	k__Bacteria	p__Proteobacteria	c__Deltaproteobacteria	o__	f__	g__	s__
K10535	OS.2	4416997	1	1	1	0.00264737	0.000209198	k__Bacteria	p__Planctomycetes	c__Phycisphaerae	o__Phycisphaerales	f__	g__	s__
K10535	OS.2	332084	2	0.666666667	1.333333333	0.003529827	0.000278931	k__Bacteria	p__Proteobacteria	c__Deltaproteobacteria	o__Desulfobacterales	f__Desulfobacteraceae	g__	s__
K10535	OS.2	171180	2	1	2	0.005294741	0.000418397	k__Bacteria	p__Proteobacteria	c__Deltaproteobacteria	o__Desulfobacterales	f__Desulfobacteraceae	g__Desulfococcus	s__
K10535	OS.2	965319	2	0.5	1	0.00264737	0.000209198	k__Bacteria	p__Proteobacteria	c__Deltaproteobacteria	o__Desulfuromonadales	f__Pelobacteraceae	g__	s__
K10535	OS.2	244050	1	3	3	0.007942111	0.000627595	k__Bacteria	p__Planctomycetes	c__OM190	o__agg27	f__	g__	s__
K10535	OS.2	312295	1	0.5	0.5	0.001323685	0.000104599	k__Bacteria	p__Proteobacteria	c__Deltaproteobacteria	o__Spirobacillales	f__	g__	s__
K10535	OS.2	357816	1	1.5	1.5	0.003971055	0.000313798	k__Bacteria	p__Proteobacteria	c__Gammaproteobacteria	o__Methylococcales	f__Methylococcaceae	g__Methylocaldum	s__
K10535	OS.2	34507	1	1.333333333	1.333333333	0.003529827	0.000278931	k__Bacteria	p__Proteobacteria	c__Deltaproteobacteria	o__Desulfovibrionales	f__Desulfovibrionaceae	g__Desulfovibrio	s__aminophilus
K10535	OS.2	808856	1	7	7	0.018531592	0.001464389	k__Bacteria	p__Proteobacteria	c__Deltaproteobacteria	o__NB1-j	f__JTB38	g__	s__
K10535	OS.2	1121060	1	1.5	1.5	0.003971055	0.000313798	k__Bacteria	p__Proteobacteria	c__Deltaproteobacteria	o__NB1-j	f__	g__	s__
K10535	OS.2	136767	1	0.25	0.25	0.000661843	5.23E-05	k__Bacteria	p__Proteobacteria	c__Gammaproteobacteria	o__Chromatiales	f__Chromatiaceae	g__Allochromatium	s__vinosum
K10535	OS.2	593544	1	3	3	0.007942111	0.000627595	k__Bacteria	p__Proteobacteria	c__Gammaproteobacteria	o__Chromatiales	f__Chromatiaceae	g__	s__
K10535	OS.2	4326288	3	0.5	1.5	0.003971055	0.000313798	k__Bacteria	p__Proteobacteria	c__Deltaproteobacteria	o__Desulfarculales	f__Desulfarculaceae	g__	s__
K10535	OS.2	812500	1	4	4	0.010589481	0.000836794	k__Bacteria	p__Planctomycetes	c__C6	o__d113	f__	g__	s__
K10535	OS.2	580869	1	17.5	17.5	0.04632898	0.003660973	k__Bacteria	p__Proteobacteria	c__Deltaproteobacteria	o__Syntrophobacterales	f__Syntrophaceae	g__Desulfomonile	s__
K10535	OS.2	110041	1	1.5	1.5	0.003971055	0.000313798	k__Bacteria	p__Proteobacteria	c__Gammaproteobacteria	o__Methylococcales	f__Methylococcaceae	g__Methylocaldum	s__
K10535	OS.2	149163	1	8.666666667	8.666666667	0.022943876	0.001813053	k__Bacteria	p__Proteobacteria	c__Deltaproteobacteria	o__Desulfovibrionales	f__Desulfovibrionaceae	g__Desulfovibrio	s__putealis
K10535	OS.2	822006	1	3	3	0.007942111	0.000627595	k__Bacteria	p__Planctomycetes	c__Phycisphaerae	o__WD2101	f__	g__	s__
K10535	OS.2	549206	1	2	2	0.005294741	0.000418397	k__Bacteria	p__Planctomycetes	c__Phycisphaerae	o__Pla1	f__	g__	s__
K10535	OS.2	4421302	1	0.5	0.5	0.001323685	0.000104599	k__Bacteria	p__Proteobacteria	c__Deltaproteobacteria	o__Desulfuromonadales	f__Geobacteraceae	g__Geobacter	s__
K10535	OS.2	4305725	1	1	1	0.00264737	0.000209198	k__Bacteria	p__Planctomycetes	c__Phycisphaerae	o__Pla1	f__	g__	s__
K10535	OS.2	336784	1	0.2	0.2	0.000529474	4.18E-05	k__Bacteria	p__Firmicutes	c__Clostridia	o__Clostridiales	f__Peptococcaceae	g__Desulfosporosinus	s__meridiei
K10535	OS.2	586655	1	6.5	6.5	0.017207907	0.00135979	k__Bacteria	p__Proteobacteria	c__Deltaproteobacteria	o__Desulfuromonadales	f__Geobacteraceae	g__Geobacter	s__lovleyi
K10535	OS.2	346925	1	3.5	3.5	0.009265796	0.000732195	k__Bacteria	p__Proteobacteria	c__Deltaproteobacteria	o__Syntrophobacterales	f__Syntrophobacteraceae	g__	s__
K10535	OS.2	885648	1	0.5	0.5	0.001323685	0.000104599	k__Bacteria	p__Proteobacteria	c__Deltaproteobacteria	o__Spirobacillales	f__	g__	s__
K10535	OS.2	817556	2	0.666666667	1.333333333	0.003529827	0.000278931	k__Bacteria	p__Proteobacteria	c__Deltaproteobacteria	o__Desulfobacterales	f__Desulfobacteraceae	g__Desulfococcus	s__
K10535	OS.2	4349833	1	2.5	2.5	0.006618426	0.000522996	k__Bacteria	p__Proteobacteria	c__Deltaproteobacteria	o__NB1-j	f__	g__	s__
K10535	OS.2	361082	1	26	26	0.068831627	0.00543916	k__Bacteria	p__Proteobacteria	c__Alphaproteobacteria	o__Rhizobiales	f__Methylocystaceae	g__Methylosinus	s__
K10535	OS.2	558943	1	1.5	1.5	0.003971055	0.000313798	k__Bacteria	p__Proteobacteria	c__Deltaproteobacteria	o__Syntrophobacterales	f__Syntrophaceae	g__Desulfomonile	s__
K10535	OS.2	210429	1	1	1	0.00264737	0.000209198	k__Bacteria	p__Planctomycetes	c__Phycisphaerae	o__Phycisphaerales	f__	g__	s__
K10535	OS.2	862250	1	23	23	0.060889516	0.004811564	k__Bacteria	p__Planctomycetes	c__Phycisphaerae	o__WD2101	f__	g__	s__
K10535	OS.2	254765	1	0.333333333	0.333333333	0.000882457	6.97E-05	k__Bacteria	p__Proteobacteria	c__Gammaproteobacteria	o__Methylococcales	f__Methylococcaceae	g__	s__
K10535	OS.2	4407334	1	1	1	0.00264737	0.000209198	k__Bacteria	p__Planctomycetes	c__Phycisphaerae	o__WD2101	f__	g__	s__
K10535	OS.2	1125797	1	6.333333333	6.333333333	0.016766678	0.001324924	k__Bacteria	p__Proteobacteria	c__Deltaproteobacteria	o__Desulfovibrionales	f__Desulfovibrionaceae	g__Desulfovibrio	s__
K10535	OS.2	3560258	2	0.5	1	0.00264737	0.000209198	k__Bacteria	p__Proteobacteria	c__Gammaproteobacteria	o__Chromatiales	f__Chromatiaceae	g__Thiocapsa	s__
K10535	OS.2	806393	1	0.5	0.5	0.001323685	0.000104599	k__Bacteria	p__Proteobacteria	c__Deltaproteobacteria	o__NB1-j	f__	g__	s__
K10535	OS.2	380204	1	1	1	0.00264737	0.000209198	k__Bacteria	p__Proteobacteria	c__Gammaproteobacteria	o__Methylococcales	f__Methylococcaceae	g__Methylocaldum	s__
K10535	OS.2	763759	1	0.5	0.5	0.001323685	0.000104599	k__Bacteria	p__Proteobacteria	c__Deltaproteobacteria	o__MIZ46	f__	g__	s__
K10535	OS.2	967069	1	1	1	0.00264737	0.000209198	k__Bacteria	p__Proteobacteria	c__Deltaproteobacteria	o__Bdellovibrionales	f__Bdellovibrionaceae	g__Bdellovibrio	s__
K10535	OS.2	638186	1	1	1	0.00264737	0.000209198	k__Bacteria	p__Planctomycetes	c__Phycisphaerae	o__Phycisphaerales	f__	g__	s__
K10535	OS.2	687074	1	0.5	0.5	0.001323685	0.000104599	k__Bacteria	p__NKB19	c__	o__	f__	g__	s__
K10535	OS.2	301596	1	6	6	0.015884222	0.001255191	k__Bacteria	p__Proteobacteria	c__Deltaproteobacteria	o__Syntrophobacterales	f__Syntrophaceae	g__Desulfomonile	s__
K10535	OS.2	544321	2	2	4	0.010589481	0.000836794	k__Bacteria	p__Proteobacteria	c__Deltaproteobacteria	o__Desulfarculales	f__Desulfarculaceae	g__Desulfarculus	s__
K10535	OS.2	4369968	1	54	54	0.142957995	0.011296717	k__Bacteria	p__Planctomycetes	c__Phycisphaerae	o__WD2101	f__	g__	s__
K10535	OS.2	589355	1	0.5	0.5	0.001323685	0.000104599	k__Bacteria	p__Proteobacteria	c__Deltaproteobacteria	o__Myxococcales	f__	g__	s__
K10535	OS.2	341019	1	0.333333333	0.333333333	0.000882457	6.97E-05	k__Bacteria	p__Proteobacteria	c__Deltaproteobacteria	o__Desulfovibrionales	f__Desulfovibrionaceae	g__Desulfovibrio	s__mexicanus
K10535	OS.2	226410	1	0.5	0.5	0.001323685	0.000104599	k__Bacteria	p__Proteobacteria	c__Deltaproteobacteria	o__MIZ46	f__	g__	s__
K10535	OS.2	239744	1	1	1	0.00264737	0.000209198	k__Bacteria	p__Proteobacteria	c__Deltaproteobacteria	o__Myxococcales	f__	g__	s__
K10535	OS.2	565419	1	1.5	1.5	0.003971055	0.000313798	k__Bacteria	p__Chlorobi	c__BSV26	o__PK329	f__	g__	s__
K10535	OS.2	537008	1	1.5	1.5	0.003971055	0.000313798	k__Bacteria	p__Proteobacteria	c__Deltaproteobacteria	o__NB1-j	f__JTB38	g__	s__
K10535	OS.2	36463	1	8.5	8.5	0.022502647	0.001778187	k__Bacteria	p__Proteobacteria	c__Deltaproteobacteria	o__Syntrophobacterales	f__Syntrophaceae	g__	s__
K10535	OS.2	578784	1	4.5	4.5	0.011913166	0.000941393	k__Bacteria	p__Chlorobi	c__Ignavibacteria	o__Ignavibacteriales	f__Ignavibacteriaceae	g__	s__
K10535	OS.2	4422104	1	0.5	0.5	0.001323685	0.000104599	k__Bacteria	p__[Caldithrix]	c__KSB1	o__GW-22	f__	g__	s__
K10535	OS.2	278697	1	0.5	0.5	0.001323685	0.000104599	k__Bacteria	p__Proteobacteria	c__Deltaproteobacteria	o__Myxococcales	f__	g__	s__
K10535	OS.2	4340528	1	13	13	0.034415814	0.00271958	k__Bacteria	p__Proteobacteria	c__Deltaproteobacteria	o__Syntrophobacterales	f__Syntrophaceae	g__Desulfomonile	s__
K10535	OS.2	571871	2	0.666666667	1.333333333	0.003529827	0.000278931	k__Bacteria	p__Proteobacteria	c__Deltaproteobacteria	o__Desulfobacterales	f__Desulfobacteraceae	g__Desulfococcus	s__
K10535	OS.2	580046	1	3.5	3.5	0.009265796	0.000732195	k__Bacteria	p__Proteobacteria	c__Deltaproteobacteria	o__Syntrophobacterales	f__Syntrophaceae	g__Desulfobacca	s__
K10535	OS.2	3474521	1	0.5	0.5	0.001323685	0.000104599	k__Bacteria	p__Proteobacteria	c__Deltaproteobacteria	o__Bdellovibrionales	f__Bdellovibrionaceae	g__Bdellovibrio	s__
K10535	OS.2	806611	1	1	1	0.00264737	0.000209198	k__Bacteria	p__Planctomycetes	c__OM190	o__agg27	f__	g__	s__
K10535	OS.2	1778749	1	6.5	6.5	0.017207907	0.00135979	k__Bacteria	p__Proteobacteria	c__Deltaproteobacteria	o__Syntrophobacterales	f__Syntrophaceae	g__Desulfomonile	s__
K10535	OS.2	967505	1	0.5	0.5	0.001323685	0.000104599	k__Bacteria	p__Proteobacteria	c__Deltaproteobacteria	o__Bdellovibrionales	f__Bdellovibrionaceae	g__Bdellovibrio	s__
K10535	OS.2	3219861	1	1.333333333	1.333333333	0.003529827	0.000278931	k__Bacteria	p__Proteobacteria	c__Gammaproteobacteria	o__Methylococcales	f__Crenotrichaceae	g__Crenothrix	s__
K10535	OS.2	212454	1	0.333333333	0.333333333	0.000882457	6.97E-05	k__Bacteria	p__Proteobacteria	c__Gammaproteobacteria	o__Methylococcales	f__Crenotrichaceae	g__Crenothrix	s__polyspora
K10535	OS.2	221935	1	1	1	0.00264737	0.000209198	k__Bacteria	p__Proteobacteria	c__Deltaproteobacteria	o__Syntrophobacterales	f__Syntrophaceae	g__Desulfomonile	s__
K10535	OS.2	4345219	1	0.5	0.5	0.001323685	0.000104599	k__Bacteria	p__Proteobacteria	c__Deltaproteobacteria	o__Spirobacillales	f__	g__	s__
K10535	OS.2	528855	1	0.25	0.25	0.000661843	5.23E-05	k__Bacteria	p__Proteobacteria	c__Gammaproteobacteria	o__Chromatiales	f__Chromatiaceae	g__	s__
K10535	OS.2	1114337	1	1	1	0.00264737	0.000209198	k__Bacteria	p__Proteobacteria	c__Deltaproteobacteria	o__Syntrophobacterales	f__Syntrophaceae	g__Desulfomonile	s__
K10535	OS.2	540202	1	0.75	0.75	0.001985528	0.000156899	k__Bacteria	p__Proteobacteria	c__Gammaproteobacteria	o__Chromatiales	f__Chromatiaceae	g__Allochromatium	s__vinosum
K10535	OS.2	729052	1	0.2	0.2	0.000529474	4.18E-05	k__Bacteria	p__Firmicutes	c__Clostridia	o__Clostridiales	f__Peptococcaceae	g__Desulfosporosinus	s__meridiei
K10535	OS.2	825653	1	0.5	0.5	0.001323685	0.000104599	k__Bacteria	p__Chlorobi	c__SJA-28	o__	f__	g__	s__
K10535	OS.2	4404743	1	1	1	0.00264737	0.000209198	k__Bacteria	p__Proteobacteria	c__Gammaproteobacteria	o__Methylococcales	f__Crenotrichaceae	g__Crenothrix	s__
K10535	OS.2	60573	1	1	1	0.00264737	0.000209198	k__Bacteria	p__Planctomycetes	c__OM190	o__CL500-15	f__	g__	s__
K10535	OS.2	3809681	1	0.5	0.5	0.001323685	0.000104599	k__Bacteria	p__Proteobacteria	c__Deltaproteobacteria	o__Myxococcales	f__	g__	s__
K10535	OS.2	501684	1	1	1	0.00264737	0.000209198	k__Bacteria	p__Proteobacteria	c__Deltaproteobacteria	o__Myxococcales	f__	g__	s__
K10535	OS.2	60598	1	0.5	0.5	0.001323685	0.000104599	k__Bacteria	p__Proteobacteria	c__Deltaproteobacteria	o__Syntrophobacterales	f__Syntrophobacteraceae	g__	s__
K10535	OS.2	993509	1	4	4	0.010589481	0.000836794	k__Bacteria	p__Planctomycetes	c__C6	o__d113	f__	g__	s__
K10535	OS.2	234790	1	0.666666667	0.666666667	0.001764914	0.000139466	k__Bacteria	p__Proteobacteria	c__Deltaproteobacteria	o__Desulfovibrionales	f__Desulfovibrionaceae	g__Desulfovibrio	s__mexicanus
K10535	OS.2	552003	1	6.5	6.5	0.017207907	0.00135979	k__Bacteria	p__Proteobacteria	c__Deltaproteobacteria	o__Syntrophobacterales	f__Syntrophaceae	g__Desulfomonile	s__
K10535	OS.2	102295	1	35.33333333	35.33333333	0.093540417	0.007391679	k__Bacteria	p__Proteobacteria	c__Alphaproteobacteria	o__Rhizobiales	f__Methylocystaceae	g__Methylosinus	s__
K10535	OS.2	823218	1	3	3	0.007942111	0.000627595	k__Bacteria	p__Planctomycetes	c__	o__	f__	g__	s__
K10535	OS.2	728271	1	0.5	0.5	0.001323685	0.000104599	k__Bacteria	p__Proteobacteria	c__Deltaproteobacteria	o__	f__	g__	s__
K10535	OS.2	210958	1	1.5	1.5	0.003971055	0.000313798	k__Bacteria	p__Proteobacteria	c__Deltaproteobacteria	o__Desulfovibrionales	f__Desulfomicrobiaceae	g__Desulfomicrobium	s__
K10535	OS.2	4352292	1	4	4	0.010589481	0.000836794	k__Bacteria	p__Planctomycetes	c__Phycisphaerae	o__WD2101	f__	g__	s__
K10535	OS.2	552017	1	1	1	0.00264737	0.000209198	k__Bacteria	p__NKB19	c__TSBW08	o__	f__	g__	s__
K10535	EN.1	554390	1	77	77	0.168816458	0.016108281	k__Bacteria	p__Proteobacteria	c__Deltaproteobacteria	o__Bdellovibrionales	f__Bacteriovoracaceae	g__	s__
K10535	EN.1	575993	1	1.5	1.5	0.003288632	0.000313798	k__Bacteria	p__Proteobacteria	c__Deltaproteobacteria	o__Spirobacillales	f__	g__	s__
K10535	EN.1	817380	1	0.5	0.5	0.001096211	0.000104599	k__Bacteria	p__Chlorobi	c__Ignavibacteria	o__Ignavibacteriales	f__Ignavibacteriaceae	g__	s__
K10535	EN.1	627435	1	0.5	0.5	0.001096211	0.000104599	k__Bacteria	p__Proteobacteria	c__Deltaproteobacteria	o__Myxococcales	f__0319-6G20	g__	s__
K10535	EN.1	2400246	1	0.333333333	0.333333333	0.000730807	6.97E-05	k__Bacteria	p__Proteobacteria	c__Gammaproteobacteria	o__Methylococcales	f__Crenotrichaceae	g__Crenothrix	s__
K10535	EN.1	587131	1	1	1	0.002192422	0.000209198	k__Bacteria	p__Planctomycetes	c__Phycisphaerae	o__WD2101	f__	g__	s__
K10535	EN.1	4456312	1	2	2	0.004384843	0.000418397	k__Bacteria	p__Proteobacteria	c__Gammaproteobacteria	o__Methylococcales	f__Methylococcaceae	g__Methylocaldum	s__
K10535	EN.1	1113249	3	4	12	0.026309058	0.002510381	k__Bacteria	p__Proteobacteria	c__Betaproteobacteria	o__Nitrosomonadales	f__Nitrosomonadaceae	g__	s__
K10535	EN.1	4343660	1	2	2	0.004384843	0.000418397	k__Bacteria	p__Proteobacteria	c__Deltaproteobacteria	o__	f__	g__	s__
K10535	EN.1	551732	1	1	1	0.002192422	0.000209198	k__Bacteria	p__Proteobacteria	c__Deltaproteobacteria	o__	f__	g__	s__
K10535	EN.1	4735	1	6	6	0.013154529	0.001255191	k__Bacteria	p__Proteobacteria	c__Alphaproteobacteria	o__Rhizobiales	f__Methylocystaceae	g__Methylosinus	s__sporium
K10535	EN.1	552734	1	0.5	0.5	0.001096211	0.000104599	k__Bacteria	p__Proteobacteria	c__Deltaproteobacteria	o__	f__	g__	s__
K10535	EN.1	263398	1	0.5	0.5	0.001096211	0.000104599	k__Bacteria	p__NC10	c__12-24	o__JH-WHS47	f__	g__	s__
K10535	EN.1	587900	1	1	1	0.002192422	0.000209198	k__Bacteria	p__Nitrospirae	c__Nitrospira	o__Nitrospirales	f__0319-6A21	g__	s__
K10535	EN.1	135762	1	2	2	0.004384843	0.000418397	k__Bacteria	p__Planctomycetes	c__Phycisphaerae	o__Phycisphaerales	f__	g__	s__
K10535	EN.1	150612	1	0.5	0.5	0.001096211	0.000104599	k__Bacteria	p__Proteobacteria	c__Deltaproteobacteria	o__	f__	g__	s__
K10535	EN.1	927380	1	1	1	0.002192422	0.000209198	k__Bacteria	p__Planctomycetes	c__Phycisphaerae	o__WD2101	f__	g__	s__
K10535	EN.1	4447546	1	1	1	0.002192422	0.000209198	k__Bacteria	p__Planctomycetes	c__OM190	o__CL500-15	f__	g__	s__
K10535	EN.1	312144	1	0.5	0.5	0.001096211	0.000104599	k__Bacteria	p__Proteobacteria	c__Deltaproteobacteria	o__MIZ46	f__	g__	s__
K10535	EN.1	827623	3	0.5	1.5	0.003288632	0.000313798	k__Bacteria	p__Proteobacteria	c__Deltaproteobacteria	o__Desulfarculales	f__Desulfarculaceae	g__	s__
K10535	EN.1	3394221	1	1	1	0.002192422	0.000209198	k__Bacteria	p__Planctomycetes	c__Phycisphaerae	o__Phycisphaerales	f__	g__	s__
K10535	EN.1	701385	1	1.333333333	1.333333333	0.002923229	0.000278931	k__Bacteria	p__Proteobacteria	c__Alphaproteobacteria	o__Rhizobiales	f__Methylocystaceae	g__Methylosinus	s__
K10535	EN.1	541641	1	0.5	0.5	0.001096211	0.000104599	k__Bacteria	p__NKB19	c__TSBW08	o__	f__	g__	s__
K10535	EN.1	589360	1	1	1	0.002192422	0.000209198	k__Bacteria	p__Proteobacteria	c__Gammaproteobacteria	o__Methylococcales	f__Crenotrichaceae	g__Crenothrix	s__
K10535	EN.1	253712	1	1.5	1.5	0.003288632	0.000313798	k__Bacteria	p__Proteobacteria	c__Deltaproteobacteria	o__Syntrophobacterales	f__Syntrophobacteraceae	g__	s__
K10535	EN.1	1130747	1	5.5	5.5	0.012058318	0.001150592	k__Bacteria	p__Proteobacteria	c__Deltaproteobacteria	o__Syntrophobacterales	f__Syntrophobacteraceae	g__	s__
K10535	EN.1	3703471	1	3.5	3.5	0.007673475	0.000732195	k__Bacteria	p__Proteobacteria	c__Gammaproteobacteria	o__Methylococcales	f__Methylococcaceae	g__Methylocaldum	s__
K10535	EN.1	4453395	1	5.5	5.5	0.012058318	0.001150592	k__Bacteria	p__Proteobacteria	c__Gammaproteobacteria	o__Methylococcales	f__Methylococcaceae	g__Methylocaldum	s__
K10535	EN.1	591061	1	0.5	0.5	0.001096211	0.000104599	k__Bacteria	p__Chlorobi	c__OPB56	o__	f__	g__	s__
K10535	EN.1	332084	2	0.333333333	0.666666667	0.001461614	0.000139466	k__Bacteria	p__Proteobacteria	c__Deltaproteobacteria	o__Desulfobacterales	f__Desulfobacteraceae	g__	s__
K10535	EN.1	171180	2	1	2	0.004384843	0.000418397	k__Bacteria	p__Proteobacteria	c__Deltaproteobacteria	o__Desulfobacterales	f__Desulfobacteraceae	g__Desulfococcus	s__
K10535	EN.1	268764	1	0.5	0.5	0.001096211	0.000104599	k__Bacteria	p__Proteobacteria	c__Deltaproteobacteria	o__Syntrophobacterales	f__Syntrophaceae	g__Desulfobacca	s__
K10535	EN.1	4309577	1	1	1	0.002192422	0.000209198	k__Bacteria	p__Proteobacteria	c__Gammaproteobacteria	o__Methylococcales	f__Crenotrichaceae	g__Crenothrix	s__
K10535	EN.1	570853	1	0.5	0.5	0.001096211	0.000104599	k__Bacteria	p__Chlorobi	c__OPB56	o__	f__	g__	s__
K10535	EN.1	1058761	1	0.5	0.5	0.001096211	0.000104599	k__Bacteria	p__Proteobacteria	c__Deltaproteobacteria	o__MIZ46	f__	g__	s__
K10535	EN.1	592491	1	0.5	0.5	0.001096211	0.000104599	k__Bacteria	p__[Caldithrix]	c__KSB1	o__GW-22	f__	g__	s__
K10535	EN.1	593544	1	0.25	0.25	0.000548105	5.23E-05	k__Bacteria	p__Proteobacteria	c__Gammaproteobacteria	o__Chromatiales	f__Chromatiaceae	g__	s__
K10535	EN.1	4404744	2	0.666666667	1.333333333	0.002923229	0.000278931	k__Bacteria	p__Proteobacteria	c__Deltaproteobacteria	o__Desulfobacterales	f__Desulfobacteraceae	g__Desulfococcus	s__
K10535	EN.1	129752	1	0.5	0.5	0.001096211	0.000104599	k__Bacteria	p__Proteobacteria	c__Deltaproteobacteria	o__MBNT15	f__	g__	s__
K10535	EN.1	580869	1	0.5	0.5	0.001096211	0.000104599	k__Bacteria	p__Proteobacteria	c__Deltaproteobacteria	o__Syntrophobacterales	f__Syntrophaceae	g__Desulfomonile	s__
K10535	EN.1	1645783	1	8	8	0.017539372	0.001673588	k__Bacteria	p__Planctomycetes	c__Phycisphaerae	o__Phycisphaerales	f__	g__	s__
K10535	EN.1	4349002	1	0.5	0.5	0.001096211	0.000104599	k__Bacteria	p__Proteobacteria	c__Deltaproteobacteria	o__Myxococcales	f__	g__	s__
K10535	EN.1	577251	1	6	6	0.013154529	0.001255191	k__Bacteria	p__Planctomycetes	c__Phycisphaerae	o__Phycisphaerales	f__	g__	s__
K10535	EN.1	336784	1	0.2	0.2	0.000438484	4.18E-05	k__Bacteria	p__Firmicutes	c__Clostridia	o__Clostridiales	f__Peptococcaceae	g__Desulfosporosinus	s__meridiei
K10535	EN.1	586655	1	1	1	0.002192422	0.000209198	k__Bacteria	p__Proteobacteria	c__Deltaproteobacteria	o__Desulfuromonadales	f__Geobacteraceae	g__Geobacter	s__lovleyi
K10535	EN.1	346925	1	2.5	2.5	0.005481054	0.000522996	k__Bacteria	p__Proteobacteria	c__Deltaproteobacteria	o__Syntrophobacterales	f__Syntrophobacteraceae	g__	s__
K10535	EN.1	817556	2	0.333333333	0.666666667	0.001461614	0.000139466	k__Bacteria	p__Proteobacteria	c__Deltaproteobacteria	o__Desulfobacterales	f__Desulfobacteraceae	g__Desulfococcus	s__
K10535	EN.1	361082	1	43	43	0.094274126	0.008995534	k__Bacteria	p__Proteobacteria	c__Alphaproteobacteria	o__Rhizobiales	f__Methylocystaceae	g__Methylosinus	s__
K10535	EN.1	841077	1	40.5	40.5	0.088793072	0.008472537	k__Bacteria	p__Proteobacteria	c__Deltaproteobacteria	o__MIZ46	f__	g__	s__
K10535	EN.1	817479	1	0.5	0.5	0.001096211	0.000104599	k__Bacteria	p__Proteobacteria	c__Deltaproteobacteria	o__Myxococcales	f__	g__	s__
K10535	EN.1	662439	1	0.5	0.5	0.001096211	0.000104599	k__Bacteria	p__Proteobacteria	c__Deltaproteobacteria	o__	f__	g__	s__
K10535	EN.1	8105	1	0.666666667	0.666666667	0.001461614	0.000139466	k__Bacteria	p__Proteobacteria	c__Gammaproteobacteria	o__Methylococcales	f__Methylococcaceae	g__	s__
K10535	EN.1	517627	1	1	1	0.002192422	0.000209198	k__Bacteria	p__Planctomycetes	c__Phycisphaerae	o__MSBL9	f__	g__	s__
K10535	EN.1	956155	1	1	1	0.002192422	0.000209198	k__Bacteria	p__Planctomycetes	c__C6	o__MVS-107	f__	g__	s__
K10535	EN.1	222300	1	1	1	0.002192422	0.000209198	k__Bacteria	p__Planctomycetes	c__C6	o__MVS-107	f__	g__	s__
K10535	EN.1	808605	3	2.5	7.5	0.016443161	0.001568988	k__Bacteria	p__Proteobacteria	c__Deltaproteobacteria	o__Desulfobacterales	f__Desulfobacteraceae	g__	s__
K10535	EN.1	544261	1	5	5	0.010962108	0.001045992	k__Bacteria	p__Planctomycetes	c__Phycisphaerae	o__Phycisphaerales	f__	g__	s__
K10535	EN.1	4355363	1	0.5	0.5	0.001096211	0.000104599	k__Bacteria	p__Proteobacteria	c__Deltaproteobacteria	o__	f__	g__	s__
K10535	EN.1	4423990	1	1	1	0.002192422	0.000209198	k__Bacteria	p__Planctomycetes	c__	o__	f__	g__	s__
K10535	EN.1	4430298	1	0.5	0.5	0.001096211	0.000104599	k__Bacteria	p__Proteobacteria	c__Deltaproteobacteria	o__Syntrophobacterales	f__Syntrophaceae	g__Desulfobacca	s__
K10535	EN.1	4369968	1	3	3	0.006577265	0.000627595	k__Bacteria	p__Planctomycetes	c__Phycisphaerae	o__WD2101	f__	g__	s__
K10535	EN.1	637010	1	1	1	0.002192422	0.000209198	k__Bacteria	p__Planctomycetes	c__Phycisphaerae	o__Phycisphaerales	f__	g__	s__
K10535	EN.1	652375	1	0.5	0.5	0.001096211	0.000104599	k__Bacteria	p__Proteobacteria	c__Deltaproteobacteria	o__Syntrophobacterales	f__Syntrophaceae	g__Syntrophus	s__
K10535	EN.1	1120876	1	1	1	0.002192422	0.000209198	k__Bacteria	p__Chlorobi	c__BSV26	o__PK329	f__	g__	s__
K10535	EN.1	582110	1	1.5	1.5	0.003288632	0.000313798	k__Bacteria	p__Proteobacteria	c__Deltaproteobacteria	o__Myxococcales	f__Myxococcaceae	g__Anaeromyxobacter	s__
K10535	EN.1	40888	1	14	14	0.030693901	0.002928778	k__Bacteria	p__Planctomycetes	c__OM190	o__CL500-15	f__	g__	s__
K10535	EN.1	161421	1	30.5	30.5	0.066868857	0.006380553	k__Bacteria	p__Proteobacteria	c__Gammaproteobacteria	o__Methylococcales	f__Methylococcaceae	g__Methylocaldum	s__
K10535	EN.1	571871	2	3	6	0.013154529	0.001255191	k__Bacteria	p__Proteobacteria	c__Deltaproteobacteria	o__Desulfobacterales	f__Desulfobacteraceae	g__Desulfococcus	s__
K10535	EN.1	585030	1	11	11	0.024116637	0.002301183	k__Bacteria	p__Planctomycetes	c__Phycisphaerae	o__Phycisphaerales	f__	g__	s__
K10535	EN.1	333342	1	0.5	0.5	0.001096211	0.000104599	k__Bacteria	p__Proteobacteria	c__Deltaproteobacteria	o__NB1-j	f__JTB38	g__	s__
K10535	EN.1	103210	1	79	79	0.173201301	0.016526678	k__Bacteria	p__Chlorobi	c__OPB56	o__	f__	g__	s__
K10535	EN.1	115871	2	0.5	1	0.002192422	0.000209198	k__Bacteria	p__Proteobacteria	c__Deltaproteobacteria	o__Desulfuromonadales	f__Desulfuromonadaceae	g__	s__
K10535	EN.1	4387447	1	1	1	0.002192422	0.000209198	k__Bacteria	p__Planctomycetes	c__OM190	o__agg27	f__	g__	s__
K10535	EN.1	967505	1	0.5	0.5	0.001096211	0.000104599	k__Bacteria	p__Proteobacteria	c__Deltaproteobacteria	o__Bdellovibrionales	f__Bdellovibrionaceae	g__Bdellovibrio	s__
K10535	EN.1	160290	1	1	1	0.002192422	0.000209198	k__Bacteria	p__Chlorobi	c__OPB56	o__	f__	g__	s__
K10535	EN.1	217352	1	1.5	1.5	0.003288632	0.000313798	k__Bacteria	p__Proteobacteria	c__Deltaproteobacteria	o__NKB15	f__	g__	s__
K10535	EN.1	885968	1	0.5	0.5	0.001096211	0.000104599	k__Bacteria	p__Chlorobi	c__BSV26	o__PK329	f__	g__	s__
K10535	EN.1	2049561	1	0.5	0.5	0.001096211	0.000104599	k__Bacteria	p__NKB19	c__TSBW08	o__	f__	g__	s__
K10535	EN.1	556100	1	0.5	0.5	0.001096211	0.000104599	k__Bacteria	p__Proteobacteria	c__Deltaproteobacteria	o__Bdellovibrionales	f__Bdellovibrionaceae	g__Bdellovibrio	s__
K10535	EN.1	131019	1	0.333333333	0.333333333	0.000730807	6.97E-05	k__Bacteria	p__Proteobacteria	c__Gammaproteobacteria	o__Methylococcales	f__Crenotrichaceae	g__Crenothrix	s__
K10535	EN.1	150504	1	0.5	0.5	0.001096211	0.000104599	k__Bacteria	p__Proteobacteria	c__Deltaproteobacteria	o__BPC076	f__	g__	s__
K10535	EN.1	550517	1	1	1	0.002192422	0.000209198	k__Bacteria	p__Proteobacteria	c__Deltaproteobacteria	o__Syntrophobacterales	f__Syntrophobacteraceae	g__	s__
K10535	EN.1	4449141	2	0.5	1	0.002192422	0.000209198	k__Bacteria	p__Proteobacteria	c__Deltaproteobacteria	o__Desulfuromonadales	f__Desulfuromonadaceae	g__	s__
K10535	EN.1	556364	1	12	12	0.026309058	0.002510381	k__Bacteria	p__Proteobacteria	c__Deltaproteobacteria	o__Myxococcales	f__Myxococcaceae	g__	s__
K10535	EN.1	528855	1	0.5	0.5	0.001096211	0.000104599	k__Bacteria	p__Proteobacteria	c__Gammaproteobacteria	o__Chromatiales	f__Chromatiaceae	g__	s__
K10535	EN.1	576997	1	2	2	0.004384843	0.000418397	k__Bacteria	p__Chlorobi	c__OPB56	o__	f__	g__	s__
K10535	EN.1	760884	3	0.5	1.5	0.003288632	0.000313798	k__Bacteria	p__Proteobacteria	c__Deltaproteobacteria	o__Desulfarculales	f__Desulfarculaceae	g__	s__
K10535	EN.1	60573	1	4	4	0.008769686	0.000836794	k__Bacteria	p__Planctomycetes	c__OM190	o__CL500-15	f__	g__	s__
K10535	EN.1	584005	1	0.5	0.5	0.001096211	0.000104599	k__Bacteria	p__Proteobacteria	c__Deltaproteobacteria	o__	f__	g__	s__
K10535	EN.1	993509	1	1	1	0.002192422	0.000209198	k__Bacteria	p__Planctomycetes	c__C6	o__d113	f__	g__	s__
K10535	EN.1	552003	1	1	1	0.002192422	0.000209198	k__Bacteria	p__Proteobacteria	c__Deltaproteobacteria	o__Syntrophobacterales	f__Syntrophaceae	g__Desulfomonile	s__
K10535	EN.1	102295	1	0.333333333	0.333333333	0.000730807	6.97E-05	k__Bacteria	p__Proteobacteria	c__Alphaproteobacteria	o__Rhizobiales	f__Methylocystaceae	g__Methylosinus	s__
K10535	EN.1	856536	1	7	7	0.015346951	0.001464389	k__Bacteria	p__Proteobacteria	c__Deltaproteobacteria	o__Myxococcales	f__	g__	s__
K10535	EN.1	813849	1	0.5	0.5	0.001096211	0.000104599	k__Bacteria	p__Chlorobi	c__BSV26	o__C20	f__	g__	s__
K10535	EN.1	4432760	1	0.5	0.5	0.001096211	0.000104599	k__Bacteria	p__Proteobacteria	c__Deltaproteobacteria	o__	f__	g__	s__
K10535	EN.1	810886	2	1.5	3	0.006577265	0.000627595	k__Bacteria	p__Proteobacteria	c__Deltaproteobacteria	o__Desulfuromonadales	f__Desulfuromonadaceae	g__	s__
K10535	EN.1	650087	1	0.5	0.5	0.001096211	0.000104599	k__Bacteria	p__Chlorobi	c__SJA-28	o__	f__	g__	s__
K10535	EN.1	4360410	1	1	1	0.002192422	0.000209198	k__Bacteria	p__NKB19	c__TSBW08	o__	f__	g__	s__
K10535	EN.1	552017	1	1	1	0.002192422	0.000209198	k__Bacteria	p__NKB19	c__TSBW08	o__	f__	g__	s__
K10535	OS.1	4128584	1	3	3	0.005569135	0.000627595	k__Bacteria	p__Planctomycetes	c__Phycisphaerae	o__WD2101	f__	g__	s__
K10535	OS.1	1127173	1	0.5	0.5	0.000928189	0.000104599	k__Bacteria	p__Proteobacteria	c__Deltaproteobacteria	o__Syntrophobacterales	f__Syntrophobacteraceae	g__	s__
K10535	OS.1	575993	1	0.5	0.5	0.000928189	0.000104599	k__Bacteria	p__Proteobacteria	c__Deltaproteobacteria	o__Spirobacillales	f__	g__	s__
K10535	OS.1	627435	1	1	1	0.001856378	0.000209198	k__Bacteria	p__Proteobacteria	c__Deltaproteobacteria	o__Myxococcales	f__0319-6G20	g__	s__
K10535	OS.1	159853	1	2	2	0.003712756	0.000418397	k__Bacteria	p__Proteobacteria	c__Deltaproteobacteria	o__MIZ46	f__	g__	s__
K10535	OS.1	1104896	1	0.5	0.5	0.000928189	0.000104599	k__Bacteria	p__Proteobacteria	c__Deltaproteobacteria	o__Spirobacillales	f__	g__	s__
K10535	OS.1	226306	1	0.333333333	0.333333333	0.000618793	6.97E-05	k__Bacteria	p__Proteobacteria	c__Deltaproteobacteria	o__Desulfovibrionales	f__Desulfovibrionaceae	g__Desulfovibrio	s__
K10535	OS.1	4456312	1	1	1	0.001856378	0.000209198	k__Bacteria	p__Proteobacteria	c__Gammaproteobacteria	o__Methylococcales	f__Methylococcaceae	g__Methylocaldum	s__
K10535	OS.1	307138	1	0.5	0.5	0.000928189	0.000104599	k__Bacteria	p__Proteobacteria	c__Deltaproteobacteria	o__Desulfobacterales	f__Desulfobacteraceae	g__	s__
K10535	OS.1	4349607	1	2	2	0.003712756	0.000418397	k__Bacteria	p__Proteobacteria	c__Deltaproteobacteria	o__Myxococcales	f__	g__	s__
K10535	OS.1	816463	1	0.5	0.5	0.000928189	0.000104599	k__Bacteria	p__Proteobacteria	c__Deltaproteobacteria	o__Syntrophobacterales	f__Syntrophobacteraceae	g__	s__
K10535	OS.1	4735	1	0.666666667	0.666666667	0.001237585	0.000139466	k__Bacteria	p__Proteobacteria	c__Alphaproteobacteria	o__Rhizobiales	f__Methylocystaceae	g__Methylosinus	s__sporium
K10535	OS.1	552734	1	1	1	0.001856378	0.000209198	k__Bacteria	p__Proteobacteria	c__Deltaproteobacteria	o__	f__	g__	s__
K10535	OS.1	968845	1	2.666666667	2.666666667	0.004950342	0.000557863	k__Bacteria	p__Proteobacteria	c__Gammaproteobacteria	o__Methylococcales	f__Methylococcaceae	g__Methylomonas	s__
K10535	OS.1	235910	1	2	2	0.003712756	0.000418397	k__Bacteria	p__Planctomycetes	c__	o__	f__	g__	s__
K10535	OS.1	150612	1	0.5	0.5	0.000928189	0.000104599	k__Bacteria	p__Proteobacteria	c__Deltaproteobacteria	o__	f__	g__	s__
K10535	OS.1	1129642	2	0.666666667	1.333333333	0.002475171	0.000278931	k__Bacteria	p__Proteobacteria	c__Deltaproteobacteria	o__Desulfobacterales	f__Desulfobacteraceae	g__	s__
K10535	OS.1	656975	1	1	1	0.001856378	0.000209198	k__Bacteria	p__Proteobacteria	c__Deltaproteobacteria	o__Syntrophobacterales	f__Syntrophobacteraceae	g__	s__
K10535	OS.1	540681	1	0.5	0.5	0.000928189	0.000104599	k__Bacteria	p__Proteobacteria	c__Deltaproteobacteria	o__Syntrophobacterales	f__Syntrophobacteraceae	g__	s__
K10535	OS.1	701385	1	5	5	0.009281891	0.001045992	k__Bacteria	p__Proteobacteria	c__Alphaproteobacteria	o__Rhizobiales	f__Methylocystaceae	g__Methylosinus	s__
K10535	OS.1	563656	1	1.75	1.75	0.003248662	0.000366097	k__Bacteria	p__Proteobacteria	c__Gammaproteobacteria	o__Chromatiales	f__Chromatiaceae	g__Allochromatium	s__
K10535	OS.1	541641	1	0.5	0.5	0.000928189	0.000104599	k__Bacteria	p__NKB19	c__TSBW08	o__	f__	g__	s__
K10535	OS.1	136386	1	3	3	0.005569135	0.000627595	k__Bacteria	p__Planctomycetes	c__Phycisphaerae	o__Phycisphaerales	f__	g__	s__
K10535	OS.1	589360	1	24.33333333	24.33333333	0.04517187	0.005090496	k__Bacteria	p__Proteobacteria	c__Gammaproteobacteria	o__Methylococcales	f__Crenotrichaceae	g__Crenothrix	s__
K10535	OS.1	1625457	1	0.333333333	0.333333333	0.000618793	6.97E-05	k__Bacteria	p__Proteobacteria	c__Deltaproteobacteria	o__Desulfovibrionales	f__Desulfovibrionaceae	g__Desulfovibrio	s__
K10535	OS.1	253712	1	4	4	0.007425513	0.000836794	k__Bacteria	p__Proteobacteria	c__Deltaproteobacteria	o__Syntrophobacterales	f__Syntrophobacteraceae	g__	s__
K10535	OS.1	1130747	1	0.5	0.5	0.000928189	0.000104599	k__Bacteria	p__Proteobacteria	c__Deltaproteobacteria	o__Syntrophobacterales	f__Syntrophobacteraceae	g__	s__
K10535	OS.1	4434066	2	0.333333333	0.666666667	0.001237585	0.000139466	k__Bacteria	p__Proteobacteria	c__Deltaproteobacteria	o__Desulfobacterales	f__Desulfobacteraceae	g__	s__
K10535	OS.1	579550	1	1	1	0.001856378	0.000209198	k__Bacteria	p__Proteobacteria	c__Deltaproteobacteria	o__Syntrophobacterales	f__Syntrophaceae	g__Desulfomonile	s__
K10535	OS.1	853716	2	1.333333333	2.666666667	0.004950342	0.000557863	k__Bacteria	p__Proteobacteria	c__Deltaproteobacteria	o__Desulfobacterales	f__Desulfobacteraceae	g__	s__
K10535	OS.1	3703471	1	2	2	0.003712756	0.000418397	k__Bacteria	p__Proteobacteria	c__Gammaproteobacteria	o__Methylococcales	f__Methylococcaceae	g__Methylocaldum	s__
K10535	OS.1	840604	1	14.33333333	14.33333333	0.026608088	0.002998511	k__Bacteria	p__Proteobacteria	c__Alphaproteobacteria	o__Rhizobiales	f__Methylocystaceae	g__Methylosinus	s__
K10535	OS.1	565604	1	1	1	0.001856378	0.000209198	k__Bacteria	p__Proteobacteria	c__Deltaproteobacteria	o__Myxococcales	f__	g__	s__
K10535	OS.1	237479	1	1.5	1.5	0.002784567	0.000313798	k__Bacteria	p__Proteobacteria	c__Deltaproteobacteria	o__	f__	g__	s__
K10535	OS.1	4416997	1	3	3	0.005569135	0.000627595	k__Bacteria	p__Planctomycetes	c__Phycisphaerae	o__Phycisphaerales	f__	g__	s__
K10535	OS.1	179879	1	0.5	0.5	0.000928189	0.000104599	k__Bacteria	p__Proteobacteria	c__Deltaproteobacteria	o__Myxococcales	f__Myxococcaceae	g__Anaeromyxobacter	s__
K10535	OS.1	171180	2	3.333333333	6.666666667	0.012375855	0.001394656	k__Bacteria	p__Proteobacteria	c__Deltaproteobacteria	o__Desulfobacterales	f__Desulfobacteraceae	g__Desulfococcus	s__
K10535	OS.1	1144575	1	5	5	0.009281891	0.001045992	k__Bacteria	p__Proteobacteria	c__Deltaproteobacteria	o__Myxococcales	f__	g__	s__
K10535	OS.1	779327	2	0.333333333	0.666666667	0.001237585	0.000139466	k__Bacteria	p__Proteobacteria	c__Deltaproteobacteria	o__Desulfobacterales	f__Desulfobacteraceae	g__Desulfococcus	s__
K10535	OS.1	965319	2	2	4	0.007425513	0.000836794	k__Bacteria	p__Proteobacteria	c__Deltaproteobacteria	o__Desulfuromonadales	f__Pelobacteraceae	g__	s__
K10535	OS.1	7543	1	0.25	0.25	0.000464095	5.23E-05	k__Bacteria	p__Proteobacteria	c__Gammaproteobacteria	o__Chromatiales	f__Chromatiaceae	g__	s__
K10535	OS.1	244050	1	6	6	0.011138269	0.001255191	k__Bacteria	p__Planctomycetes	c__OM190	o__agg27	f__	g__	s__
K10535	OS.1	758197	1	1	1	0.001856378	0.000209198	k__Bacteria	p__Proteobacteria	c__Deltaproteobacteria	o__MIZ46	f__	g__	s__
K10535	OS.1	516890	1	0.666666667	0.666666667	0.001237585	0.000139466	k__Bacteria	p__Proteobacteria	c__Gammaproteobacteria	o__Methylococcales	f__	g__	s__
K10535	OS.1	34507	1	2.333333333	2.333333333	0.004331549	0.00048813	k__Bacteria	p__Proteobacteria	c__Deltaproteobacteria	o__Desulfovibrionales	f__Desulfovibrionaceae	g__Desulfovibrio	s__aminophilus
K10535	OS.1	808856	1	18	18	0.033414808	0.003765572	k__Bacteria	p__Proteobacteria	c__Deltaproteobacteria	o__NB1-j	f__JTB38	g__	s__
K10535	OS.1	338371	1	0.5	0.5	0.000928189	0.000104599	k__Bacteria	p__Proteobacteria	c__Deltaproteobacteria	o__Bdellovibrionales	f__Bdellovibrionaceae	g__Bdellovibrio	s__
K10535	OS.1	1121060	1	10	10	0.018563782	0.002091985	k__Bacteria	p__Proteobacteria	c__Deltaproteobacteria	o__NB1-j	f__	g__	s__
K10535	OS.1	136767	1	1	1	0.001856378	0.000209198	k__Bacteria	p__Proteobacteria	c__Gammaproteobacteria	o__Chromatiales	f__Chromatiaceae	g__Allochromatium	s__vinosum
K10535	OS.1	1058761	1	0.5	0.5	0.000928189	0.000104599	k__Bacteria	p__Proteobacteria	c__Deltaproteobacteria	o__MIZ46	f__	g__	s__
K10535	OS.1	593544	1	1	1	0.001856378	0.000209198	k__Bacteria	p__Proteobacteria	c__Gammaproteobacteria	o__Chromatiales	f__Chromatiaceae	g__	s__
K10535	OS.1	812500	1	3	3	0.005569135	0.000627595	k__Bacteria	p__Planctomycetes	c__C6	o__d113	f__	g__	s__
K10535	OS.1	580869	1	15	15	0.027845673	0.003137977	k__Bacteria	p__Proteobacteria	c__Deltaproteobacteria	o__Syntrophobacterales	f__Syntrophaceae	g__Desulfomonile	s__
K10535	OS.1	1645783	1	1	1	0.001856378	0.000209198	k__Bacteria	p__Planctomycetes	c__Phycisphaerae	o__Phycisphaerales	f__	g__	s__
K10535	OS.1	149163	1	13	13	0.024132917	0.00271958	k__Bacteria	p__Proteobacteria	c__Deltaproteobacteria	o__Desulfovibrionales	f__Desulfovibrionaceae	g__Desulfovibrio	s__putealis
K10535	OS.1	559177	1	1	1	0.001856378	0.000209198	k__Bacteria	p__Proteobacteria	c__Deltaproteobacteria	o__MIZ46	f__	g__	s__
K10535	OS.1	4305725	1	1	1	0.001856378	0.000209198	k__Bacteria	p__Planctomycetes	c__Phycisphaerae	o__Pla1	f__	g__	s__
K10535	OS.1	570731	2	0.333333333	0.666666667	0.001237585	0.000139466	k__Bacteria	p__Proteobacteria	c__Deltaproteobacteria	o__Desulfobacterales	f__Desulfobacteraceae	g__	s__
K10535	OS.1	586655	1	21	21	0.038983942	0.004393168	k__Bacteria	p__Proteobacteria	c__Deltaproteobacteria	o__Desulfuromonadales	f__Geobacteraceae	g__Geobacter	s__lovleyi
K10535	OS.1	737524	1	1	1	0.001856378	0.000209198	k__Bacteria	p__Planctomycetes	c__Phycisphaerae	o__MSBL9	f__	g__	s__
K10535	OS.1	346925	1	14.5	14.5	0.026917484	0.003033378	k__Bacteria	p__Proteobacteria	c__Deltaproteobacteria	o__Syntrophobacterales	f__Syntrophobacteraceae	g__	s__
K10535	OS.1	817556	2	1	2	0.003712756	0.000418397	k__Bacteria	p__Proteobacteria	c__Deltaproteobacteria	o__Desulfobacterales	f__Desulfobacteraceae	g__Desulfococcus	s__
K10535	OS.1	534317	3	0.5	1.5	0.002784567	0.000313798	k__Bacteria	p__Proteobacteria	c__Deltaproteobacteria	o__Desulfarculales	f__Desulfarculaceae	g__	s__
K10535	OS.1	4349833	1	0.5	0.5	0.000928189	0.000104599	k__Bacteria	p__Proteobacteria	c__Deltaproteobacteria	o__NB1-j	f__	g__	s__
K10535	OS.1	102470	1	0.5	0.5	0.000928189	0.000104599	k__Bacteria	p__Proteobacteria	c__Deltaproteobacteria	o__Desulfobacterales	f__Desulfobacteraceae	g__	s__
K10535	OS.1	361082	1	33	33	0.061260481	0.006903549	k__Bacteria	p__Proteobacteria	c__Alphaproteobacteria	o__Rhizobiales	f__Methylocystaceae	g__Methylosinus	s__
K10535	OS.1	558943	1	1	1	0.001856378	0.000209198	k__Bacteria	p__Proteobacteria	c__Deltaproteobacteria	o__Syntrophobacterales	f__Syntrophaceae	g__Desulfomonile	s__
K10535	OS.1	210429	1	1	1	0.001856378	0.000209198	k__Bacteria	p__Planctomycetes	c__Phycisphaerae	o__Phycisphaerales	f__	g__	s__
K10535	OS.1	562287	1	0.5	0.5	0.000928189	0.000104599	k__Bacteria	p__Proteobacteria	c__Deltaproteobacteria	o__Spirobacillales	f__	g__	s__
K10535	OS.1	862250	1	11	11	0.02042016	0.002301183	k__Bacteria	p__Planctomycetes	c__Phycisphaerae	o__WD2101	f__	g__	s__
K10535	OS.1	1110281	1	0.5	0.5	0.000928189	0.000104599	k__Bacteria	p__Proteobacteria	c__Deltaproteobacteria	o__Desulfobacterales	f__Desulfobacteraceae	g__	s__
K10535	OS.1	1131272	1	0.5	0.5	0.000928189	0.000104599	k__Bacteria	p__Proteobacteria	c__Deltaproteobacteria	o__Bdellovibrionales	f__Bdellovibrionaceae	g__Bdellovibrio	s__
K10535	OS.1	353499	1	0.5	0.5	0.000928189	0.000104599	k__Bacteria	p__Proteobacteria	c__Deltaproteobacteria	o__Bdellovibrionales	f__Bdellovibrionaceae	g__Bdellovibrio	s__
K10535	OS.1	254765	1	2.333333333	2.333333333	0.004331549	0.00048813	k__Bacteria	p__Proteobacteria	c__Gammaproteobacteria	o__Methylococcales	f__Methylococcaceae	g__	s__
K10535	OS.1	8105	1	0.333333333	0.333333333	0.000618793	6.97E-05	k__Bacteria	p__Proteobacteria	c__Gammaproteobacteria	o__Methylococcales	f__Methylococcaceae	g__	s__
K10535	OS.1	1125797	1	6	6	0.011138269	0.001255191	k__Bacteria	p__Proteobacteria	c__Deltaproteobacteria	o__Desulfovibrionales	f__Desulfovibrionaceae	g__Desulfovibrio	s__
K10535	OS.1	3560258	2	0.25	0.5	0.000928189	0.000104599	k__Bacteria	p__Proteobacteria	c__Gammaproteobacteria	o__Chromatiales	f__Chromatiaceae	g__Thiocapsa	s__
K10535	OS.1	817850	1	0.5	0.5	0.000928189	0.000104599	k__Bacteria	p__Chlorobi	c__Ignavibacteria	o__Ignavibacteriales	f__lheB3-7	g__	s__
K10535	OS.1	4440613	1	0.5	0.5	0.000928189	0.000104599	k__Bacteria	p__Proteobacteria	c__Deltaproteobacteria	o__	f__	g__	s__
K10535	OS.1	806393	1	0.5	0.5	0.000928189	0.000104599	k__Bacteria	p__Proteobacteria	c__Deltaproteobacteria	o__NB1-j	f__	g__	s__
K10535	OS.1	1742484	1	0.5	0.5	0.000928189	0.000104599	k__Bacteria	p__Proteobacteria	c__Deltaproteobacteria	o__NB1-j	f__	g__	s__
K10535	OS.1	265527	1	0.333333333	0.333333333	0.000618793	6.97E-05	k__Bacteria	p__Proteobacteria	c__Gammaproteobacteria	o__Methylococcales	f__Methylococcaceae	g__Methylomonas	s__
K10535	OS.1	380204	1	0.5	0.5	0.000928189	0.000104599	k__Bacteria	p__Proteobacteria	c__Gammaproteobacteria	o__Methylococcales	f__Methylococcaceae	g__Methylocaldum	s__
K10535	OS.1	763759	1	1.5	1.5	0.002784567	0.000313798	k__Bacteria	p__Proteobacteria	c__Deltaproteobacteria	o__MIZ46	f__	g__	s__
K10535	OS.1	967069	1	0.5	0.5	0.000928189	0.000104599	k__Bacteria	p__Proteobacteria	c__Deltaproteobacteria	o__Bdellovibrionales	f__Bdellovibrionaceae	g__Bdellovibrio	s__
K10535	OS.1	817141	1	1.5	1.5	0.002784567	0.000313798	k__Bacteria	p__Proteobacteria	c__Deltaproteobacteria	o__Bdellovibrionales	f__Bdellovibrionaceae	g__Bdellovibrio	s__
K10535	OS.1	687074	1	1	1	0.001856378	0.000209198	k__Bacteria	p__NKB19	c__	o__	f__	g__	s__
K10535	OS.1	346917	1	2	2	0.003712756	0.000418397	k__Bacteria	p__Proteobacteria	c__Gammaproteobacteria	o__Chromatiales	f__Chromatiaceae	g__	s__
K10535	OS.1	4355363	1	1	1	0.001856378	0.000209198	k__Bacteria	p__Proteobacteria	c__Deltaproteobacteria	o__	f__	g__	s__
K10535	OS.1	301596	1	2	2	0.003712756	0.000418397	k__Bacteria	p__Proteobacteria	c__Deltaproteobacteria	o__Syntrophobacterales	f__Syntrophaceae	g__Desulfomonile	s__
K10535	OS.1	544321	2	3.5	7	0.012994647	0.001464389	k__Bacteria	p__Proteobacteria	c__Deltaproteobacteria	o__Desulfarculales	f__Desulfarculaceae	g__Desulfarculus	s__
K10535	OS.1	4369968	1	52	52	0.096531667	0.01087832	k__Bacteria	p__Planctomycetes	c__Phycisphaerae	o__WD2101	f__	g__	s__
K10535	OS.1	589355	1	1.5	1.5	0.002784567	0.000313798	k__Bacteria	p__Proteobacteria	c__Deltaproteobacteria	o__Myxococcales	f__	g__	s__
K10535	OS.1	239744	1	1.5	1.5	0.002784567	0.000313798	k__Bacteria	p__Proteobacteria	c__Deltaproteobacteria	o__Myxococcales	f__	g__	s__
K10535	OS.1	541944	1	0.5	0.5	0.000928189	0.000104599	k__Bacteria	p__Proteobacteria	c__Gammaproteobacteria	o__Chromatiales	f__Chromatiaceae	g__	s__
K10535	OS.1	565419	1	20	20	0.037127564	0.004183969	k__Bacteria	p__Chlorobi	c__BSV26	o__PK329	f__	g__	s__
K10535	OS.1	537008	1	2	2	0.003712756	0.000418397	k__Bacteria	p__Proteobacteria	c__Deltaproteobacteria	o__NB1-j	f__JTB38	g__	s__
K10535	OS.1	4474493	2	0.333333333	0.666666667	0.001237585	0.000139466	k__Bacteria	p__Proteobacteria	c__Deltaproteobacteria	o__Desulfobacterales	f__Desulfobacteraceae	g__Desulfococcus	s__
K10535	OS.1	4427379	1	0.5	0.5	0.000928189	0.000104599	k__Bacteria	p__Proteobacteria	c__Deltaproteobacteria	o__	f__	g__	s__
K10535	OS.1	36463	1	7	7	0.012994647	0.001464389	k__Bacteria	p__Proteobacteria	c__Deltaproteobacteria	o__Syntrophobacterales	f__Syntrophaceae	g__	s__
K10535	OS.1	582110	1	2	2	0.003712756	0.000418397	k__Bacteria	p__Proteobacteria	c__Deltaproteobacteria	o__Myxococcales	f__Myxococcaceae	g__Anaeromyxobacter	s__
K10535	OS.1	578784	1	4	4	0.007425513	0.000836794	k__Bacteria	p__Chlorobi	c__Ignavibacteria	o__Ignavibacteriales	f__Ignavibacteriaceae	g__	s__
K10535	OS.1	4422104	1	1.5	1.5	0.002784567	0.000313798	k__Bacteria	p__[Caldithrix]	c__KSB1	o__GW-22	f__	g__	s__
K10535	OS.1	4398570	1	0.5	0.5	0.000928189	0.000104599	k__Bacteria	p__Proteobacteria	c__Deltaproteobacteria	o__Bdellovibrionales	f__Bdellovibrionaceae	g__Bdellovibrio	s__
K10535	OS.1	278697	1	3.5	3.5	0.006497324	0.000732195	k__Bacteria	p__Proteobacteria	c__Deltaproteobacteria	o__Myxococcales	f__	g__	s__
K10535	OS.1	40888	1	3	3	0.005569135	0.000627595	k__Bacteria	p__Planctomycetes	c__OM190	o__CL500-15	f__	g__	s__
K10535	OS.1	4340528	1	6.5	6.5	0.012066458	0.00135979	k__Bacteria	p__Proteobacteria	c__Deltaproteobacteria	o__Syntrophobacterales	f__Syntrophaceae	g__Desulfomonile	s__
K10535	OS.1	695617	1	1	1	0.001856378	0.000209198	k__Bacteria	p__Planctomycetes	c__OM190	o__CL500-15	f__	g__	s__
K10535	OS.1	161421	1	1.5	1.5	0.002784567	0.000313798	k__Bacteria	p__Proteobacteria	c__Gammaproteobacteria	o__Methylococcales	f__Methylococcaceae	g__Methylocaldum	s__
K10535	OS.1	820830	1	0.5	0.5	0.000928189	0.000104599	k__Bacteria	p__NKB19	c__	o__	f__	g__	s__
K10535	OS.1	571871	2	6.333333333	12.66666667	0.023514124	0.002649847	k__Bacteria	p__Proteobacteria	c__Deltaproteobacteria	o__Desulfobacterales	f__Desulfobacteraceae	g__Desulfococcus	s__
K10535	OS.1	822745	1	0.5	0.5	0.000928189	0.000104599	k__Bacteria	p__Proteobacteria	c__Deltaproteobacteria	o__Syntrophobacterales	f__Syntrophobacteraceae	g__	s__
K10535	OS.1	580046	1	5	5	0.009281891	0.001045992	k__Bacteria	p__Proteobacteria	c__Deltaproteobacteria	o__Syntrophobacterales	f__Syntrophaceae	g__Desulfobacca	s__
K10535	OS.1	4424965	1	0.25	0.25	0.000464095	5.23E-05	k__Bacteria	p__Proteobacteria	c__Gammaproteobacteria	o__Chromatiales	f__Chromatiaceae	g__	s__
K10535	OS.1	806611	1	1	1	0.001856378	0.000209198	k__Bacteria	p__Planctomycetes	c__OM190	o__agg27	f__	g__	s__
K10535	OS.1	1778749	1	7	7	0.012994647	0.001464389	k__Bacteria	p__Proteobacteria	c__Deltaproteobacteria	o__Syntrophobacterales	f__Syntrophaceae	g__Desulfomonile	s__
K10535	OS.1	3219861	1	12.66666667	12.66666667	0.023514124	0.002649847	k__Bacteria	p__Proteobacteria	c__Gammaproteobacteria	o__Methylococcales	f__Crenotrichaceae	g__Crenothrix	s__
K10535	OS.1	871009	1	1	1	0.001856378	0.000209198	k__Bacteria	p__Proteobacteria	c__Deltaproteobacteria	o__FAC87	f__	g__	s__
K10535	OS.1	131019	1	0.333333333	0.333333333	0.000618793	6.97E-05	k__Bacteria	p__Proteobacteria	c__Gammaproteobacteria	o__Methylococcales	f__Crenotrichaceae	g__Crenothrix	s__
K10535	OS.1	1941615	2	0.333333333	0.666666667	0.001237585	0.000139466	k__Bacteria	p__Proteobacteria	c__Deltaproteobacteria	o__Desulfobacterales	f__Desulfobacteraceae	g__	s__
K10535	OS.1	560961	2	0.333333333	0.666666667	0.001237585	0.000139466	k__Bacteria	p__Proteobacteria	c__Deltaproteobacteria	o__Desulfobacterales	f__Desulfobacteraceae	g__	s__
K10535	OS.1	550517	1	1	1	0.001856378	0.000209198	k__Bacteria	p__Proteobacteria	c__Deltaproteobacteria	o__Syntrophobacterales	f__Syntrophobacteraceae	g__	s__
K10535	OS.1	222624	1	0.5	0.5	0.000928189	0.000104599	k__Bacteria	p__Chlorobi	c__SJA-28	o__	f__	g__	s__
K10535	OS.1	221935	1	0.5	0.5	0.000928189	0.000104599	k__Bacteria	p__Proteobacteria	c__Deltaproteobacteria	o__Syntrophobacterales	f__Syntrophaceae	g__Desulfomonile	s__
K10535	OS.1	1130607	1	1	1	0.001856378	0.000209198	k__Bacteria	p__Planctomycetes	c__Phycisphaerae	o__Phycisphaerales	f__	g__	s__
K10535	OS.1	528855	1	0.25	0.25	0.000464095	5.23E-05	k__Bacteria	p__Proteobacteria	c__Gammaproteobacteria	o__Chromatiales	f__Chromatiaceae	g__	s__
K10535	OS.1	1114337	1	1	1	0.001856378	0.000209198	k__Bacteria	p__Proteobacteria	c__Deltaproteobacteria	o__Syntrophobacterales	f__Syntrophaceae	g__Desulfomonile	s__
K10535	OS.1	540202	1	1	1	0.001856378	0.000209198	k__Bacteria	p__Proteobacteria	c__Gammaproteobacteria	o__Chromatiales	f__Chromatiaceae	g__Allochromatium	s__vinosum
K10535	OS.1	729052	1	0.6	0.6	0.001113827	0.000125519	k__Bacteria	p__Firmicutes	c__Clostridia	o__Clostridiales	f__Peptococcaceae	g__Desulfosporosinus	s__meridiei
K10535	OS.1	4354706	1	0.666666667	0.666666667	0.001237585	0.000139466	k__Bacteria	p__Proteobacteria	c__Deltaproteobacteria	o__Desulfovibrionales	f__Desulfovibrionaceae	g__Desulfovibrio	s__putealis
K10535	OS.1	839262	1	0.5	0.5	0.000928189	0.000104599	k__Bacteria	p__Proteobacteria	c__Deltaproteobacteria	o__MIZ46	f__	g__	s__
K10535	OS.1	825653	1	1.5	1.5	0.002784567	0.000313798	k__Bacteria	p__Chlorobi	c__SJA-28	o__	f__	g__	s__
K10535	OS.1	4404743	1	12.66666667	12.66666667	0.023514124	0.002649847	k__Bacteria	p__Proteobacteria	c__Gammaproteobacteria	o__Methylococcales	f__Crenotrichaceae	g__Crenothrix	s__
K10535	OS.1	60573	1	6	6	0.011138269	0.001255191	k__Bacteria	p__Planctomycetes	c__OM190	o__CL500-15	f__	g__	s__
K10535	OS.1	556957	2	0.333333333	0.666666667	0.001237585	0.000139466	k__Bacteria	p__Proteobacteria	c__Deltaproteobacteria	o__Desulfobacterales	f__Desulfobacteraceae	g__	s__
K10535	OS.1	4340806	1	2	2	0.003712756	0.000418397	k__Bacteria	p__Proteobacteria	c__Deltaproteobacteria	o__Myxococcales	f__Myxococcaceae	g__Anaeromyxobacter	s__
K10535	OS.1	60598	1	1	1	0.001856378	0.000209198	k__Bacteria	p__Proteobacteria	c__Deltaproteobacteria	o__Syntrophobacterales	f__Syntrophobacteraceae	g__	s__
K10535	OS.1	993509	1	9	9	0.016707404	0.001882786	k__Bacteria	p__Planctomycetes	c__C6	o__d113	f__	g__	s__
K10535	OS.1	273913	1	0.5	0.5	0.000928189	0.000104599	k__Bacteria	p__Proteobacteria	c__Deltaproteobacteria	o__Desulfovibrionales	f__Desulfomicrobiaceae	g__Desulfomicrobium	s__
K10535	OS.1	4311989	1	0.333333333	0.333333333	0.000618793	6.97E-05	k__Bacteria	p__Proteobacteria	c__Gammaproteobacteria	o__Methylococcales	f__Methylococcaceae	g__	s__
K10535	OS.1	234790	1	1.666666667	1.666666667	0.003093964	0.000348664	k__Bacteria	p__Proteobacteria	c__Deltaproteobacteria	o__Desulfovibrionales	f__Desulfovibrionaceae	g__Desulfovibrio	s__mexicanus
K10535	OS.1	552003	1	5.5	5.5	0.01021008	0.001150592	k__Bacteria	p__Proteobacteria	c__Deltaproteobacteria	o__Syntrophobacterales	f__Syntrophaceae	g__Desulfomonile	s__
K10535	OS.1	102295	1	13	13	0.024132917	0.00271958	k__Bacteria	p__Proteobacteria	c__Alphaproteobacteria	o__Rhizobiales	f__Methylocystaceae	g__Methylosinus	s__
K10535	OS.1	823218	1	8	8	0.014851026	0.001673588	k__Bacteria	p__Planctomycetes	c__	o__	f__	g__	s__
K10535	OS.1	856536	1	0.5	0.5	0.000928189	0.000104599	k__Bacteria	p__Proteobacteria	c__Deltaproteobacteria	o__Myxococcales	f__	g__	s__
K10535	OS.1	4434051	1	0.333333333	0.333333333	0.000618793	6.97E-05	k__Bacteria	p__Proteobacteria	c__Gammaproteobacteria	o__Methylococcales	f__Methylococcaceae	g__	s__
K10535	OS.1	257495	1	1	1	0.001856378	0.000209198	k__Bacteria	p__Proteobacteria	c__Gammaproteobacteria	o__Methylococcales	f__	g__	s__
K10535	OS.1	679077	1	0.25	0.25	0.000464095	5.23E-05	k__Bacteria	p__Proteobacteria	c__Gammaproteobacteria	o__Chromatiales	f__Chromatiaceae	g__Allochromatium	s__vinosum
K10535	OS.1	728271	1	3	3	0.005569135	0.000627595	k__Bacteria	p__Proteobacteria	c__Deltaproteobacteria	o__	f__	g__	s__
K10535	OS.1	292765	3	0.5	1.5	0.002784567	0.000313798	k__Bacteria	p__Proteobacteria	c__Deltaproteobacteria	o__Desulfarculales	f__Desulfarculaceae	g__	s__
K10535	OS.1	210958	1	6	6	0.011138269	0.001255191	k__Bacteria	p__Proteobacteria	c__Deltaproteobacteria	o__Desulfovibrionales	f__Desulfomicrobiaceae	g__Desulfomicrobium	s__
K10535	OS.1	4352292	1	1	1	0.001856378	0.000209198	k__Bacteria	p__Planctomycetes	c__Phycisphaerae	o__WD2101	f__	g__	s__
K10535	OS.1	4360410	1	1	1	0.001856378	0.000209198	k__Bacteria	p__NKB19	c__TSBW08	o__	f__	g__	s__
K10535	OS.1	552017	1	6.5	6.5	0.012066458	0.00135979	k__Bacteria	p__NKB19	c__TSBW08	o__	f__	g__	s__
K10535	EN.2	4128584	1	1	1	0.002695781	0.000209198	k__Bacteria	p__Planctomycetes	c__Phycisphaerae	o__WD2101	f__	g__	s__
K10535	EN.2	1127173	1	0.5	0.5	0.001347891	0.000104599	k__Bacteria	p__Proteobacteria	c__Deltaproteobacteria	o__Syntrophobacterales	f__Syntrophobacteraceae	g__	s__
K10535	EN.2	554390	1	133	133	0.358538887	0.027823395	k__Bacteria	p__Proteobacteria	c__Deltaproteobacteria	o__Bdellovibrionales	f__Bacteriovoracaceae	g__	s__
K10535	EN.2	273242	1	0.5	0.5	0.001347891	0.000104599	k__Bacteria	p__Proteobacteria	c__Deltaproteobacteria	o__Syntrophobacterales	f__Syntrophaceae	g__Desulfobacca	s__
K10535	EN.2	824076	1	0.5	0.5	0.001347891	0.000104599	k__Bacteria	p__Proteobacteria	c__Gammaproteobacteria	o__Methylococcales	f__Methylococcaceae	g__Methylocaldum	s__
K10535	EN.2	4456312	1	3	3	0.008087343	0.000627595	k__Bacteria	p__Proteobacteria	c__Gammaproteobacteria	o__Methylococcales	f__Methylococcaceae	g__Methylocaldum	s__
K10535	EN.2	4735	1	6	6	0.016174687	0.001255191	k__Bacteria	p__Proteobacteria	c__Alphaproteobacteria	o__Rhizobiales	f__Methylocystaceae	g__Methylosinus	s__sporium
K10535	EN.2	150612	1	1	1	0.002695781	0.000209198	k__Bacteria	p__Proteobacteria	c__Deltaproteobacteria	o__	f__	g__	s__
K10535	EN.2	656975	1	0.5	0.5	0.001347891	0.000104599	k__Bacteria	p__Proteobacteria	c__Deltaproteobacteria	o__Syntrophobacterales	f__Syntrophobacteraceae	g__	s__
K10535	EN.2	701385	1	2	2	0.005391562	0.000418397	k__Bacteria	p__Proteobacteria	c__Alphaproteobacteria	o__Rhizobiales	f__Methylocystaceae	g__Methylosinus	s__
K10535	EN.2	541641	1	0.5	0.5	0.001347891	0.000104599	k__Bacteria	p__NKB19	c__TSBW08	o__	f__	g__	s__
K10535	EN.2	589360	1	0.333333333	0.333333333	0.000898594	6.97E-05	k__Bacteria	p__Proteobacteria	c__Gammaproteobacteria	o__Methylococcales	f__Crenotrichaceae	g__Crenothrix	s__
K10535	EN.2	253712	1	2.5	2.5	0.006739453	0.000522996	k__Bacteria	p__Proteobacteria	c__Deltaproteobacteria	o__Syntrophobacterales	f__Syntrophobacteraceae	g__	s__
K10535	EN.2	1130747	1	2	2	0.005391562	0.000418397	k__Bacteria	p__Proteobacteria	c__Deltaproteobacteria	o__Syntrophobacterales	f__Syntrophobacteraceae	g__	s__
K10535	EN.2	337215	1	2	2	0.005391562	0.000418397	k__Bacteria	p__Planctomycetes	c__[Brocadiae]	o__Brocadiales	f__Brocadiaceae	g__Candidatus Scalindua	s__
K10535	EN.2	216368	1	1	1	0.002695781	0.000209198	k__Bacteria	p__Planctomycetes	c__BD7-11	o__	f__	g__	s__
K10535	EN.2	3703471	1	2.5	2.5	0.006739453	0.000522996	k__Bacteria	p__Proteobacteria	c__Gammaproteobacteria	o__Methylococcales	f__Methylococcaceae	g__Methylocaldum	s__
K10535	EN.2	4453395	1	4.5	4.5	0.012131015	0.000941393	k__Bacteria	p__Proteobacteria	c__Gammaproteobacteria	o__Methylococcales	f__Methylococcaceae	g__Methylocaldum	s__
K10535	EN.2	840604	1	0.666666667	0.666666667	0.001797187	0.000139466	k__Bacteria	p__Proteobacteria	c__Alphaproteobacteria	o__Rhizobiales	f__Methylocystaceae	g__Methylosinus	s__
K10535	EN.2	332084	2	0.333333333	0.666666667	0.001797187	0.000139466	k__Bacteria	p__Proteobacteria	c__Deltaproteobacteria	o__Desulfobacterales	f__Desulfobacteraceae	g__	s__
K10535	EN.2	512090	1	1	1	0.002695781	0.000209198	k__Bacteria	p__Proteobacteria	c__Deltaproteobacteria	o__Syntrophobacterales	f__Syntrophaceae	g__	s__
K10535	EN.2	2464740	1	1	1	0.002695781	0.000209198	k__Bacteria	p__NKB19	c__	o__	f__	g__	s__
K10535	EN.2	268764	1	1	1	0.002695781	0.000209198	k__Bacteria	p__Proteobacteria	c__Deltaproteobacteria	o__Syntrophobacterales	f__Syntrophaceae	g__Desulfobacca	s__
K10535	EN.2	4458849	2	0.333333333	0.666666667	0.001797187	0.000139466	k__Bacteria	p__Proteobacteria	c__Deltaproteobacteria	o__Desulfobacterales	f__Desulfobacteraceae	g__Desulfococcus	s__
K10535	EN.2	331521	1	1	1	0.002695781	0.000209198	k__Bacteria	p__Nitrospirae	c__Nitrospira	o__Nitrospirales	f__0319-6A21	g__	s__
K10535	EN.2	593544	1	0.25	0.25	0.000673945	5.23E-05	k__Bacteria	p__Proteobacteria	c__Gammaproteobacteria	o__Chromatiales	f__Chromatiaceae	g__	s__
K10535	EN.2	580869	1	2.5	2.5	0.006739453	0.000522996	k__Bacteria	p__Proteobacteria	c__Deltaproteobacteria	o__Syntrophobacterales	f__Syntrophaceae	g__Desulfomonile	s__
K10535	EN.2	1645783	1	3	3	0.008087343	0.000627595	k__Bacteria	p__Planctomycetes	c__Phycisphaerae	o__Phycisphaerales	f__	g__	s__
K10535	EN.2	232590	1	0.5	0.5	0.001347891	0.000104599	k__Bacteria	p__Proteobacteria	c__Deltaproteobacteria	o__Bdellovibrionales	f__Bacteriovoracaceae	g__	s__
K10535	EN.2	327743	1	1	1	0.002695781	0.000209198	k__Bacteria	p__Planctomycetes	c__Phycisphaerae	o__Pla1	f__	g__	s__
K10535	EN.2	549206	1	2	2	0.005391562	0.000418397	k__Bacteria	p__Planctomycetes	c__Phycisphaerae	o__Pla1	f__	g__	s__
K10535	EN.2	247631	1	0.2	0.2	0.000539156	4.18E-05	k__Bacteria	p__Firmicutes	c__Clostridia	o__Clostridiales	f__Peptococcaceae	g__Desulfosporosinus	s__meridiei
K10535	EN.2	346925	1	1.5	1.5	0.004043672	0.000313798	k__Bacteria	p__Proteobacteria	c__Deltaproteobacteria	o__Syntrophobacterales	f__Syntrophobacteraceae	g__	s__
K10535	EN.2	817556	2	0.666666667	1.333333333	0.003594375	0.000278931	k__Bacteria	p__Proteobacteria	c__Deltaproteobacteria	o__Desulfobacterales	f__Desulfobacteraceae	g__Desulfococcus	s__
K10535	EN.2	169367	1	1	1	0.002695781	0.000209198	k__Bacteria	p__Proteobacteria	c__Deltaproteobacteria	o__Syntrophobacterales	f__Syntrophaceae	g__Desulfobacca	s__
K10535	EN.2	361082	1	72.33333333	72.33333333	0.194994833	0.015132022	k__Bacteria	p__Proteobacteria	c__Alphaproteobacteria	o__Rhizobiales	f__Methylocystaceae	g__Methylosinus	s__
K10535	EN.2	558943	1	0.5	0.5	0.001347891	0.000104599	k__Bacteria	p__Proteobacteria	c__Deltaproteobacteria	o__Syntrophobacterales	f__Syntrophaceae	g__Desulfomonile	s__
K10535	EN.2	831386	1	0.5	0.5	0.001347891	0.000104599	k__Bacteria	p__Proteobacteria	c__Deltaproteobacteria	o__Syntrophobacterales	f__Syntrophobacteraceae	g__	s__
K10535	EN.2	862250	1	4	4	0.010783124	0.000836794	k__Bacteria	p__Planctomycetes	c__Phycisphaerae	o__WD2101	f__	g__	s__
K10535	EN.2	841077	1	10	10	0.026957811	0.002091985	k__Bacteria	p__Proteobacteria	c__Deltaproteobacteria	o__MIZ46	f__	g__	s__
K10535	EN.2	2064842	1	1	1	0.002695781	0.000209198	k__Bacteria	p__Planctomycetes	c__OM190	o__agg27	f__	g__	s__
K10535	EN.2	763759	1	0.5	0.5	0.001347891	0.000104599	k__Bacteria	p__Proteobacteria	c__Deltaproteobacteria	o__MIZ46	f__	g__	s__
K10535	EN.2	808605	3	0.5	1.5	0.004043672	0.000313798	k__Bacteria	p__Proteobacteria	c__Deltaproteobacteria	o__Desulfobacterales	f__Desulfobacteraceae	g__	s__
K10535	EN.2	809800	1	0.5	0.5	0.001347891	0.000104599	k__Bacteria	p__Proteobacteria	c__Deltaproteobacteria	o__BPC076	f__	g__	s__
K10535	EN.2	638186	1	1	1	0.002695781	0.000209198	k__Bacteria	p__Planctomycetes	c__Phycisphaerae	o__Phycisphaerales	f__	g__	s__
K10535	EN.2	161421	1	21	21	0.056611403	0.004393168	k__Bacteria	p__Proteobacteria	c__Gammaproteobacteria	o__Methylococcales	f__Methylococcaceae	g__Methylocaldum	s__
K10535	EN.2	571871	2	4.666666667	9.333333333	0.025160624	0.001952519	k__Bacteria	p__Proteobacteria	c__Deltaproteobacteria	o__Desulfobacterales	f__Desulfobacteraceae	g__Desulfococcus	s__
K10535	EN.2	580046	1	3.5	3.5	0.009435234	0.000732195	k__Bacteria	p__Proteobacteria	c__Deltaproteobacteria	o__Syntrophobacterales	f__Syntrophaceae	g__Desulfobacca	s__
K10535	EN.2	103210	1	26	26	0.070090309	0.00543916	k__Bacteria	p__Chlorobi	c__OPB56	o__	f__	g__	s__
K10535	EN.2	217352	1	2	2	0.005391562	0.000418397	k__Bacteria	p__Proteobacteria	c__Deltaproteobacteria	o__NKB15	f__	g__	s__
K10535	EN.2	556364	1	21	21	0.056611403	0.004393168	k__Bacteria	p__Proteobacteria	c__Deltaproteobacteria	o__Myxococcales	f__Myxococcaceae	g__	s__
K10535	EN.2	760884	3	0.5	1.5	0.004043672	0.000313798	k__Bacteria	p__Proteobacteria	c__Deltaproteobacteria	o__Desulfarculales	f__Desulfarculaceae	g__	s__
K10535	EN.2	711247	1	0.5	0.5	0.001347891	0.000104599	k__Bacteria	p__NKB19	c__	o__	f__	g__	s__
K10535	EN.2	993509	1	2	2	0.005391562	0.000418397	k__Bacteria	p__Planctomycetes	c__C6	o__d113	f__	g__	s__
K10535	EN.2	552003	1	0.5	0.5	0.001347891	0.000104599	k__Bacteria	p__Proteobacteria	c__Deltaproteobacteria	o__Syntrophobacterales	f__Syntrophaceae	g__Desulfomonile	s__
K10535	EN.2	102295	1	0.333333333	0.333333333	0.000898594	6.97E-05	k__Bacteria	p__Proteobacteria	c__Alphaproteobacteria	o__Rhizobiales	f__Methylocystaceae	g__Methylosinus	s__
K10535	EN.2	856536	1	1.5	1.5	0.004043672	0.000313798	k__Bacteria	p__Proteobacteria	c__Deltaproteobacteria	o__Myxococcales	f__	g__	s__
K10535	EN.2	4434051	1	0.333333333	0.333333333	0.000898594	6.97E-05	k__Bacteria	p__Proteobacteria	c__Gammaproteobacteria	o__Methylococcales	f__Methylococcaceae	g__	s__
K10535	EN.2	810886	2	1.5	3	0.008087343	0.000627595	k__Bacteria	p__Proteobacteria	c__Deltaproteobacteria	o__Desulfuromonadales	f__Desulfuromonadaceae	g__	s__
K10535	EN.2	864067	1	1	1	0.002695781	0.000209198	k__Bacteria	p__Planctomycetes	c__Phycisphaerae	o__WD2101	f__	g__	s__
K10535	EN.2	292765	3	0.5	1.5	0.004043672	0.000313798	k__Bacteria	p__Proteobacteria	c__Deltaproteobacteria	o__Desulfarculales	f__Desulfarculaceae	g__	s__
K10535	EN.2	210958	1	0.5	0.5	0.001347891	0.000104599	k__Bacteria	p__Proteobacteria	c__Deltaproteobacteria	o__Desulfovibrionales	f__Desulfomicrobiaceae	g__Desulfomicrobium	s__
K10535	EN.2	4421886	1	0.5	0.5	0.001347891	0.000104599	k__Bacteria	p__Proteobacteria	c__Deltaproteobacteria	o__[Entotheonellales]	f__	g__	s__
K10535	EN.2	4360410	1	0.5	0.5	0.001347891	0.000104599	k__Bacteria	p__NKB19	c__TSBW08	o__	f__	g__	s__
K00371	OS.3	4479946	1	0.333333333	0.333333333	0.00021921	2.48E-05	k__Bacteria	p__Proteobacteria	c__Betaproteobacteria	o__MND1	f__	g__	s__
K00371	OS.3	561640	1	2	2	0.001315262	0.000148764	k__Bacteria	p__Proteobacteria	c__Betaproteobacteria	o__Burkholderiales	f__Alcaligenaceae	g__	s__
K00371	OS.3	4128584	1	6	6	0.003945786	0.000446292	k__Bacteria	p__Planctomycetes	c__Phycisphaerae	o__WD2101	f__	g__	s__
K00371	OS.3	901893	1	9.5	9.5	0.006247495	0.00070663	k__Bacteria	p__Actinobacteria	c__Actinobacteria	o__Actinomycetales	f__	g__	s__
K00371	OS.3	4386766	1	0.333333333	0.333333333	0.00021921	2.48E-05	k__Bacteria	p__Proteobacteria	c__Betaproteobacteria	o__	f__	g__	s__
K00371	OS.3	544561	1	1	1	0.000657631	7.44E-05	k__Bacteria	p__Proteobacteria	c__Alphaproteobacteria	o__Rhodobacterales	f__Hyphomonadaceae	g__	s__
K00371	OS.3	1033426	1	0.5	0.5	0.000328816	3.72E-05	k__Bacteria	p__Actinobacteria	c__Actinobacteria	o__Actinomycetales	f__Nocardioidaceae	g__Nocardioides	s__
K00371	OS.3	680644	1	1	1	0.000657631	7.44E-05	k__Bacteria	p__Proteobacteria	c__Deltaproteobacteria	o__Myxococcales	f__	g__	s__
K00371	OS.3	686569	1	0.333333333	0.333333333	0.00021921	2.48E-05	k__Bacteria	p__Proteobacteria	c__Betaproteobacteria	o__SC-I-84	f__	g__	s__
K00371	OS.3	969149	1	2	2	0.001315262	0.000148764	k__Bacteria	p__Proteobacteria	c__Gammaproteobacteria	o__Enterobacteriales	f__Enterobacteriaceae	g__Citrobacter	s__
K00371	OS.3	153559	1	2.333333333	2.333333333	0.001534472	0.000173558	k__Bacteria	p__Proteobacteria	c__Betaproteobacteria	o__Rhodocyclales	f__Rhodocyclaceae	g__C39	s__
K00371	OS.3	829745	1	3.666666667	3.666666667	0.002411314	0.000272734	k__Bacteria	p__Proteobacteria	c__Betaproteobacteria	o__Burkholderiales	f__Comamonadaceae	g__	s__
K00371	OS.3	919487	1	0.5	0.5	0.000328816	3.72E-05	k__Bacteria	p__Actinobacteria	c__Actinobacteria	o__Actinomycetales	f__Nocardioidaceae	g__	s__
K00371	OS.3	810167	1	8	8	0.005261048	0.000595057	k__Bacteria	p__Proteobacteria	c__Betaproteobacteria	o__Burkholderiales	f__Comamonadaceae	g__Methylibium	s__
K00371	OS.3	463253	1	0.333333333	0.333333333	0.00021921	2.48E-05	k__Bacteria	p__Proteobacteria	c__Betaproteobacteria	o__Rhodocyclales	f__Rhodocyclaceae	g__C39	s__
K00371	OS.3	817013	2	0.2	0.4	0.000263052	2.98E-05	k__Bacteria	p__Actinobacteria	c__Actinobacteria	o__Actinomycetales	f__Thermomonosporaceae	g__Actinomadura	s__vinacea
K00371	OS.3	822860	1	1.2	1.2	0.000789157	8.93E-05	k__Bacteria	p__Proteobacteria	c__Alphaproteobacteria	o__Kiloniellales	f__	g__	s__
K00371	OS.3	4381918	1	0.5	0.5	0.000328816	3.72E-05	k__Bacteria	p__Chloroflexi	c__Anaerolineae	o__envOPS12	f__	g__	s__
K00371	OS.3	4349607	1	1	1	0.000657631	7.44E-05	k__Bacteria	p__Proteobacteria	c__Deltaproteobacteria	o__Myxococcales	f__	g__	s__
K00371	OS.3	840041	2	0.333333333	0.666666667	0.000438421	4.96E-05	k__Bacteria	p__Proteobacteria	c__Gammaproteobacteria	o__Methylococcales	f__Crenotrichaceae	g__Crenothrix	s__
K00371	OS.3	869526	1	1.666666667	1.666666667	0.001096052	0.00012397	k__Bacteria	p__Proteobacteria	c__Betaproteobacteria	o__Rhodocyclales	f__Rhodocyclaceae	g__Dechloromonas	s__
K00371	OS.3	934557	1	70	70	0.046034172	0.005206745	k__Bacteria	p__Chloroflexi	c__Anaerolineae	o__Caldilineales	f__Caldilineaceae	g__	s__
K00371	OS.3	558915	1	8.5	8.5	0.005589864	0.000632248	k__Bacteria	p__Proteobacteria	c__Betaproteobacteria	o__Burkholderiales	f__Burkholderiaceae	g__	s__
K00371	OS.3	552734	1	1.5	1.5	0.000986447	0.000111573	k__Bacteria	p__Proteobacteria	c__Deltaproteobacteria	o__	f__	g__	s__
K00371	OS.3	1105514	1	3	3	0.001972893	0.000223146	k__Bacteria	p__Proteobacteria	c__Betaproteobacteria	o__Rhodocyclales	f__Rhodocyclaceae	g__Dechloromonas	s__
K00371	OS.3	647775	1	24.5	24.5	0.01611196	0.001822361	k__Bacteria	p__Proteobacteria	c__Betaproteobacteria	o__Burkholderiales	f__Comamonadaceae	g__	s__
K00371	OS.3	559099	1	0.333333333	0.333333333	0.00021921	2.48E-05	k__Bacteria	p__Proteobacteria	c__Betaproteobacteria	o__Rhodocyclales	f__Rhodocyclaceae	g__Propionivibrio	s__
K00371	OS.3	888396	1	3.333333333	3.333333333	0.002192103	0.00024794	k__Bacteria	p__Proteobacteria	c__Betaproteobacteria	o__Burkholderiales	f__Comamonadaceae	g__Hydrogenophaga	s__
K00371	OS.3	1024520	1	0.666666667	0.666666667	0.000438421	4.96E-05	k__Bacteria	p__Proteobacteria	c__Betaproteobacteria	o__Burkholderiales	f__Comamonadaceae	g__Comamonas	s__
K00371	OS.3	235910	1	1	1	0.000657631	7.44E-05	k__Bacteria	p__Planctomycetes	c__	o__	f__	g__	s__
K00371	OS.3	150612	1	0.5	0.5	0.000328816	3.72E-05	k__Bacteria	p__Proteobacteria	c__Deltaproteobacteria	o__	f__	g__	s__
K00371	OS.3	1123249	1	0.333333333	0.333333333	0.00021921	2.48E-05	k__Bacteria	p__Proteobacteria	c__Betaproteobacteria	o__SC-I-84	f__	g__	s__
K00371	OS.3	285497	1	3	3	0.001972893	0.000223146	k__Bacteria	p__Proteobacteria	c__Alphaproteobacteria	o__Caulobacterales	f__Caulobacteraceae	g__	s__
K00371	OS.3	4309132	1	2	2	0.001315262	0.000148764	k__Bacteria	p__Firmicutes	c__Clostridia	o__Clostridiales	f__Veillonellaceae	g__	s__
K00371	OS.3	585063	1	2	2	0.001315262	0.000148764	k__Bacteria	p__Actinobacteria	c__Actinobacteria	o__Actinomycetales	f__	g__	s__
K00371	OS.3	4473304	1	6.5	6.5	0.004274602	0.000483483	k__Bacteria	p__Proteobacteria	c__Alphaproteobacteria	o__Rhodobacterales	f__Hyphomonadaceae	g__	s__
K00371	OS.3	194108	1	0.5	0.5	0.000328816	3.72E-05	k__Bacteria	p__Chloroflexi	c__Anaerolineae	o__Anaerolineales	f__Anaerolinaceae	g__Anaerolinea	s__
K00371	OS.3	547362	1	0.333333333	0.333333333	0.00021921	2.48E-05	k__Bacteria	p__Proteobacteria	c__Betaproteobacteria	o__Hydrogenophilales	f__Hydrogenophilaceae	g__Thiobacillus	s__
K00371	OS.3	825276	1	7	7	0.004603417	0.000520674	k__Bacteria	p__Proteobacteria	c__Betaproteobacteria	o__SC-I-84	f__	g__	s__
K00371	OS.3	837424	1	8.5	8.5	0.005589864	0.000632248	k__Bacteria	p__Proteobacteria	c__Alphaproteobacteria	o__Rhodobacterales	f__Hyphomonadaceae	g__	s__
K00371	OS.3	531901	1	0.666666667	0.666666667	0.000438421	4.96E-05	k__Bacteria	p__Proteobacteria	c__Betaproteobacteria	o__Rhodocyclales	f__Rhodocyclaceae	g__	s__
K00371	OS.3	735920	1	1	1	0.000657631	7.44E-05	k__Bacteria	p__Nitrospirae	c__Nitrospira	o__Nitrospirales	f__[Thermodesulfovibrionaceae]	g__LCP-6	s__
K00371	OS.3	1117883	1	1	1	0.000657631	7.44E-05	k__Bacteria	p__Chloroflexi	c__Anaerolineae	o__Caldilineales	f__Caldilineaceae	g__Caldilinea	s__
K00371	OS.3	136386	1	1	1	0.000657631	7.44E-05	k__Bacteria	p__Planctomycetes	c__Phycisphaerae	o__Phycisphaerales	f__	g__	s__
K00371	OS.3	368293	1	0.142857143	0.142857143	9.39E-05	1.06E-05	k__Bacteria	p__Proteobacteria	c__Gammaproteobacteria	o__Enterobacteriales	f__Enterobacteriaceae	g__	s__
K00371	OS.3	589360	4	13.33333333	53.33333333	0.035073655	0.003967044	k__Bacteria	p__Proteobacteria	c__Gammaproteobacteria	o__Methylococcales	f__Crenotrichaceae	g__Crenothrix	s__
K00371	OS.3	350760	1	0.5	0.5	0.000328816	3.72E-05	k__Bacteria	p__Proteobacteria	c__Alphaproteobacteria	o__Rhizobiales	f__Xanthobacteraceae	g__	s__
K00371	OS.3	1081815	1	0.5	0.5	0.000328816	3.72E-05	k__Bacteria	p__Actinobacteria	c__Actinobacteria	o__Actinomycetales	f__Micrococcaceae	g__	s__
K00371	OS.3	3814518	1	42.5	42.5	0.027949319	0.003161238	k__Bacteria	p__Chloroflexi	c__Anaerolineae	o__Caldilineales	f__Caldilineaceae	g__	s__
K00371	OS.3	846104	1	5	5	0.003288155	0.00037191	k__Bacteria	p__Proteobacteria	c__Betaproteobacteria	o__Burkholderiales	f__Comamonadaceae	g__Diaphorobacter	s__
K00371	OS.3	153594	1	4	4	0.002630524	0.000297528	k__Bacteria	p__Actinobacteria	c__Actinobacteria	o__Actinomycetales	f__	g__	s__
K00371	OS.3	149268	1	2.666666667	2.666666667	0.001753683	0.000198352	k__Bacteria	p__Proteobacteria	c__Betaproteobacteria	o__Rhodocyclales	f__Rhodocyclaceae	g__	s__
K00371	OS.3	310049	1	0.5	0.5	0.000328816	3.72E-05	k__Bacteria	p__Proteobacteria	c__Alphaproteobacteria	o__Rhodobacterales	f__Rhodobacteraceae	g__	s__
K00371	OS.3	1106617	1	4	4	0.002630524	0.000297528	k__Bacteria	p__Proteobacteria	c__Betaproteobacteria	o__Burkholderiales	f__Comamonadaceae	g__	s__
K00371	OS.3	754285	1	1.333333333	1.333333333	0.000876841	9.92E-05	k__Bacteria	p__Proteobacteria	c__Betaproteobacteria	o__	f__	g__	s__
K00371	OS.3	365866	1	6.333333333	6.333333333	0.004164996	0.000471086	k__Bacteria	p__Proteobacteria	c__Betaproteobacteria	o__Rhodocyclales	f__Rhodocyclaceae	g__	s__
K00371	OS.3	582237	1	1.5	1.5	0.000986447	0.000111573	k__Bacteria	p__Proteobacteria	c__Alphaproteobacteria	o__Rhodobacterales	f__Hyphomonadaceae	g__	s__
K00371	OS.3	706547	1	5.333333333	5.333333333	0.003507365	0.000396704	k__Bacteria	p__Proteobacteria	c__Betaproteobacteria	o__Rhodocyclales	f__Rhodocyclaceae	g__	s__
K00371	OS.3	4466383	1	0.25	0.25	0.000164408	1.86E-05	k__Bacteria	p__Proteobacteria	c__Gammaproteobacteria	o__Oceanospirillales	f__Alcanivoracaceae	g__Alcanivorax	s__
K00371	OS.3	891054	1	0.2	0.2	0.000131526	1.49E-05	k__Bacteria	p__Proteobacteria	c__Gammaproteobacteria	o__Pseudomonadales	f__Moraxellaceae	g__Acinetobacter	s__
K00371	OS.3	278130	1	0.4	0.4	0.000263052	2.98E-05	k__Bacteria	p__Proteobacteria	c__Gammaproteobacteria	o__	f__	g__	s__
K00371	OS.3	4417061	1	1	1	0.000657631	7.44E-05	k__Bacteria	p__Proteobacteria	c__Alphaproteobacteria	o__Rhizobiales	f__Xanthobacteraceae	g__Xanthobacter	s__
K00371	OS.3	1144575	1	2.5	2.5	0.001644078	0.000185955	k__Bacteria	p__Proteobacteria	c__Deltaproteobacteria	o__Myxococcales	f__	g__	s__
K00371	OS.3	848025	1	0.25	0.25	0.000164408	1.86E-05	k__Bacteria	p__Proteobacteria	c__Betaproteobacteria	o__Burkholderiales	f__Comamonadaceae	g__	s__
K00371	OS.3	545121	1	0.333333333	0.333333333	0.00021921	2.48E-05	k__Bacteria	p__Proteobacteria	c__Betaproteobacteria	o__SC-I-84	f__	g__	s__
K00371	OS.3	1034378	1	0.5	0.5	0.000328816	3.72E-05	k__Bacteria	p__Actinobacteria	c__Actinobacteria	o__Actinomycetales	f__	g__	s__
K00371	OS.3	697479	1	1.333333333	1.333333333	0.000876841	9.92E-05	k__Bacteria	p__Proteobacteria	c__Betaproteobacteria	o__Burkholderiales	f__Comamonadaceae	g__Tepidimonas	s__
K00371	OS.3	846710	1	1	1	0.000657631	7.44E-05	k__Bacteria	p__Proteobacteria	c__Betaproteobacteria	o__Burkholderiales	f__Comamonadaceae	g__	s__
K00371	OS.3	354228	1	0.5	0.5	0.000328816	3.72E-05	k__Bacteria	p__Chloroflexi	c__Anaerolineae	o__	f__	g__	s__
K00371	OS.3	529644	1	0.333333333	0.333333333	0.00021921	2.48E-05	k__Bacteria	p__Proteobacteria	c__Betaproteobacteria	o__SC-I-84	f__	g__	s__
K00371	OS.3	784524	1	2	2	0.001315262	0.000148764	k__Bacteria	p__Proteobacteria	c__Betaproteobacteria	o__Rhodocyclales	f__Rhodocyclaceae	g__Dechloromonas	s__
K00371	OS.3	4339173	1	0.5	0.5	0.000328816	3.72E-05	k__Bacteria	p__Actinobacteria	c__Actinobacteria	o__Actinomycetales	f__Nocardioidaceae	g__	s__
K00371	OS.3	4406139	1	0.333333333	0.333333333	0.00021921	2.48E-05	k__Bacteria	p__Proteobacteria	c__Betaproteobacteria	o__Thiobacterales	f__	g__	s__
K00371	OS.3	244050	1	1	1	0.000657631	7.44E-05	k__Bacteria	p__Planctomycetes	c__OM190	o__agg27	f__	g__	s__
K00371	OS.3	1033380	1	0.5	0.5	0.000328816	3.72E-05	k__Bacteria	p__Actinobacteria	c__Actinobacteria	o__Actinomycetales	f__Nocardioidaceae	g__	s__
K00371	OS.3	4383956	1	0.333333333	0.333333333	0.00021921	2.48E-05	k__Bacteria	p__Proteobacteria	c__Betaproteobacteria	o__	f__	g__	s__
K00371	OS.3	2410340	1	3	3	0.001972893	0.000223146	k__Bacteria	p__Proteobacteria	c__Alphaproteobacteria	o__Rhodobacterales	f__Hyphomonadaceae	g__	s__
K00371	OS.3	568643	1	0.5	0.5	0.000328816	3.72E-05	k__Bacteria	p__Actinobacteria	c__Actinobacteria	o__Actinomycetales	f__	g__	s__
K00371	OS.3	309713	1	0.5	0.5	0.000328816	3.72E-05	k__Bacteria	p__Proteobacteria	c__Alphaproteobacteria	o__Rhodobacterales	f__Rhodobacteraceae	g__Amaricoccus	s__
K00371	OS.3	546165	1	3.333333333	3.333333333	0.002192103	0.00024794	k__Bacteria	p__Proteobacteria	c__Betaproteobacteria	o__Burkholderiales	f__Comamonadaceae	g__Hydrogenophaga	s__
K00371	OS.3	320572	1	0.333333333	0.333333333	0.00021921	2.48E-05	k__Bacteria	p__Proteobacteria	c__Betaproteobacteria	o__Burkholderiales	f__Comamonadaceae	g__Verminephrobacter	s__
K00371	OS.3	2767778	1	0.666666667	0.666666667	0.000438421	4.96E-05	k__Bacteria	p__Proteobacteria	c__Betaproteobacteria	o__SC-I-84	f__	g__	s__
K00371	OS.3	698517	1	0.333333333	0.333333333	0.00021921	2.48E-05	k__Bacteria	p__Proteobacteria	c__Betaproteobacteria	o__Ellin6067	f__	g__	s__
K00371	OS.3	268764	1	0.5	0.5	0.000328816	3.72E-05	k__Bacteria	p__Proteobacteria	c__Deltaproteobacteria	o__Syntrophobacterales	f__Syntrophaceae	g__Desulfobacca	s__
K00371	OS.3	346019	1	1	1	0.000657631	7.44E-05	k__Bacteria	p__Proteobacteria	c__Betaproteobacteria	o__Burkholderiales	f__Alcaligenaceae	g__	s__
K00371	OS.3	663226	1	1	1	0.000657631	7.44E-05	k__Bacteria	p__Firmicutes	c__Clostridia	o__Clostridiales	f__Veillonellaceae	g__Anaerovibrio	s__
K00371	OS.3	3392648	1	0.666666667	0.666666667	0.000438421	4.96E-05	k__Bacteria	p__Proteobacteria	c__Betaproteobacteria	o__Rhodocyclales	f__Rhodocyclaceae	g__Dok59	s__
K00371	OS.3	1491	1	4	4	0.002630524	0.000297528	k__Bacteria	p__Nitrospirae	c__Nitrospira	o__Nitrospirales	f__Nitrospiraceae	g__Nitrospira	s__
K00371	OS.3	893916	1	0.5	0.5	0.000328816	3.72E-05	k__Bacteria	p__Actinobacteria	c__Actinobacteria	o__Actinomycetales	f__	g__	s__
K00371	OS.3	831193	1	0.333333333	0.333333333	0.00021921	2.48E-05	k__Bacteria	p__Proteobacteria	c__Betaproteobacteria	o__Rhodocyclales	f__Rhodocyclaceae	g__Propionivibrio	s__
K00371	OS.3	593751	1	5.666666667	5.666666667	0.003726576	0.000421498	k__Bacteria	p__Proteobacteria	c__Betaproteobacteria	o__SC-I-84	f__	g__	s__
K00371	OS.3	589946	1	0.5	0.5	0.000328816	3.72E-05	k__Bacteria	p__Proteobacteria	c__Alphaproteobacteria	o__Rhodobacterales	f__Hyphomonadaceae	g__	s__
K00371	OS.3	825452	1	0.4	0.4	0.000263052	2.98E-05	k__Bacteria	p__Proteobacteria	c__Alphaproteobacteria	o__Rhodospirillales	f__	g__	s__
K00371	OS.3	814183	1	5.333333333	5.333333333	0.003507365	0.000396704	k__Bacteria	p__Proteobacteria	c__Betaproteobacteria	o__Ellin6067	f__	g__	s__
K00371	OS.3	580578	1	2	2	0.001315262	0.000148764	k__Bacteria	p__Proteobacteria	c__Betaproteobacteria	o__Burkholderiales	f__Comamonadaceae	g__	s__
K00371	OS.3	996126	1	0.333333333	0.333333333	0.00021921	2.48E-05	k__Bacteria	p__Proteobacteria	c__Betaproteobacteria	o__Neisseriales	f__Neisseriaceae	g__	s__
K00371	OS.3	532139	1	1	1	0.000657631	7.44E-05	k__Bacteria	p__Proteobacteria	c__Betaproteobacteria	o__MND1	f__	g__	s__
K00371	OS.3	499118	1	1	1	0.000657631	7.44E-05	k__Bacteria	p__Proteobacteria	c__Betaproteobacteria	o__Burkholderiales	f__Comamonadaceae	g__	s__
K00371	OS.3	850135	1	8	8	0.005261048	0.000595057	k__Bacteria	p__Proteobacteria	c__Betaproteobacteria	o__Burkholderiales	f__Comamonadaceae	g__	s__
K00371	OS.3	1058954	1	0.333333333	0.333333333	0.00021921	2.48E-05	k__Bacteria	p__Proteobacteria	c__Betaproteobacteria	o__Rhodocyclales	f__Rhodocyclaceae	g__Propionivibrio	s__
K00371	OS.3	215591	1	1	1	0.000657631	7.44E-05	k__Bacteria	p__Planctomycetes	c__Phycisphaerae	o__WD2101	f__	g__	s__
K00371	OS.3	812500	1	4	4	0.002630524	0.000297528	k__Bacteria	p__Planctomycetes	c__C6	o__d113	f__	g__	s__
K00371	OS.3	580869	1	17	17	0.011179727	0.001264495	k__Bacteria	p__Proteobacteria	c__Deltaproteobacteria	o__Syntrophobacterales	f__Syntrophaceae	g__Desulfomonile	s__
K00371	OS.3	818239	1	0.333333333	0.333333333	0.00021921	2.48E-05	k__Bacteria	p__Proteobacteria	c__Betaproteobacteria	o__Rhodocyclales	f__Rhodocyclaceae	g__	s__
K00371	OS.3	244727	1	18.66666667	18.66666667	0.012275779	0.001388465	k__Bacteria	p__Proteobacteria	c__Betaproteobacteria	o__Burkholderiales	f__Comamonadaceae	g__	s__
K00371	OS.3	1645783	1	1	1	0.000657631	7.44E-05	k__Bacteria	p__Planctomycetes	c__Phycisphaerae	o__Phycisphaerales	f__	g__	s__
K00371	OS.3	251465	1	0.666666667	0.666666667	0.000438421	4.96E-05	k__Bacteria	p__Proteobacteria	c__Betaproteobacteria	o__Burkholderiales	f__Comamonadaceae	g__	s__
K00371	OS.3	3025389	1	0.333333333	0.333333333	0.00021921	2.48E-05	k__Bacteria	p__Proteobacteria	c__Betaproteobacteria	o__Burkholderiales	f__Comamonadaceae	g__Hydrogenophaga	s__
K00371	OS.3	512321	1	1	1	0.000657631	7.44E-05	k__Bacteria	p__Proteobacteria	c__Betaproteobacteria	o__MND1	f__	g__	s__
K00371	OS.3	540746	1	2.333333333	2.333333333	0.001534472	0.000173558	k__Bacteria	p__Proteobacteria	c__Betaproteobacteria	o__Rhodocyclales	f__Rhodocyclaceae	g__Dechloromonas	s__
K00371	OS.3	955576	1	0.2	0.2	0.000131526	1.49E-05	k__Bacteria	p__Proteobacteria	c__Alphaproteobacteria	o__Rhodospirillales	f__	g__	s__
K00371	OS.3	838180	1	4.5	4.5	0.00295934	0.000334719	k__Bacteria	p__Proteobacteria	c__Alphaproteobacteria	o__Rhodobacterales	f__Hyphomonadaceae	g__	s__
K00371	OS.3	511649	1	0.333333333	0.333333333	0.00021921	2.48E-05	k__Bacteria	p__Proteobacteria	c__Betaproteobacteria	o__Rhodocyclales	f__Rhodocyclaceae	g__Z-35	s__
K00371	OS.3	1063513	1	1.5	1.5	0.000986447	0.000111573	k__Bacteria	p__Actinobacteria	c__Actinobacteria	o__Actinomycetales	f__Nocardioidaceae	g__	s__
K00371	OS.3	239128	1	1	1	0.000657631	7.44E-05	k__Bacteria	p__Proteobacteria	c__Betaproteobacteria	o__Rhodocyclales	f__Rhodocyclaceae	g__	s__
K00371	OS.3	555469	1	0.666666667	0.666666667	0.000438421	4.96E-05	k__Bacteria	p__Proteobacteria	c__Betaproteobacteria	o__Rhodocyclales	f__Rhodocyclaceae	g__	s__
K00371	OS.3	4353000	1	0.666666667	0.666666667	0.000438421	4.96E-05	k__Bacteria	p__Proteobacteria	c__Betaproteobacteria	o__Thiobacterales	f__	g__	s__
K00371	OS.3	590601	1	0.333333333	0.333333333	0.00021921	2.48E-05	k__Bacteria	p__Proteobacteria	c__Betaproteobacteria	o__Burkholderiales	f__Oxalobacteraceae	g__	s__
K00371	OS.3	340084	1	1.5	1.5	0.000986447	0.000111573	k__Bacteria	p__Chloroflexi	c__Anaerolineae	o__Anaerolineales	f__Anaerolinaceae	g__	s__
K00371	OS.3	586655	1	13.5	13.5	0.008878019	0.001004158	k__Bacteria	p__Proteobacteria	c__Deltaproteobacteria	o__Desulfuromonadales	f__Geobacteraceae	g__Geobacter	s__lovleyi
K00371	OS.3	808882	1	0.2	0.2	0.000131526	1.49E-05	k__Bacteria	p__Firmicutes	c__Clostridia	o__Clostridiales	f__Veillonellaceae	g__	s__
K00371	OS.3	3951715	1	0.5	0.5	0.000328816	3.72E-05	k__Bacteria	p__Actinobacteria	c__Actinobacteria	o__Actinomycetales	f__	g__	s__
K00371	OS.3	310072	1	0.5	0.5	0.000328816	3.72E-05	k__Bacteria	p__Proteobacteria	c__Alphaproteobacteria	o__Rhodobacterales	f__Rhodobacteraceae	g__Anaerospora	s__
K00371	OS.3	423327	1	0.666666667	0.666666667	0.000438421	4.96E-05	k__Bacteria	p__Proteobacteria	c__Betaproteobacteria	o__Burkholderiales	f__Alcaligenaceae	g__Achromobacter	s__
K00371	OS.3	610486	1	0.5	0.5	0.000328816	3.72E-05	k__Bacteria	p__Proteobacteria	c__Betaproteobacteria	o__Burkholderiales	f__Comamonadaceae	g__Curvibacter	s__
K00371	OS.3	265094	1	2	2	0.001315262	0.000148764	k__Bacteria	p__Actinobacteria	c__Actinobacteria	o__Actinomycetales	f__Micromonosporaceae	g__	s__
K00371	OS.3	3802893	1	0.333333333	0.333333333	0.00021921	2.48E-05	k__Bacteria	p__Proteobacteria	c__Betaproteobacteria	o__MND1	f__	g__	s__
K00371	OS.3	1116881	1	1.5	1.5	0.000986447	0.000111573	k__Bacteria	p__Proteobacteria	c__Alphaproteobacteria	o__Rhodobacterales	f__Hyphomonadaceae	g__	s__
K00371	OS.3	4317276	1	3	3	0.001972893	0.000223146	k__Bacteria	p__Proteobacteria	c__Betaproteobacteria	o__Burkholderiales	f__Comamonadaceae	g__	s__
K00371	OS.3	578293	1	0.333333333	0.333333333	0.00021921	2.48E-05	k__Bacteria	p__Proteobacteria	c__Betaproteobacteria	o__Ellin6067	f__	g__	s__
K00371	OS.3	580223	1	7.333333333	7.333333333	0.004822628	0.000545468	k__Bacteria	p__Proteobacteria	c__Alphaproteobacteria	o__Rhodobacterales	f__Rhodobacteraceae	g__Phaeobacter	s__
K00371	OS.3	575241	1	1.5	1.5	0.000986447	0.000111573	k__Bacteria	p__Proteobacteria	c__Alphaproteobacteria	o__Rhodobacterales	f__Hyphomonadaceae	g__	s__
K00371	OS.3	555683	1	28.66666667	28.66666667	0.018852089	0.002132286	k__Bacteria	p__Proteobacteria	c__Betaproteobacteria	o__Rhodocyclales	f__Rhodocyclaceae	g__	s__
K00371	OS.3	148843	1	0.666666667	0.666666667	0.000438421	4.96E-05	k__Bacteria	p__Proteobacteria	c__Betaproteobacteria	o__	f__	g__	s__
K00371	OS.3	1108282	1	0.7	0.7	0.000460342	5.21E-05	k__Bacteria	p__Firmicutes	c__Bacilli	o__Bacillales	f__Bacillaceae	g__	s__
K00371	OS.3	546434	1	0.25	0.25	0.000164408	1.86E-05	k__Bacteria	p__Proteobacteria	c__Betaproteobacteria	o__Burkholderiales	f__Burkholderiaceae	g__	s__
K00371	OS.3	849585	1	2	2	0.001315262	0.000148764	k__Bacteria	p__Actinobacteria	c__Thermoleophilia	o__Solirubrobacterales	f__	g__	s__
K00371	OS.3	813429	1	1	1	0.000657631	7.44E-05	k__Bacteria	p__Planctomycetes	c__Phycisphaerae	o__WD2101	f__	g__	s__
K00371	OS.3	252902	1	0.333333333	0.333333333	0.00021921	2.48E-05	k__Bacteria	p__Proteobacteria	c__Betaproteobacteria	o__	f__	g__	s__
K00371	OS.3	1108275	1	7	7	0.004603417	0.000520674	k__Bacteria	p__Proteobacteria	c__Betaproteobacteria	o__Burkholderiales	f__Comamonadaceae	g__Limnohabitans	s__
K00371	OS.3	823723	1	0.5	0.5	0.000328816	3.72E-05	k__Bacteria	p__Chloroflexi	c__Anaerolineae	o__Caldilineales	f__Caldilineaceae	g__	s__
K00371	OS.3	558943	1	1	1	0.000657631	7.44E-05	k__Bacteria	p__Proteobacteria	c__Deltaproteobacteria	o__Syntrophobacterales	f__Syntrophaceae	g__Desulfomonile	s__
K00371	OS.3	114410	1	2.25	2.25	0.00147967	0.00016736	k__Bacteria	p__Proteobacteria	c__Betaproteobacteria	o__Burkholderiales	f__Alcaligenaceae	g__	s__
K00371	OS.3	868849	1	0.333333333	0.333333333	0.00021921	2.48E-05	k__Bacteria	p__Proteobacteria	c__Betaproteobacteria	o__Thiobacterales	f__	g__	s__
K00371	OS.3	545476	1	1	1	0.000657631	7.44E-05	k__Bacteria	p__Proteobacteria	c__Alphaproteobacteria	o__Kiloniellales	f__	g__	s__
K00371	OS.3	149154	1	1.333333333	1.333333333	0.000876841	9.92E-05	k__Bacteria	p__Proteobacteria	c__Betaproteobacteria	o__Rhodocyclales	f__Rhodocyclaceae	g__C39	s__
K00371	OS.3	819810	1	117.4	117.4	0.077205882	0.008732455	k__Bacteria	p__Firmicutes	c__Clostridia	o__Clostridiales	f__Veillonellaceae	g__	s__
K00371	OS.3	533097	1	0.5	0.5	0.000328816	3.72E-05	k__Bacteria	p__Chloroflexi	c__Anaerolineae	o__envOPS12	f__	g__	s__
K00371	OS.3	270775	1	1.5	1.5	0.000986447	0.000111573	k__Bacteria	p__Chloroflexi	c__Anaerolineae	o__envOPS12	f__	g__	s__
K00371	OS.3	759855	1	0.5	0.5	0.000328816	3.72E-05	k__Bacteria	p__Actinobacteria	c__Actinobacteria	o__Actinomycetales	f__	g__	s__
K00371	OS.3	862250	1	36	36	0.023674717	0.002677754	k__Bacteria	p__Planctomycetes	c__Phycisphaerae	o__WD2101	f__	g__	s__
K00371	OS.3	1110281	1	0.5	0.5	0.000328816	3.72E-05	k__Bacteria	p__Proteobacteria	c__Deltaproteobacteria	o__Desulfobacterales	f__Desulfobacteraceae	g__	s__
K00371	OS.3	564748	1	0.666666667	0.666666667	0.000438421	4.96E-05	k__Bacteria	p__Proteobacteria	c__Betaproteobacteria	o__Rhodocyclales	f__Rhodocyclaceae	g__Dechloromonas	s__
K00371	OS.3	583768	1	1	1	0.000657631	7.44E-05	k__Bacteria	p__Proteobacteria	c__Betaproteobacteria	o__Rhodocyclales	f__Rhodocyclaceae	g__Propionivibrio	s__
K00371	OS.3	1105140	1	1	1	0.000657631	7.44E-05	k__Bacteria	p__Nitrospirae	c__Nitrospira	o__Nitrospirales	f__[Thermodesulfovibrionaceae]	g__LCP-6	s__
K00371	OS.3	850808	1	0.333333333	0.333333333	0.00021921	2.48E-05	k__Bacteria	p__Proteobacteria	c__Betaproteobacteria	o__Hydrogenophilales	f__Hydrogenophilaceae	g__Thiobacillus	s__
K00371	OS.3	4407334	1	1	1	0.000657631	7.44E-05	k__Bacteria	p__Planctomycetes	c__Phycisphaerae	o__WD2101	f__	g__	s__
K00371	OS.3	1060353	1	1	1	0.000657631	7.44E-05	k__Bacteria	p__Actinobacteria	c__Thermoleophilia	o__Solirubrobacterales	f__Conexibacteraceae	g__	s__
K00371	OS.3	817574	1	0.5	0.5	0.000328816	3.72E-05	k__Bacteria	p__Chloroflexi	c__Anaerolineae	o__SBR1031	f__A4b	g__	s__
K00371	OS.3	59347	1	1	1	0.000657631	7.44E-05	k__Bacteria	p__Proteobacteria	c__Alphaproteobacteria	o__Rhodobacterales	f__Hyphomonadaceae	g__	s__
K00371	OS.3	1042160	1	0.5	0.5	0.000328816	3.72E-05	k__Bacteria	p__Actinobacteria	c__Thermoleophilia	o__Solirubrobacterales	f__Patulibacteraceae	g__	s__
K00371	OS.3	755567	1	11	11	0.007233941	0.000818203	k__Bacteria	p__Nitrospirae	c__Nitrospira	o__Nitrospirales	f__[Thermodesulfovibrionaceae]	g__DCE29	s__
K00371	OS.3	689559	1	0.333333333	0.333333333	0.00021921	2.48E-05	k__Bacteria	p__Proteobacteria	c__Betaproteobacteria	o__Rhodocyclales	f__Rhodocyclaceae	g__	s__
K00371	OS.3	205044	1	0.333333333	0.333333333	0.00021921	2.48E-05	k__Bacteria	p__Proteobacteria	c__Betaproteobacteria	o__Ellin6067	f__	g__	s__
K00371	OS.3	549557	1	0.5	0.5	0.000328816	3.72E-05	k__Bacteria	p__Actinobacteria	c__Actinobacteria	o__Actinomycetales	f__Nocardioidaceae	g__	s__
K00371	OS.3	1688393	1	0.666666667	0.666666667	0.000438421	4.96E-05	k__Bacteria	p__Proteobacteria	c__Betaproteobacteria	o__Rhodocyclales	f__Rhodocyclaceae	g__Propionivibrio	s__
K00371	OS.3	1122784	1	3.333333333	3.333333333	0.002192103	0.00024794	k__Bacteria	p__Proteobacteria	c__Betaproteobacteria	o__SC-I-84	f__	g__	s__
K00371	OS.3	6721	1	0.666666667	0.666666667	0.000438421	4.96E-05	k__Bacteria	p__Proteobacteria	c__Betaproteobacteria	o__Rhodocyclales	f__Rhodocyclaceae	g__Propionivibrio	s__
K00371	OS.3	231772	1	1	1	0.000657631	7.44E-05	k__Bacteria	p__Chloroflexi	c__Anaerolineae	o__envOPS12	f__	g__	s__
K00371	OS.3	4426269	1	0.333333333	0.333333333	0.00021921	2.48E-05	k__Bacteria	p__Proteobacteria	c__Betaproteobacteria	o__Burkholderiales	f__Comamonadaceae	g__	s__
K00371	OS.3	340065	1	0.2	0.2	0.000131526	1.49E-05	k__Bacteria	p__Proteobacteria	c__Alphaproteobacteria	o__Rhodospirillales	f__	g__	s__
K00371	OS.3	1123959	1	0.5	0.5	0.000328816	3.72E-05	k__Bacteria	p__Chloroflexi	c__Anaerolineae	o__Anaerolineales	f__Anaerolinaceae	g__	s__
K00371	OS.3	605671	1	0.333333333	0.333333333	0.00021921	2.48E-05	k__Bacteria	p__Proteobacteria	c__Betaproteobacteria	o__Ellin6067	f__	g__	s__
K00371	OS.3	2540794	1	0.333333333	0.333333333	0.00021921	2.48E-05	k__Bacteria	p__Proteobacteria	c__Alphaproteobacteria	o__Rhizobiales	f__Xanthobacteraceae	g__Azorhizobium	s__
K00371	OS.3	962122	1	8.666666667	8.666666667	0.005699469	0.000644645	k__Bacteria	p__Proteobacteria	c__Betaproteobacteria	o__Thiobacterales	f__	g__	s__
K00371	OS.3	815406	1	9	9	0.005918679	0.000669439	k__Bacteria	p__Proteobacteria	c__Betaproteobacteria	o__Rhodocyclales	f__Rhodocyclaceae	g__	s__
K00371	OS.3	255281	1	2.333333333	2.333333333	0.001534472	0.000173558	k__Bacteria	p__Proteobacteria	c__Deltaproteobacteria	o__Desulfuromonadales	f__Geobacteraceae	g__Geobacter	s__
K00371	OS.3	949348	1	0.5	0.5	0.000328816	3.72E-05	k__Bacteria	p__Chloroflexi	c__Anaerolineae	o__Caldilineales	f__Caldilineaceae	g__	s__
K00371	OS.3	568420	1	1	1	0.000657631	7.44E-05	k__Bacteria	p__Proteobacteria	c__Betaproteobacteria	o__Burkholderiales	f__Comamonadaceae	g__	s__
K00371	OS.3	235519	1	0.333333333	0.333333333	0.00021921	2.48E-05	k__Bacteria	p__Proteobacteria	c__Betaproteobacteria	o__SC-I-84	f__	g__	s__
K00371	OS.3	1855596	1	1	1	0.000657631	7.44E-05	k__Bacteria	p__Proteobacteria	c__Betaproteobacteria	o__Burkholderiales	f__Comamonadaceae	g__Limnohabitans	s__
K00371	OS.3	552849	2	0.666666667	1.333333333	0.000876841	9.92E-05	k__Bacteria	p__Actinobacteria	c__Actinobacteria	o__Actinomycetales	f__Cellulomonadaceae	g__Cellulomonas	s__xylanilytica
K00371	OS.3	745157	1	53	53	0.034854444	0.00394225	k__Bacteria	p__Proteobacteria	c__Betaproteobacteria	o__Rhodocyclales	f__Rhodocyclaceae	g__	s__
K00371	OS.3	905076	1	0.5	0.5	0.000328816	3.72E-05	k__Bacteria	p__Actinobacteria	c__Actinobacteria	o__Actinomycetales	f__	g__	s__
K00371	OS.3	558969	1	0.666666667	0.666666667	0.000438421	4.96E-05	k__Bacteria	p__Proteobacteria	c__Betaproteobacteria	o__	f__	g__	s__
K00371	OS.3	219420	1	0.333333333	0.333333333	0.00021921	2.48E-05	k__Bacteria	p__Proteobacteria	c__Betaproteobacteria	o__Rhodocyclales	f__Rhodocyclaceae	g__Dechloromonas	s__
K00371	OS.3	731998	1	0.25	0.25	0.000164408	1.86E-05	k__Bacteria	p__Proteobacteria	c__Gammaproteobacteria	o__Chromatiales	f__	g__	s__
K00371	OS.3	1085020	1	0.2	0.2	0.000131526	1.49E-05	k__Bacteria	p__Firmicutes	c__Bacilli	o__Bacillales	f__Staphylococcaceae	g__Staphylococcus	s__
K00371	OS.3	106843	1	0.2	0.2	0.000131526	1.49E-05	k__Bacteria	p__Firmicutes	c__Bacilli	o__Bacillales	f__Bacillaceae	g__Geobacillus	s__
K00371	OS.3	783508	1	1	1	0.000657631	7.44E-05	k__Bacteria	p__Proteobacteria	c__Betaproteobacteria	o__Rhodocyclales	f__Rhodocyclaceae	g__Dechloromonas	s__
K00371	OS.3	683226	1	1	1	0.000657631	7.44E-05	k__Bacteria	p__Nitrospirae	c__Nitrospira	o__Nitrospirales	f__[Thermodesulfovibrionaceae]	g__LCP-6	s__
K00371	OS.3	250119	1	2	2	0.001315262	0.000148764	k__Bacteria	p__Proteobacteria	c__Betaproteobacteria	o__Burkholderiales	f__Alcaligenaceae	g__	s__
K00371	OS.3	791527	1	1	1	0.000657631	7.44E-05	k__Bacteria	p__Chloroflexi	c__Anaerolineae	o__Anaerolineales	f__Anaerolinaceae	g__	s__
K00371	OS.3	806094	1	1	1	0.000657631	7.44E-05	k__Bacteria	p__Proteobacteria	c__Betaproteobacteria	o__Ellin6067	f__	g__	s__
K00371	OS.3	758253	1	0.666666667	0.666666667	0.000438421	4.96E-05	k__Bacteria	p__Proteobacteria	c__Betaproteobacteria	o__Thiobacterales	f__	g__	s__
K00371	OS.3	4355363	1	1	1	0.000657631	7.44E-05	k__Bacteria	p__Proteobacteria	c__Deltaproteobacteria	o__	f__	g__	s__
K00371	OS.3	4364714	1	0.666666667	0.666666667	0.000438421	4.96E-05	k__Bacteria	p__Proteobacteria	c__Betaproteobacteria	o__Ellin6067	f__	g__	s__
K00371	OS.3	301596	1	4.5	4.5	0.00295934	0.000334719	k__Bacteria	p__Proteobacteria	c__Deltaproteobacteria	o__Syntrophobacterales	f__Syntrophaceae	g__Desulfomonile	s__
K00371	OS.3	4369968	1	106	106	0.069708889	0.007884499	k__Bacteria	p__Planctomycetes	c__Phycisphaerae	o__WD2101	f__	g__	s__
K00371	OS.3	589355	1	0.5	0.5	0.000328816	3.72E-05	k__Bacteria	p__Proteobacteria	c__Deltaproteobacteria	o__Myxococcales	f__	g__	s__
K00371	OS.3	86452	1	0.666666667	0.666666667	0.000438421	4.96E-05	k__Bacteria	p__Proteobacteria	c__Alphaproteobacteria	o__Rhizobiales	f__Xanthobacteraceae	g__Xanthobacter	s__
K00371	OS.3	242183	1	0.666666667	0.666666667	0.000438421	4.96E-05	k__Bacteria	p__Proteobacteria	c__Betaproteobacteria	o__Rhodocyclales	f__Rhodocyclaceae	g__Dok59	s__
K00371	OS.3	132233	1	12	12	0.007891572	0.000892585	k__Bacteria	p__Proteobacteria	c__Alphaproteobacteria	o__Rhodobacterales	f__Hyphomonadaceae	g__	s__
K00371	OS.3	3322191	1	0.333333333	0.333333333	0.00021921	2.48E-05	k__Bacteria	p__Proteobacteria	c__Betaproteobacteria	o__Rhodocyclales	f__Rhodocyclaceae	g__Rhodocyclus	s__
K00371	OS.3	511916	1	1	1	0.000657631	7.44E-05	k__Bacteria	p__Proteobacteria	c__Betaproteobacteria	o__Burkholderiales	f__Alcaligenaceae	g__	s__
K00371	OS.3	646256	1	0.5	0.5	0.000328816	3.72E-05	k__Bacteria	p__Chloroflexi	c__Anaerolineae	o__envOPS12	f__	g__	s__
K00371	OS.3	1035058	1	0.25	0.25	0.000164408	1.86E-05	k__Bacteria	p__Proteobacteria	c__Gammaproteobacteria	o__HTCC2188	f__HTCC2089	g__	s__
K00371	OS.3	4448755	1	2.75	2.75	0.001808485	0.000204551	k__Bacteria	p__Proteobacteria	c__Betaproteobacteria	o__Burkholderiales	f__Alcaligenaceae	g__	s__
K00371	OS.3	4464498	1	1.333333333	1.333333333	0.000876841	9.92E-05	k__Bacteria	p__Proteobacteria	c__Betaproteobacteria	o__Rhodocyclales	f__Rhodocyclaceae	g__Dechloromonas	s__
K00371	OS.3	530591	1	0.333333333	0.333333333	0.00021921	2.48E-05	k__Bacteria	p__Proteobacteria	c__Betaproteobacteria	o__Rhodocyclales	f__Rhodocyclaceae	g__	s__
K00371	OS.3	1122563	1	30.33333333	30.33333333	0.019948141	0.002256256	k__Bacteria	p__Proteobacteria	c__Betaproteobacteria	o__Thiobacterales	f__	g__	s__
K00371	OS.3	336745	1	0.5	0.5	0.000328816	3.72E-05	k__Bacteria	p__Proteobacteria	c__Deltaproteobacteria	o__Myxococcales	f__	g__	s__
K00371	OS.3	702723	1	0.666666667	0.666666667	0.000438421	4.96E-05	k__Bacteria	p__Proteobacteria	c__Betaproteobacteria	o__Thiobacterales	f__	g__	s__
K00371	OS.3	358068	1	3	3	0.001972893	0.000223146	k__Bacteria	p__Proteobacteria	c__Betaproteobacteria	o__Burkholderiales	f__Comamonadaceae	g__Methylibium	s__
K00371	OS.3	4458998	1	0.5	0.5	0.000328816	3.72E-05	k__Bacteria	p__Actinobacteria	c__Thermoleophilia	o__Solirubrobacterales	f__	g__	s__
K00371	OS.3	545826	1	0.5	0.5	0.000328816	3.72E-05	k__Bacteria	p__Proteobacteria	c__Betaproteobacteria	o__Burkholderiales	f__Comamonadaceae	g__	s__
K00371	OS.3	36463	1	3	3	0.001972893	0.000223146	k__Bacteria	p__Proteobacteria	c__Deltaproteobacteria	o__Syntrophobacterales	f__Syntrophaceae	g__	s__
K00371	OS.3	582110	1	2	2	0.001315262	0.000148764	k__Bacteria	p__Proteobacteria	c__Deltaproteobacteria	o__Myxococcales	f__Myxococcaceae	g__Anaeromyxobacter	s__
K00371	OS.3	553957	1	0.333333333	0.333333333	0.00021921	2.48E-05	k__Bacteria	p__Proteobacteria	c__Betaproteobacteria	o__Thiobacterales	f__Thiobacteraceae	g__	s__
K00371	OS.3	4408398	1	1.5	1.5	0.000986447	0.000111573	k__Bacteria	p__Chloroflexi	c__Anaerolineae	o__envOPS12	f__	g__	s__
K00371	OS.3	705062	1	0.333333333	0.333333333	0.00021921	2.48E-05	k__Bacteria	p__Proteobacteria	c__Betaproteobacteria	o__	f__	g__	s__
K00371	OS.3	705063	1	1	1	0.000657631	7.44E-05	k__Bacteria	p__Proteobacteria	c__Alphaproteobacteria	o__Rhizobiales	f__	g__	s__
K00371	OS.3	278697	1	3.5	3.5	0.002301709	0.000260337	k__Bacteria	p__Proteobacteria	c__Deltaproteobacteria	o__Myxococcales	f__	g__	s__
K00371	OS.3	4340528	1	7	7	0.004603417	0.000520674	k__Bacteria	p__Proteobacteria	c__Deltaproteobacteria	o__Syntrophobacterales	f__Syntrophaceae	g__Desulfomonile	s__
K00371	OS.3	1009894	1	0.2	0.2	0.000131526	1.49E-05	k__Bacteria	p__Proteobacteria	c__Gammaproteobacteria	o__Pseudomonadales	f__Moraxellaceae	g__Acinetobacter	s__
K00371	OS.3	818509	1	2	2	0.001315262	0.000148764	k__Bacteria	p__Proteobacteria	c__Betaproteobacteria	o__Burkholderiales	f__Comamonadaceae	g__	s__
K00371	OS.3	513774	1	2.666666667	2.666666667	0.001753683	0.000198352	k__Bacteria	p__Proteobacteria	c__Gammaproteobacteria	o__Thiotrichales	f__Thiotrichaceae	g__Thiothrix	s__
K00371	OS.3	4413439	1	0.666666667	0.666666667	0.000438421	4.96E-05	k__Bacteria	p__Proteobacteria	c__Betaproteobacteria	o__Burkholderiales	f__Comamonadaceae	g__	s__
K00371	OS.3	691471	1	0.666666667	0.666666667	0.000438421	4.96E-05	k__Bacteria	p__Proteobacteria	c__Betaproteobacteria	o__	f__	g__	s__
K00371	OS.3	1072854	1	0.666666667	0.666666667	0.000438421	4.96E-05	k__Bacteria	p__Actinobacteria	c__Actinobacteria	o__Actinomycetales	f__	g__	s__
K00371	OS.3	591521	1	4.5	4.5	0.00295934	0.000334719	k__Bacteria	p__Actinobacteria	c__Actinobacteria	o__Actinomycetales	f__Mycobacteriaceae	g__Mycobacterium	s__
K00371	OS.3	338734	1	0.5	0.5	0.000328816	3.72E-05	k__Bacteria	p__Chloroflexi	c__Anaerolineae	o__Anaerolineales	f__Anaerolinaceae	g__WCHB1-05	s__
K00371	OS.3	361865	1	7	7	0.004603417	0.000520674	k__Bacteria	p__Chloroflexi	c__Anaerolineae	o__SBR1031	f__A4b	g__	s__
K00371	OS.3	3995177	1	5.5	5.5	0.003616971	0.000409101	k__Bacteria	p__Proteobacteria	c__Alphaproteobacteria	o__Rhizobiales	f__Hyphomicrobiaceae	g__Hyphomicrobium	s__
K00371	OS.3	593905	1	1.333333333	1.333333333	0.000876841	9.92E-05	k__Bacteria	p__Proteobacteria	c__Betaproteobacteria	o__SC-I-84	f__	g__	s__
K00371	OS.3	580046	1	0.5	0.5	0.000328816	3.72E-05	k__Bacteria	p__Proteobacteria	c__Deltaproteobacteria	o__Syntrophobacterales	f__Syntrophaceae	g__Desulfobacca	s__
K00371	OS.3	529635	1	0.333333333	0.333333333	0.00021921	2.48E-05	k__Bacteria	p__Proteobacteria	c__Betaproteobacteria	o__	f__	g__	s__
K00371	OS.3	239537	1	3.5	3.5	0.002301709	0.000260337	k__Bacteria	p__Proteobacteria	c__Alphaproteobacteria	o__Rhizobiales	f__Hyphomicrobiaceae	g__Hyphomicrobium	s__
K00371	OS.3	807415	1	8.5	8.5	0.005589864	0.000632248	k__Bacteria	p__Proteobacteria	c__Alphaproteobacteria	o__Rhodobacterales	f__Rhodobacteraceae	g__	s__
K00371	OS.3	590047	1	0.333333333	0.333333333	0.00021921	2.48E-05	k__Bacteria	p__Proteobacteria	c__Betaproteobacteria	o__Burkholderiales	f__Comamonadaceae	g__Acidovorax	s__
K00371	OS.3	809437	1	23	23	0.015125514	0.001710788	k__Bacteria	p__Firmicutes	c__Clostridia	o__Clostridiales	f__Veillonellaceae	g__	s__
K00371	OS.3	813575	1	2	2	0.001315262	0.000148764	k__Bacteria	p__Proteobacteria	c__Betaproteobacteria	o__Burkholderiales	f__Comamonadaceae	g__Methylibium	s__
K00371	OS.3	236435	1	0.666666667	0.666666667	0.000438421	4.96E-05	k__Bacteria	p__Proteobacteria	c__Betaproteobacteria	o__Rhodocyclales	f__Rhodocyclaceae	g__	s__
K00371	OS.3	219295	1	2	2	0.001315262	0.000148764	k__Bacteria	p__Chloroflexi	c__Anaerolineae	o__Anaerolineales	f__Anaerolinaceae	g__	s__
K00371	OS.3	1778749	1	5	5	0.003288155	0.00037191	k__Bacteria	p__Proteobacteria	c__Deltaproteobacteria	o__Syntrophobacterales	f__Syntrophaceae	g__Desulfomonile	s__
K00371	OS.3	4454970	1	0.25	0.25	0.000164408	1.86E-05	k__Bacteria	p__Proteobacteria	c__Betaproteobacteria	o__Burkholderiales	f__Oxalobacteraceae	g__	s__
K00371	OS.3	940828	1	0.333333333	0.333333333	0.00021921	2.48E-05	k__Bacteria	p__Actinobacteria	c__Actinobacteria	o__Actinomycetales	f__Micromonosporaceae	g__	s__
K00371	OS.3	828121	1	0.5	0.5	0.000328816	3.72E-05	k__Bacteria	p__Proteobacteria	c__Deltaproteobacteria	o__Syntrophobacterales	f__Syntrophaceae	g__Desulfobacca	s__
K00371	OS.3	583720	1	35	35	0.023017086	0.002603372	k__Bacteria	p__Proteobacteria	c__Betaproteobacteria	o__Thiobacterales	f__	g__	s__
K00371	OS.3	536858	1	9	9	0.005918679	0.000669439	k__Bacteria	p__Proteobacteria	c__Betaproteobacteria	o__Rhodocyclales	f__Rhodocyclaceae	g__	s__
K00371	OS.3	3219861	1	2.666666667	2.666666667	0.001753683	0.000198352	k__Bacteria	p__Proteobacteria	c__Gammaproteobacteria	o__Methylococcales	f__Crenotrichaceae	g__Crenothrix	s__
K00371	OS.3	416173	1	1	1	0.000657631	7.44E-05	k__Bacteria	p__Planctomycetes	c__OM190	o__CL500-15	f__	g__	s__
K00371	OS.3	582257	1	73.5	73.5	0.04833588	0.005467082	k__Bacteria	p__Chloroflexi	c__Anaerolineae	o__Caldilineales	f__Caldilineaceae	g__	s__
K00371	OS.3	554981	1	1	1	0.000657631	7.44E-05	k__Bacteria	p__Proteobacteria	c__Betaproteobacteria	o__	f__	g__	s__
K00371	OS.3	4386257	1	0.333333333	0.333333333	0.00021921	2.48E-05	k__Bacteria	p__Proteobacteria	c__Betaproteobacteria	o__Ellin6067	f__	g__	s__
K00371	OS.3	704110	1	2	2	0.001315262	0.000148764	k__Bacteria	p__Proteobacteria	c__Betaproteobacteria	o__Burkholderiales	f__Comamonadaceae	g__	s__
K00371	OS.3	1015227	1	1	1	0.000657631	7.44E-05	k__Bacteria	p__Actinobacteria	c__Actinobacteria	o__Actinomycetales	f__Nocardioidaceae	g__	s__
K00371	OS.3	213587	1	0.5	0.5	0.000328816	3.72E-05	k__Bacteria	p__Actinobacteria	c__Actinobacteria	o__Actinomycetales	f__Nocardioidaceae	g__	s__
K00371	OS.3	263136	1	3.5	3.5	0.002301709	0.000260337	k__Bacteria	p__Chloroflexi	c__Anaerolineae	o__Caldilineales	f__Caldilineaceae	g__Caldilinea	s__
K00371	OS.3	687940	1	0.166666667	0.166666667	0.000109605	1.24E-05	k__Bacteria	p__Proteobacteria	c__Gammaproteobacteria	o__Enterobacteriales	f__Enterobacteriaceae	g__	s__
K00371	OS.3	4298908	1	0.333333333	0.333333333	0.00021921	2.48E-05	k__Bacteria	p__Proteobacteria	c__Betaproteobacteria	o__Rhodocyclales	f__Rhodocyclaceae	g__Uliginosibacterium	s__
K00371	OS.3	838837	1	4.666666667	4.666666667	0.003068945	0.000347116	k__Bacteria	p__Proteobacteria	c__Betaproteobacteria	o__Burkholderiales	f__Comamonadaceae	g__Hydrogenophaga	s__
K00371	OS.3	4430778	1	1	1	0.000657631	7.44E-05	k__Bacteria	p__Chloroflexi	c__Anaerolineae	o__Anaerolineales	f__Anaerolinaceae	g__	s__
K00371	OS.3	252487	1	1	1	0.000657631	7.44E-05	k__Bacteria	p__Proteobacteria	c__Betaproteobacteria	o__Thiobacterales	f__	g__	s__
K00371	OS.3	4418944	1	1.5	1.5	0.000986447	0.000111573	k__Bacteria	p__Chloroflexi	c__Anaerolineae	o__Caldilineales	f__Caldilineaceae	g__	s__
K00371	OS.3	531199	1	1	1	0.000657631	7.44E-05	k__Bacteria	p__Chloroflexi	c__Anaerolineae	o__Anaerolineales	f__Anaerolinaceae	g__	s__
K00371	OS.3	542211	1	1.5	1.5	0.000986447	0.000111573	k__Bacteria	p__Chloroflexi	c__Anaerolineae	o__Caldilineales	f__Caldilineaceae	g__Caldilinea	s__
K00371	OS.3	590926	1	5	5	0.003288155	0.00037191	k__Bacteria	p__Proteobacteria	c__Alphaproteobacteria	o__Rhodobacterales	f__Hyphomonadaceae	g__	s__
K00371	OS.3	820323	1	0.2	0.2	0.000131526	1.49E-05	k__Bacteria	p__Firmicutes	c__Clostridia	o__Clostridiales	f__Veillonellaceae	g__	s__
K00371	OS.3	1127926	1	3	3	0.001972893	0.000223146	k__Bacteria	p__Proteobacteria	c__Betaproteobacteria	o__Ellin6067	f__	g__	s__
K00371	OS.3	552643	1	0.5	0.5	0.000328816	3.72E-05	k__Bacteria	p__Proteobacteria	c__Gammaproteobacteria	o__Chromatiales	f__Chromatiaceae	g__	s__
K00371	OS.3	554420	1	3.666666667	3.666666667	0.002411314	0.000272734	k__Bacteria	p__Actinobacteria	c__Actinobacteria	o__Actinomycetales	f__Micromonosporaceae	g__	s__
K00371	OS.3	4462594	1	1	1	0.000657631	7.44E-05	k__Bacteria	p__Proteobacteria	c__Deltaproteobacteria	o__Myxococcales	f__	g__	s__
K00371	OS.3	1114069	1	4	4	0.002630524	0.000297528	k__Bacteria	p__Proteobacteria	c__Betaproteobacteria	o__Thiobacterales	f__	g__	s__
K00371	OS.3	369022	1	1.333333333	1.333333333	0.000876841	9.92E-05	k__Bacteria	p__Proteobacteria	c__Betaproteobacteria	o__Rhodocyclales	f__Rhodocyclaceae	g__	s__
K00371	OS.3	585949	1	13	13	0.008549203	0.000966967	k__Bacteria	p__Proteobacteria	c__Deltaproteobacteria	o__Desulfovibrionales	f__Desulfovibrionaceae	g__Desulfovibrio	s__
K00371	OS.3	651004	1	1	1	0.000657631	7.44E-05	k__Bacteria	p__Actinobacteria	c__Actinobacteria	o__Actinomycetales	f__Nocardioidaceae	g__	s__
K00371	OS.3	1114337	1	1.5	1.5	0.000986447	0.000111573	k__Bacteria	p__Proteobacteria	c__Deltaproteobacteria	o__Syntrophobacterales	f__Syntrophaceae	g__Desulfomonile	s__
K00371	OS.3	7128	1	0.666666667	0.666666667	0.000438421	4.96E-05	k__Bacteria	p__Proteobacteria	c__Betaproteobacteria	o__Burkholderiales	f__Comamonadaceae	g__	s__
K00371	OS.3	571227	1	36.66666667	36.66666667	0.024113138	0.002727342	k__Bacteria	p__Proteobacteria	c__Betaproteobacteria	o__Rhodocyclales	f__Rhodocyclaceae	g__Sulfuritalea	s__
K00371	OS.3	738779	1	1.666666667	1.666666667	0.001096052	0.00012397	k__Bacteria	p__Proteobacteria	c__Betaproteobacteria	o__Rhodocyclales	f__Rhodocyclaceae	g__Dok59	s__
K00371	OS.3	565130	1	0.333333333	0.333333333	0.00021921	2.48E-05	k__Bacteria	p__Actinobacteria	c__Actinobacteria	o__Actinomycetales	f__Micromonosporaceae	g__	s__
K00371	OS.3	548464	1	0.333333333	0.333333333	0.00021921	2.48E-05	k__Bacteria	p__Proteobacteria	c__Alphaproteobacteria	o__Rhizobiales	f__	g__	s__
K00371	OS.3	1017733	1	11	11	0.007233941	0.000818203	k__Bacteria	p__Proteobacteria	c__Gammaproteobacteria	o__Chromatiales	f__Chromatiaceae	g__	s__
K00371	OS.3	1765960	1	0.333333333	0.333333333	0.00021921	2.48E-05	k__Bacteria	p__Proteobacteria	c__Betaproteobacteria	o__Rhodocyclales	f__Rhodocyclaceae	g__	s__
K00371	OS.3	4359607	1	7	7	0.004603417	0.000520674	k__Bacteria	p__Chloroflexi	c__Anaerolineae	o__Caldilineales	f__Caldilineaceae	g__	s__
K00371	OS.3	882422	1	1	1	0.000657631	7.44E-05	k__Bacteria	p__Nitrospirae	c__Nitrospira	o__Nitrospirales	f__[Thermodesulfovibrionaceae]	g__HB118	s__
K00371	OS.3	225048	1	4	4	0.002630524	0.000297528	k__Bacteria	p__Nitrospirae	c__Nitrospira	o__Nitrospirales	f__[Thermodesulfovibrionaceae]	g__DCE29	s__
K00371	OS.3	205348	1	12	12	0.007891572	0.000892585	k__Bacteria	p__Proteobacteria	c__Alphaproteobacteria	o__Rhodobacterales	f__Hyphomonadaceae	g__	s__
K00371	OS.3	552685	1	2.5	2.5	0.001644078	0.000185955	k__Bacteria	p__Actinobacteria	c__Actinobacteria	o__Actinomycetales	f__	g__	s__
K00371	OS.3	93071	1	0.5	0.5	0.000328816	3.72E-05	k__Bacteria	p__Actinobacteria	c__Actinobacteria	o__Actinomycetales	f__Nocardiaceae	g__Nocardia	s__
K00371	OS.3	4404743	4	2	8	0.005261048	0.000595057	k__Bacteria	p__Proteobacteria	c__Gammaproteobacteria	o__Methylococcales	f__Crenotrichaceae	g__Crenothrix	s__
K00371	OS.3	1100012	1	0.333333333	0.333333333	0.00021921	2.48E-05	k__Bacteria	p__Actinobacteria	c__Actinobacteria	o__Actinomycetales	f__Micromonosporaceae	g__Actinoplanes	s__
K00371	OS.3	60573	1	6	6	0.003945786	0.000446292	k__Bacteria	p__Planctomycetes	c__OM190	o__CL500-15	f__	g__	s__
K00371	OS.3	102864	1	5	5	0.003288155	0.00037191	k__Bacteria	p__Proteobacteria	c__Betaproteobacteria	o__	f__	g__	s__
K00371	OS.3	821058	1	61	61	0.040115493	0.004537306	k__Bacteria	p__Chloroflexi	c__Anaerolineae	o__Caldilineales	f__Caldilineaceae	g__	s__
K00371	OS.3	4340806	1	1.5	1.5	0.000986447	0.000111573	k__Bacteria	p__Proteobacteria	c__Deltaproteobacteria	o__Myxococcales	f__Myxococcaceae	g__Anaeromyxobacter	s__
K00371	OS.3	568229	1	13.66666667	13.66666667	0.008987624	0.001016555	k__Bacteria	p__Proteobacteria	c__Betaproteobacteria	o__Rhodocyclales	f__Rhodocyclaceae	g__Azospira	s__
K00371	OS.3	102911	1	1	1	0.000657631	7.44E-05	k__Bacteria	p__Nitrospirae	c__Nitrospira	o__Nitrospirales	f__Nitrospiraceae	g__Nitrospira	s__
K00371	OS.3	53925	1	0.5	0.5	0.000328816	3.72E-05	k__Bacteria	p__Chloroflexi	c__Anaerolineae	o__SBR1031	f__A4b	g__	s__
K00371	OS.3	4320648	1	0.5	0.5	0.000328816	3.72E-05	k__Bacteria	p__Actinobacteria	c__MB-A2-108	o__0319-7L14	f__	g__	s__
K00371	OS.3	13140	1	2	2	0.001315262	0.000148764	k__Bacteria	p__Actinobacteria	c__Actinobacteria	o__Actinomycetales	f__Mycobacteriaceae	g__Mycobacterium	s__
K00371	OS.3	566568	1	0.25	0.25	0.000164408	1.86E-05	k__Bacteria	p__Proteobacteria	c__Betaproteobacteria	o__Burkholderiales	f__Alcaligenaceae	g__	s__
K00371	OS.3	329336	1	0.5	0.5	0.000328816	3.72E-05	k__Bacteria	p__Proteobacteria	c__Alphaproteobacteria	o__Rhodobacterales	f__Rhodobacteraceae	g__	s__
K00371	OS.3	993509	1	11	11	0.007233941	0.000818203	k__Bacteria	p__Planctomycetes	c__C6	o__d113	f__	g__	s__
K00371	OS.3	1108726	1	19	19	0.012494989	0.001413259	k__Bacteria	p__Proteobacteria	c__Betaproteobacteria	o__Burkholderiales	f__Comamonadaceae	g__Methylibium	s__
K00371	OS.3	588869	1	1.6	1.6	0.00105221	0.000119011	k__Bacteria	p__Firmicutes	c__Clostridia	o__Clostridiales	f__Veillonellaceae	g__Anaeromusa	s__
K00371	OS.3	759507	1	0.25	0.25	0.000164408	1.86E-05	k__Bacteria	p__Proteobacteria	c__Betaproteobacteria	o__Burkholderiales	f__Alcaligenaceae	g__	s__
K00371	OS.3	160653	1	0.5	0.5	0.000328816	3.72E-05	k__Bacteria	p__Proteobacteria	c__Alphaproteobacteria	o__Rhodobacterales	f__Rhodobacteraceae	g__Amaricoccus	s__
K00371	OS.3	150235	1	1.333333333	1.333333333	0.000876841	9.92E-05	k__Bacteria	p__Proteobacteria	c__Betaproteobacteria	o__Thiobacterales	f__	g__	s__
K00371	OS.3	2006405	1	9	9	0.005918679	0.000669439	k__Bacteria	p__Chloroflexi	c__Anaerolineae	o__Caldilineales	f__Caldilineaceae	g__	s__
K00371	OS.3	993270	1	25.66666667	25.66666667	0.016879196	0.00190914	k__Bacteria	p__Proteobacteria	c__Betaproteobacteria	o__Rhodocyclales	f__Rhodocyclaceae	g__Dechloromonas	s__
K00371	OS.3	552003	1	8.5	8.5	0.005589864	0.000632248	k__Bacteria	p__Proteobacteria	c__Deltaproteobacteria	o__Syntrophobacterales	f__Syntrophaceae	g__Desulfomonile	s__
K00371	OS.3	823218	1	3	3	0.001972893	0.000223146	k__Bacteria	p__Planctomycetes	c__	o__	f__	g__	s__
K00371	OS.3	308451	1	1.666666667	1.666666667	0.001096052	0.00012397	k__Bacteria	p__Proteobacteria	c__Deltaproteobacteria	o__Desulfovibrionales	f__Desulfovibrionaceae	g__Desulfovibrio	s__
K00371	OS.3	1039594	1	0.666666667	0.666666667	0.000438421	4.96E-05	k__Bacteria	p__Proteobacteria	c__Betaproteobacteria	o__Burkholderiales	f__Comamonadaceae	g__	s__
K00371	OS.3	945905	1	0.2	0.2	0.000131526	1.49E-05	k__Bacteria	p__Firmicutes	c__Bacilli	o__Bacillales	f__Alicyclobacillaceae	g__Alicyclobacillus	s__
K00371	OS.3	248472	1	0.333333333	0.333333333	0.00021921	2.48E-05	k__Bacteria	p__Proteobacteria	c__Betaproteobacteria	o__Thiobacterales	f__	g__	s__
K00371	OS.3	566480	1	3.666666667	3.666666667	0.002411314	0.000272734	k__Bacteria	p__Proteobacteria	c__Betaproteobacteria	o__Rhodocyclales	f__Rhodocyclaceae	g__KD1-23	s__
K00371	OS.3	1082846	1	0.333333333	0.333333333	0.00021921	2.48E-05	k__Bacteria	p__Actinobacteria	c__Actinobacteria	o__Actinomycetales	f__Streptomycetaceae	g__Streptomyces	s__
K00371	OS.3	305551	1	8	8	0.005261048	0.000595057	k__Bacteria	p__Actinobacteria	c__Actinobacteria	o__Actinomycetales	f__	g__	s__
K00371	OS.3	354193	1	0.2	0.2	0.000131526	1.49E-05	k__Bacteria	p__Firmicutes	c__Clostridia	o__Clostridiales	f__Veillonellaceae	g__	s__
K00371	OS.3	806333	1	0.5	0.5	0.000328816	3.72E-05	k__Bacteria	p__Actinobacteria	c__Actinobacteria	o__Actinomycetales	f__Mycobacteriaceae	g__Mycobacterium	s__
K00371	OS.3	219551	1	0.333333333	0.333333333	0.00021921	2.48E-05	k__Bacteria	p__Proteobacteria	c__Betaproteobacteria	o__	f__	g__	s__
K00371	OS.3	648242	1	1	1	0.000657631	7.44E-05	k__Bacteria	p__Proteobacteria	c__Gammaproteobacteria	o__Chromatiales	f__Ectothiorhodospiraceae	g__Halorhodospira	s__
K00371	OS.3	719335	1	1	1	0.000657631	7.44E-05	k__Bacteria	p__Actinobacteria	c__Actinobacteria	o__Actinomycetales	f__	g__	s__
K00371	OS.3	191698	1	1	1	0.000657631	7.44E-05	k__Bacteria	p__Actinobacteria	c__Actinobacteria	o__Actinomycetales	f__Mycobacteriaceae	g__Mycobacterium	s__
K00371	OS.3	1542689	1	0.5	0.5	0.000328816	3.72E-05	k__Bacteria	p__Chloroflexi	c__Anaerolineae	o__envOPS12	f__	g__	s__
K00371	OS.3	391340	1	0.666666667	0.666666667	0.000438421	4.96E-05	k__Bacteria	p__Proteobacteria	c__Betaproteobacteria	o__Rhodocyclales	f__Rhodocyclaceae	g__Dechloromonas	s__fungiphilus
K00371	OS.3	943989	1	0.2	0.2	0.000131526	1.49E-05	k__Bacteria	p__Firmicutes	c__Bacilli	o__Bacillales	f__Staphylococcaceae	g__Salinicoccus	s__
K00371	OS.3	584580	1	2.333333333	2.333333333	0.001534472	0.000173558	k__Bacteria	p__Proteobacteria	c__Betaproteobacteria	o__Burkholderiales	f__Comamonadaceae	g__Hydrogenophaga	s__
K00371	OS.3	4352292	1	9	9	0.005918679	0.000669439	k__Bacteria	p__Planctomycetes	c__Phycisphaerae	o__WD2101	f__	g__	s__
K00371	OS.3	3078469	1	1.333333333	1.333333333	0.000876841	9.92E-05	k__Bacteria	p__Proteobacteria	c__Betaproteobacteria	o__	f__	g__	s__
K00371	OS.3	817135	1	14	14	0.009206834	0.001041349	k__Bacteria	p__Proteobacteria	c__Deltaproteobacteria	o__Desulfovibrionales	f__Desulfovibrionaceae	g__Desulfovibrio	s__
K00371	OS.3	810486	1	4	4	0.002630524	0.000297528	k__Bacteria	p__Proteobacteria	c__Betaproteobacteria	o__SC-I-84	f__	g__	s__
K00371	IA.1	561640	1	8.25	8.25	0.00738979	0.000613652	k__Bacteria	p__Proteobacteria	c__Betaproteobacteria	o__Burkholderiales	f__Alcaligenaceae	g__	s__
K00371	IA.1	4128584	1	1	1	0.000895732	7.44E-05	k__Bacteria	p__Planctomycetes	c__Phycisphaerae	o__WD2101	f__	g__	s__
K00371	IA.1	562114	1	3	3	0.002687196	0.000223146	k__Bacteria	p__Proteobacteria	c__Alphaproteobacteria	o__Rhodobacterales	f__Rhodobacteraceae	g__	s__
K00371	IA.1	901893	1	17.5	17.5	0.015675313	0.001301686	k__Bacteria	p__Actinobacteria	c__Actinobacteria	o__Actinomycetales	f__	g__	s__
K00371	IA.1	1033426	1	0.5	0.5	0.000447866	3.72E-05	k__Bacteria	p__Actinobacteria	c__Actinobacteria	o__Actinomycetales	f__Nocardioidaceae	g__Nocardioides	s__
K00371	IA.1	104281	1	0.5	0.5	0.000447866	3.72E-05	k__Bacteria	p__Proteobacteria	c__Betaproteobacteria	o__Burkholderiales	f__Comamonadaceae	g__	s__
K00371	IA.1	273242	1	2.5	2.5	0.00223933	0.000185955	k__Bacteria	p__Proteobacteria	c__Deltaproteobacteria	o__Syntrophobacterales	f__Syntrophaceae	g__Desulfobacca	s__
K00371	IA.1	4413525	1	0.5	0.5	0.000447866	3.72E-05	k__Bacteria	p__Actinobacteria	c__Actinobacteria	o__Actinomycetales	f__Nocardioidaceae	g__Nocardioides	s__
K00371	IA.1	686569	1	1.333333333	1.333333333	0.00119431	9.92E-05	k__Bacteria	p__Proteobacteria	c__Betaproteobacteria	o__SC-I-84	f__	g__	s__
K00371	IA.1	969149	1	1	1	0.000895732	7.44E-05	k__Bacteria	p__Proteobacteria	c__Gammaproteobacteria	o__Enterobacteriales	f__Enterobacteriaceae	g__Citrobacter	s__
K00371	IA.1	829745	1	1.666666667	1.666666667	0.001492887	0.00012397	k__Bacteria	p__Proteobacteria	c__Betaproteobacteria	o__Burkholderiales	f__Comamonadaceae	g__	s__
K00371	IA.1	817013	2	0.6	1.2	0.001074879	8.93E-05	k__Bacteria	p__Actinobacteria	c__Actinobacteria	o__Actinomycetales	f__Thermomonosporaceae	g__Actinomadura	s__vinacea
K00371	IA.1	143178	1	0.1	0.1	8.96E-05	7.44E-06	k__Bacteria	p__Firmicutes	c__Bacilli	o__Bacillales	f__Paenibacillaceae	g__Paenibacillus	s__
K00371	IA.1	822860	1	0.4	0.4	0.000358293	2.98E-05	k__Bacteria	p__Proteobacteria	c__Alphaproteobacteria	o__Kiloniellales	f__	g__	s__
K00371	IA.1	3319380	1	0.5	0.5	0.000447866	3.72E-05	k__Bacteria	p__Actinobacteria	c__Actinobacteria	o__Actinomycetales	f__Nocardioidaceae	g__	s__
K00371	IA.1	569971	1	0.333333333	0.333333333	0.000298577	2.48E-05	k__Bacteria	p__Proteobacteria	c__Betaproteobacteria	o__IS-44	f__	g__	s__
K00371	IA.1	4323379	1	0.25	0.25	0.000223933	1.86E-05	k__Bacteria	p__Proteobacteria	c__Betaproteobacteria	o__Burkholderiales	f__Alcaligenaceae	g__	s__
K00371	IA.1	840041	2	0.333333333	0.666666667	0.000597155	4.96E-05	k__Bacteria	p__Proteobacteria	c__Gammaproteobacteria	o__Methylococcales	f__Crenotrichaceae	g__Crenothrix	s__
K00371	IA.1	869526	1	3	3	0.002687196	0.000223146	k__Bacteria	p__Proteobacteria	c__Betaproteobacteria	o__Rhodocyclales	f__Rhodocyclaceae	g__Dechloromonas	s__
K00371	IA.1	934557	1	11	11	0.009853054	0.000818203	k__Bacteria	p__Chloroflexi	c__Anaerolineae	o__Caldilineales	f__Caldilineaceae	g__	s__
K00371	IA.1	239057	1	1.5	1.5	0.001343598	0.000111573	k__Bacteria	p__Actinobacteria	c__MB-A2-108	o__0319-7L14	f__	g__	s__
K00371	IA.1	558915	1	5.25	5.25	0.004702594	0.000390506	k__Bacteria	p__Proteobacteria	c__Betaproteobacteria	o__Burkholderiales	f__Burkholderiaceae	g__	s__
K00371	IA.1	857776	1	6	6	0.005374393	0.000446292	k__Bacteria	p__Planctomycetes	c__Phycisphaerae	o__WD2101	f__	g__	s__
K00371	IA.1	733046	1	0.5	0.5	0.000447866	3.72E-05	k__Bacteria	p__Proteobacteria	c__Deltaproteobacteria	o__Myxococcales	f__	g__	s__
K00371	IA.1	552734	1	4.5	4.5	0.004030795	0.000334719	k__Bacteria	p__Proteobacteria	c__Deltaproteobacteria	o__	f__	g__	s__
K00371	IA.1	1105514	1	20.66666667	20.66666667	0.018511798	0.001537229	k__Bacteria	p__Proteobacteria	c__Betaproteobacteria	o__Rhodocyclales	f__Rhodocyclaceae	g__Dechloromonas	s__
K00371	IA.1	883057	1	0.333333333	0.333333333	0.000298577	2.48E-05	k__Bacteria	p__Actinobacteria	c__Actinobacteria	o__Actinomycetales	f__Cellulomonadaceae	g__Demequina	s__
K00371	IA.1	593511	1	0.333333333	0.333333333	0.000298577	2.48E-05	k__Bacteria	p__Proteobacteria	c__Betaproteobacteria	o__Ellin6067	f__	g__	s__
K00371	IA.1	647775	1	4	4	0.003582929	0.000297528	k__Bacteria	p__Proteobacteria	c__Betaproteobacteria	o__Burkholderiales	f__Comamonadaceae	g__	s__
K00371	IA.1	559099	1	0.333333333	0.333333333	0.000298577	2.48E-05	k__Bacteria	p__Proteobacteria	c__Betaproteobacteria	o__Rhodocyclales	f__Rhodocyclaceae	g__Propionivibrio	s__
K00371	IA.1	135762	1	1	1	0.000895732	7.44E-05	k__Bacteria	p__Planctomycetes	c__Phycisphaerae	o__Phycisphaerales	f__	g__	s__
K00371	IA.1	196934	1	0.25	0.25	0.000223933	1.86E-05	k__Bacteria	p__Proteobacteria	c__Gammaproteobacteria	o__Pseudomonadales	f__Pseudomonadaceae	g__	s__
K00371	IA.1	150612	1	7.5	7.5	0.006717991	0.000557865	k__Bacteria	p__Proteobacteria	c__Deltaproteobacteria	o__	f__	g__	s__
K00371	IA.1	377546	1	3	3	0.002687196	0.000223146	k__Bacteria	p__Proteobacteria	c__Alphaproteobacteria	o__Caulobacterales	f__Caulobacteraceae	g__	s__
K00371	IA.1	307161	1	2.333333333	2.333333333	0.002090042	0.000173558	k__Bacteria	p__Proteobacteria	c__Betaproteobacteria	o__	f__	g__	s__
K00371	IA.1	775178	1	1.5	1.5	0.001343598	0.000111573	k__Bacteria	p__Proteobacteria	c__Alphaproteobacteria	o__Rhodobacterales	f__Hyphomonadaceae	g__	s__
K00371	IA.1	944600	1	3	3	0.002687196	0.000223146	k__Bacteria	p__Actinobacteria	c__Actinobacteria	o__Actinomycetales	f__Nocardioidaceae	g__	s__
K00371	IA.1	809245	1	0.5	0.5	0.000447866	3.72E-05	k__Bacteria	p__Chloroflexi	c__Anaerolineae	o__Caldilineales	f__Caldilineaceae	g__Caldilinea	s__
K00371	IA.1	1123249	1	0.666666667	0.666666667	0.000597155	4.96E-05	k__Bacteria	p__Proteobacteria	c__Betaproteobacteria	o__SC-I-84	f__	g__	s__
K00371	IA.1	331474	1	0.333333333	0.333333333	0.000298577	2.48E-05	k__Bacteria	p__Proteobacteria	c__Betaproteobacteria	o__Hydrogenophilales	f__Hydrogenophilaceae	g__Thiobacillus	s__
K00371	IA.1	285497	1	11	11	0.009853054	0.000818203	k__Bacteria	p__Proteobacteria	c__Alphaproteobacteria	o__Caulobacterales	f__Caulobacteraceae	g__	s__
K00371	IA.1	90530	1	1	1	0.000895732	7.44E-05	k__Bacteria	p__Chloroflexi	c__Anaerolineae	o__Anaerolineales	f__Anaerolinaceae	g__SHD-14	s__
K00371	IA.1	4309132	1	0.2	0.2	0.000179146	1.49E-05	k__Bacteria	p__Firmicutes	c__Clostridia	o__Clostridiales	f__Veillonellaceae	g__	s__
K00371	IA.1	585063	1	8	8	0.007165857	0.000595057	k__Bacteria	p__Actinobacteria	c__Actinobacteria	o__Actinomycetales	f__	g__	s__
K00371	IA.1	4473304	1	1	1	0.000895732	7.44E-05	k__Bacteria	p__Proteobacteria	c__Alphaproteobacteria	o__Rhodobacterales	f__Hyphomonadaceae	g__	s__
K00371	IA.1	667312	1	0.5	0.5	0.000447866	3.72E-05	k__Bacteria	p__Actinobacteria	c__Actinobacteria	o__Actinomycetales	f__	g__	s__
K00371	IA.1	1136762	1	0.333333333	0.333333333	0.000298577	2.48E-05	k__Bacteria	p__Actinobacteria	c__Actinobacteria	o__Actinomycetales	f__Pseudonocardiaceae	g__Pseudonocardia	s__
K00371	IA.1	547362	1	1	1	0.000895732	7.44E-05	k__Bacteria	p__Proteobacteria	c__Betaproteobacteria	o__Hydrogenophilales	f__Hydrogenophilaceae	g__Thiobacillus	s__
K00371	IA.1	825276	1	26.33333333	26.33333333	0.023587613	0.001958728	k__Bacteria	p__Proteobacteria	c__Betaproteobacteria	o__SC-I-84	f__	g__	s__
K00371	IA.1	837424	1	9	9	0.008061589	0.000669439	k__Bacteria	p__Proteobacteria	c__Alphaproteobacteria	o__Rhodobacterales	f__Hyphomonadaceae	g__	s__
K00371	IA.1	531901	1	1	1	0.000895732	7.44E-05	k__Bacteria	p__Proteobacteria	c__Betaproteobacteria	o__Rhodocyclales	f__Rhodocyclaceae	g__	s__
K00371	IA.1	415655	1	0.25	0.25	0.000223933	1.86E-05	k__Bacteria	p__Proteobacteria	c__Gammaproteobacteria	o__Chromatiales	f__	g__	s__
K00371	IA.1	1068902	1	1.5	1.5	0.001343598	0.000111573	k__Bacteria	p__Actinobacteria	c__Actinobacteria	o__Actinomycetales	f__Nocardioidaceae	g__Aeromicrobium	s__
K00371	IA.1	589360	4	1.333333333	5.333333333	0.004777238	0.000396704	k__Bacteria	p__Proteobacteria	c__Gammaproteobacteria	o__Methylococcales	f__Crenotrichaceae	g__Crenothrix	s__
K00371	IA.1	350760	1	1.5	1.5	0.001343598	0.000111573	k__Bacteria	p__Proteobacteria	c__Alphaproteobacteria	o__Rhizobiales	f__Xanthobacteraceae	g__	s__
K00371	IA.1	1081815	1	1.5	1.5	0.001343598	0.000111573	k__Bacteria	p__Actinobacteria	c__Actinobacteria	o__Actinomycetales	f__Micrococcaceae	g__	s__
K00371	IA.1	3814518	1	78	78	0.069867108	0.005801801	k__Bacteria	p__Chloroflexi	c__Anaerolineae	o__Caldilineales	f__Caldilineaceae	g__	s__
K00371	IA.1	846104	1	0.666666667	0.666666667	0.000597155	4.96E-05	k__Bacteria	p__Proteobacteria	c__Betaproteobacteria	o__Burkholderiales	f__Comamonadaceae	g__Diaphorobacter	s__
K00371	IA.1	153594	1	8.5	8.5	0.007613723	0.000632248	k__Bacteria	p__Actinobacteria	c__Actinobacteria	o__Actinomycetales	f__	g__	s__
K00371	IA.1	149268	1	0.333333333	0.333333333	0.000298577	2.48E-05	k__Bacteria	p__Proteobacteria	c__Betaproteobacteria	o__Rhodocyclales	f__Rhodocyclaceae	g__	s__
K00371	IA.1	581409	1	0.666666667	0.666666667	0.000597155	4.96E-05	k__Bacteria	p__Proteobacteria	c__Betaproteobacteria	o__Burkholderiales	f__Oxalobacteraceae	g__	s__
K00371	IA.1	310049	1	2	2	0.001791464	0.000148764	k__Bacteria	p__Proteobacteria	c__Alphaproteobacteria	o__Rhodobacterales	f__Rhodobacteraceae	g__	s__
K00371	IA.1	1106617	1	1	1	0.000895732	7.44E-05	k__Bacteria	p__Proteobacteria	c__Betaproteobacteria	o__Burkholderiales	f__Comamonadaceae	g__	s__
K00371	IA.1	579550	1	1	1	0.000895732	7.44E-05	k__Bacteria	p__Proteobacteria	c__Deltaproteobacteria	o__Syntrophobacterales	f__Syntrophaceae	g__Desulfomonile	s__
K00371	IA.1	754285	1	4	4	0.003582929	0.000297528	k__Bacteria	p__Proteobacteria	c__Betaproteobacteria	o__	f__	g__	s__
K00371	IA.1	843307	1	0.5	0.5	0.000447866	3.72E-05	k__Bacteria	p__Proteobacteria	c__Betaproteobacteria	o__Burkholderiales	f__Comamonadaceae	g__	s__
K00371	IA.1	592014	1	0.333333333	0.333333333	0.000298577	2.48E-05	k__Bacteria	p__Proteobacteria	c__Betaproteobacteria	o__SC-I-84	f__	g__	s__
K00371	IA.1	365866	1	0.666666667	0.666666667	0.000597155	4.96E-05	k__Bacteria	p__Proteobacteria	c__Betaproteobacteria	o__Rhodocyclales	f__Rhodocyclaceae	g__	s__
K00371	IA.1	885496	1	0.5	0.5	0.000447866	3.72E-05	k__Bacteria	p__Actinobacteria	c__Actinobacteria	o__Actinomycetales	f__Intrasporangiaceae	g__	s__
K00371	IA.1	704831	1	0.2	0.2	0.000179146	1.49E-05	k__Bacteria	p__Proteobacteria	c__Alphaproteobacteria	o__Kiloniellales	f__	g__	s__
K00371	IA.1	706547	1	0.333333333	0.333333333	0.000298577	2.48E-05	k__Bacteria	p__Proteobacteria	c__Betaproteobacteria	o__Rhodocyclales	f__Rhodocyclaceae	g__	s__
K00371	IA.1	4425688	1	2.5	2.5	0.00223933	0.000185955	k__Bacteria	p__Proteobacteria	c__Alphaproteobacteria	o__Rhizobiales	f__Xanthobacteraceae	g__	s__
K00371	IA.1	891054	1	1.4	1.4	0.001254025	0.000104135	k__Bacteria	p__Proteobacteria	c__Gammaproteobacteria	o__Pseudomonadales	f__Moraxellaceae	g__Acinetobacter	s__
K00371	IA.1	278130	1	0.2	0.2	0.000179146	1.49E-05	k__Bacteria	p__Proteobacteria	c__Gammaproteobacteria	o__	f__	g__	s__
K00371	IA.1	565604	1	0.5	0.5	0.000447866	3.72E-05	k__Bacteria	p__Proteobacteria	c__Deltaproteobacteria	o__Myxococcales	f__	g__	s__
K00371	IA.1	524932	1	0.5	0.5	0.000447866	3.72E-05	k__Bacteria	p__Proteobacteria	c__Alphaproteobacteria	o__Rhodobacterales	f__Rhodobacteraceae	g__Amaricoccus	s__
K00371	IA.1	179040	1	0.1	0.1	8.96E-05	7.44E-06	k__Bacteria	p__Firmicutes	c__Bacilli	o__Bacillales	f__Paenibacillaceae	g__Paenibacillus	s__
K00371	IA.1	1144575	1	0.5	0.5	0.000447866	3.72E-05	k__Bacteria	p__Proteobacteria	c__Deltaproteobacteria	o__Myxococcales	f__	g__	s__
K00371	IA.1	803674	1	0.1	0.1	8.96E-05	7.44E-06	k__Bacteria	p__Firmicutes	c__Bacilli	o__Bacillales	f__Paenibacillaceae	g__Paenibacillus	s__
K00371	IA.1	1034378	1	1	1	0.000895732	7.44E-05	k__Bacteria	p__Actinobacteria	c__Actinobacteria	o__Actinomycetales	f__	g__	s__
K00371	IA.1	697479	1	0.333333333	0.333333333	0.000298577	2.48E-05	k__Bacteria	p__Proteobacteria	c__Betaproteobacteria	o__Burkholderiales	f__Comamonadaceae	g__Tepidimonas	s__
K00371	IA.1	990901	1	1	1	0.000895732	7.44E-05	k__Bacteria	p__Planctomycetes	c__Phycisphaerae	o__Phycisphaerales	f__	g__	s__
K00371	IA.1	846710	1	3	3	0.002687196	0.000223146	k__Bacteria	p__Proteobacteria	c__Betaproteobacteria	o__Burkholderiales	f__Comamonadaceae	g__	s__
K00371	IA.1	819002	1	2	2	0.001791464	0.000148764	k__Bacteria	p__Actinobacteria	c__Actinobacteria	o__Actinomycetales	f__	g__	s__
K00371	IA.1	241823	1	1	1	0.000895732	7.44E-05	k__Bacteria	p__Planctomycetes	c__Phycisphaerae	o__Phycisphaerales	f__	g__	s__
K00371	IA.1	529644	1	0.333333333	0.333333333	0.000298577	2.48E-05	k__Bacteria	p__Proteobacteria	c__Betaproteobacteria	o__SC-I-84	f__	g__	s__
K00371	IA.1	821292	1	1	1	0.000895732	7.44E-05	k__Bacteria	p__Actinobacteria	c__Actinobacteria	o__Actinomycetales	f__Gordoniaceae	g__Gordonia	s__
K00371	IA.1	4383956	1	0.333333333	0.333333333	0.000298577	2.48E-05	k__Bacteria	p__Proteobacteria	c__Betaproteobacteria	o__	f__	g__	s__
K00371	IA.1	166076	1	0.5	0.5	0.000447866	3.72E-05	k__Bacteria	p__Actinobacteria	c__Rubrobacteria	o__Rubrobacterales	f__Rubrobacteraceae	g__Rubrobacter	s__
K00371	IA.1	568643	1	2.5	2.5	0.00223933	0.000185955	k__Bacteria	p__Actinobacteria	c__Actinobacteria	o__Actinomycetales	f__	g__	s__
K00371	IA.1	546165	1	0.666666667	0.666666667	0.000597155	4.96E-05	k__Bacteria	p__Proteobacteria	c__Betaproteobacteria	o__Burkholderiales	f__Comamonadaceae	g__Hydrogenophaga	s__
K00371	IA.1	582558	1	0.333333333	0.333333333	0.000298577	2.48E-05	k__Bacteria	p__Proteobacteria	c__Epsilonproteobacteria	o__Campylobacterales	f__Helicobacteraceae	g__Sulfuricurvum	s__kujiense
K00371	IA.1	2767778	1	1.333333333	1.333333333	0.00119431	9.92E-05	k__Bacteria	p__Proteobacteria	c__Betaproteobacteria	o__SC-I-84	f__	g__	s__
K00371	IA.1	698517	1	0.333333333	0.333333333	0.000298577	2.48E-05	k__Bacteria	p__Proteobacteria	c__Betaproteobacteria	o__Ellin6067	f__	g__	s__
K00371	IA.1	268764	1	4	4	0.003582929	0.000297528	k__Bacteria	p__Proteobacteria	c__Deltaproteobacteria	o__Syntrophobacterales	f__Syntrophaceae	g__Desulfobacca	s__
K00371	IA.1	71617	1	0.5	0.5	0.000447866	3.72E-05	k__Bacteria	p__Chloroflexi	c__Anaerolineae	o__SBR1031	f__A4b	g__	s__
K00371	IA.1	3392648	1	0.333333333	0.333333333	0.000298577	2.48E-05	k__Bacteria	p__Proteobacteria	c__Betaproteobacteria	o__Rhodocyclales	f__Rhodocyclaceae	g__Dok59	s__
K00371	IA.1	516890	1	0.333333333	0.333333333	0.000298577	2.48E-05	k__Bacteria	p__Proteobacteria	c__Gammaproteobacteria	o__Methylococcales	f__	g__	s__
K00371	IA.1	731014	1	0.333333333	0.333333333	0.000298577	2.48E-05	k__Bacteria	p__Actinobacteria	c__Actinobacteria	o__Actinomycetales	f__Micromonosporaceae	g__Pilimelia	s__
K00371	IA.1	360936	1	0.125	0.125	0.000111967	9.30E-06	k__Bacteria	p__Firmicutes	c__Bacilli	o__Bacillales	f__Bacillaceae	g__Bacillus	s__
K00371	IA.1	4397593	1	0.5	0.5	0.000447866	3.72E-05	k__Bacteria	p__Actinobacteria	c__Rubrobacteria	o__Rubrobacterales	f__Rubrobacteraceae	g__Rubrobacter	s__
K00371	IA.1	708255	1	1.2	1.2	0.001074879	8.93E-05	k__Bacteria	p__Firmicutes	c__Bacilli	o__Bacillales	f__Alicyclobacillaceae	g__Alicyclobacillus	s__
K00371	IA.1	593751	1	20	20	0.017914643	0.001487641	k__Bacteria	p__Proteobacteria	c__Betaproteobacteria	o__SC-I-84	f__	g__	s__
K00371	IA.1	589946	1	6.5	6.5	0.005822259	0.000483483	k__Bacteria	p__Proteobacteria	c__Alphaproteobacteria	o__Rhodobacterales	f__Hyphomonadaceae	g__	s__
K00371	IA.1	825452	1	0.2	0.2	0.000179146	1.49E-05	k__Bacteria	p__Proteobacteria	c__Alphaproteobacteria	o__Rhodospirillales	f__	g__	s__
K00371	IA.1	982282	1	2	2	0.001791464	0.000148764	k__Bacteria	p__Planctomycetes	c__Phycisphaerae	o__WD2101	f__	g__	s__
K00371	IA.1	111797	1	3.5	3.5	0.003135063	0.000260337	k__Bacteria	p__Proteobacteria	c__Alphaproteobacteria	o__Rhodobacterales	f__Hyphomonadaceae	g__	s__
K00371	IA.1	814183	1	1.666666667	1.666666667	0.001492887	0.00012397	k__Bacteria	p__Proteobacteria	c__Betaproteobacteria	o__Ellin6067	f__	g__	s__
K00371	IA.1	553697	1	0.1	0.1	8.96E-05	7.44E-06	k__Bacteria	p__Firmicutes	c__Bacilli	o__Bacillales	f__Paenibacillaceae	g__Paenibacillus	s__
K00371	IA.1	286878	1	1	1	0.000895732	7.44E-05	k__Bacteria	p__Actinobacteria	c__Actinobacteria	o__	f__	g__	s__
K00371	IA.1	957166	1	2.25	2.25	0.002015397	0.00016736	k__Bacteria	p__Proteobacteria	c__Betaproteobacteria	o__Burkholderiales	f__Comamonadaceae	g__	s__
K00371	IA.1	1116545	1	0.5	0.5	0.000447866	3.72E-05	k__Bacteria	p__Chloroflexi	c__Anaerolineae	o__Caldilineales	f__Caldilineaceae	g__	s__
K00371	IA.1	2653325	1	2.5	2.5	0.00223933	0.000185955	k__Bacteria	p__Chloroflexi	c__Anaerolineae	o__SBR1031	f__SHA-31	g__	s__
K00371	IA.1	532139	1	0.666666667	0.666666667	0.000597155	4.96E-05	k__Bacteria	p__Proteobacteria	c__Betaproteobacteria	o__MND1	f__	g__	s__
K00371	IA.1	850135	1	1	1	0.000895732	7.44E-05	k__Bacteria	p__Proteobacteria	c__Betaproteobacteria	o__Burkholderiales	f__Comamonadaceae	g__	s__
K00371	IA.1	658233	2	0.333333333	0.666666667	0.000597155	4.96E-05	k__Bacteria	p__Proteobacteria	c__Gammaproteobacteria	o__Methylococcales	f__Crenotrichaceae	g__Crenothrix	s__
K00371	IA.1	812500	1	3	3	0.002687196	0.000223146	k__Bacteria	p__Planctomycetes	c__C6	o__d113	f__	g__	s__
K00371	IA.1	580869	1	3	3	0.002687196	0.000223146	k__Bacteria	p__Proteobacteria	c__Deltaproteobacteria	o__Syntrophobacterales	f__Syntrophaceae	g__Desulfomonile	s__
K00371	IA.1	3760221	1	0.2	0.2	0.000179146	1.49E-05	k__Bacteria	p__Firmicutes	c__Bacilli	o__Bacillales	f__Alicyclobacillaceae	g__	s__
K00371	IA.1	818239	1	0.333333333	0.333333333	0.000298577	2.48E-05	k__Bacteria	p__Proteobacteria	c__Betaproteobacteria	o__Rhodocyclales	f__Rhodocyclaceae	g__	s__
K00371	IA.1	734999	1	1	1	0.000895732	7.44E-05	k__Bacteria	p__Proteobacteria	c__Gammaproteobacteria	o__Thiotrichales	f__Thiotrichaceae	g__Thiothrix	s__
K00371	IA.1	244727	1	3	3	0.002687196	0.000223146	k__Bacteria	p__Proteobacteria	c__Betaproteobacteria	o__Burkholderiales	f__Comamonadaceae	g__	s__
K00371	IA.1	714231	1	0.5	0.5	0.000447866	3.72E-05	k__Bacteria	p__Proteobacteria	c__Gammaproteobacteria	o__Xanthomonadales	f__Xanthomonadaceae	g__Rhodanobacter	s__
K00371	IA.1	3025389	1	0.333333333	0.333333333	0.000298577	2.48E-05	k__Bacteria	p__Proteobacteria	c__Betaproteobacteria	o__Burkholderiales	f__Comamonadaceae	g__Hydrogenophaga	s__
K00371	IA.1	822006	1	1	1	0.000895732	7.44E-05	k__Bacteria	p__Planctomycetes	c__Phycisphaerae	o__WD2101	f__	g__	s__
K00371	IA.1	549206	1	4	4	0.003582929	0.000297528	k__Bacteria	p__Planctomycetes	c__Phycisphaerae	o__Pla1	f__	g__	s__
K00371	IA.1	1072801	1	0.5	0.5	0.000447866	3.72E-05	k__Bacteria	p__Actinobacteria	c__Actinobacteria	o__Actinomycetales	f__	g__	s__
K00371	IA.1	540746	1	23	23	0.02060184	0.001710788	k__Bacteria	p__Proteobacteria	c__Betaproteobacteria	o__Rhodocyclales	f__Rhodocyclaceae	g__Dechloromonas	s__
K00371	IA.1	955576	1	0.2	0.2	0.000179146	1.49E-05	k__Bacteria	p__Proteobacteria	c__Alphaproteobacteria	o__Rhodospirillales	f__	g__	s__
K00371	IA.1	569728	1	0.2	0.2	0.000179146	1.49E-05	k__Bacteria	p__Firmicutes	c__Bacilli	o__Bacillales	f__Paenibacillaceae	g__Paenibacillus	s__
K00371	IA.1	838180	1	4	4	0.003582929	0.000297528	k__Bacteria	p__Proteobacteria	c__Alphaproteobacteria	o__Rhodobacterales	f__Hyphomonadaceae	g__	s__
K00371	IA.1	1084417	1	0.25	0.25	0.000223933	1.86E-05	k__Bacteria	p__Proteobacteria	c__Betaproteobacteria	o__Burkholderiales	f__Burkholderiaceae	g__Lautropia	s__
K00371	IA.1	4305725	1	10	10	0.008957322	0.000743821	k__Bacteria	p__Planctomycetes	c__Phycisphaerae	o__Pla1	f__	g__	s__
K00371	IA.1	511649	1	2	2	0.001791464	0.000148764	k__Bacteria	p__Proteobacteria	c__Betaproteobacteria	o__Rhodocyclales	f__Rhodocyclaceae	g__Z-35	s__
K00371	IA.1	1063513	1	1.5	1.5	0.001343598	0.000111573	k__Bacteria	p__Actinobacteria	c__Actinobacteria	o__Actinomycetales	f__Nocardioidaceae	g__	s__
K00371	IA.1	1047075	1	2.5	2.5	0.00223933	0.000185955	k__Bacteria	p__Actinobacteria	c__Actinobacteria	o__Actinomycetales	f__Nocardioidaceae	g__	s__
K00371	IA.1	1105574	1	0.666666667	0.666666667	0.000597155	4.96E-05	k__Bacteria	p__Proteobacteria	c__Betaproteobacteria	o__Burkholderiales	f__Oxalobacteraceae	g__	s__
K00371	IA.1	532125	1	0.5	0.5	0.000447866	3.72E-05	k__Bacteria	p__Chloroflexi	c__Anaerolineae	o__Caldilineales	f__Caldilineaceae	g__	s__
K00371	IA.1	586655	1	13.5	13.5	0.012092384	0.001004158	k__Bacteria	p__Proteobacteria	c__Deltaproteobacteria	o__Desulfuromonadales	f__Geobacteraceae	g__Geobacter	s__lovleyi
K00371	IA.1	3951715	1	5.5	5.5	0.004926527	0.000409101	k__Bacteria	p__Actinobacteria	c__Actinobacteria	o__Actinomycetales	f__	g__	s__
K00371	IA.1	694781	1	0.333333333	0.333333333	0.000298577	2.48E-05	k__Bacteria	p__Proteobacteria	c__Betaproteobacteria	o__MND1	f__	g__	s__
K00371	IA.1	423327	1	0.333333333	0.333333333	0.000298577	2.48E-05	k__Bacteria	p__Proteobacteria	c__Betaproteobacteria	o__Burkholderiales	f__Alcaligenaceae	g__Achromobacter	s__
K00371	IA.1	558264	1	1.333333333	1.333333333	0.00119431	9.92E-05	k__Bacteria	p__Proteobacteria	c__Betaproteobacteria	o__Burkholderiales	f__Alcaligenaceae	g__Achromobacter	s__
K00371	IA.1	588520	1	0.333333333	0.333333333	0.000298577	2.48E-05	k__Bacteria	p__Proteobacteria	c__Betaproteobacteria	o__	f__	g__	s__
K00371	IA.1	1116881	1	1	1	0.000895732	7.44E-05	k__Bacteria	p__Proteobacteria	c__Alphaproteobacteria	o__Rhodobacterales	f__Hyphomonadaceae	g__	s__
K00371	IA.1	578293	1	0.333333333	0.333333333	0.000298577	2.48E-05	k__Bacteria	p__Proteobacteria	c__Betaproteobacteria	o__Ellin6067	f__	g__	s__
K00371	IA.1	575241	1	0.5	0.5	0.000447866	3.72E-05	k__Bacteria	p__Proteobacteria	c__Alphaproteobacteria	o__Rhodobacterales	f__Hyphomonadaceae	g__	s__
K00371	IA.1	1108282	1	0.4	0.4	0.000358293	2.98E-05	k__Bacteria	p__Firmicutes	c__Bacilli	o__Bacillales	f__Bacillaceae	g__	s__
K00371	IA.1	546434	1	0.5	0.5	0.000447866	3.72E-05	k__Bacteria	p__Proteobacteria	c__Betaproteobacteria	o__Burkholderiales	f__Burkholderiaceae	g__	s__
K00371	IA.1	849585	1	13.5	13.5	0.012092384	0.001004158	k__Bacteria	p__Actinobacteria	c__Thermoleophilia	o__Solirubrobacterales	f__	g__	s__
K00371	IA.1	143650	1	0.5	0.5	0.000447866	3.72E-05	k__Bacteria	p__Chloroflexi	c__Anaerolineae	o__Anaerolineales	f__Anaerolinaceae	g__	s__
K00371	IA.1	644991	1	0.1	0.1	8.96E-05	7.44E-06	k__Bacteria	p__Firmicutes	c__Bacilli	o__Bacillales	f__Paenibacillaceae	g__Paenibacillus	s__
K00371	IA.1	813429	1	1	1	0.000895732	7.44E-05	k__Bacteria	p__Planctomycetes	c__Phycisphaerae	o__WD2101	f__	g__	s__
K00371	IA.1	240331	1	0.333333333	0.333333333	0.000298577	2.48E-05	k__Bacteria	p__Proteobacteria	c__Betaproteobacteria	o__Hydrogenophilales	f__Hydrogenophilaceae	g__Thiobacillus	s__
K00371	IA.1	662645	2	0.2	0.4	0.000358293	2.98E-05	k__Bacteria	p__Actinobacteria	c__Actinobacteria	o__Actinomycetales	f__Streptosporangiaceae	g__	s__
K00371	IA.1	941523	1	0.2	0.2	0.000179146	1.49E-05	k__Bacteria	p__Firmicutes	c__Bacilli	o__Bacillales	f__Staphylococcaceae	g__Macrococcus	s__caseolyticus
K00371	IA.1	1108275	1	2	2	0.001791464	0.000148764	k__Bacteria	p__Proteobacteria	c__Betaproteobacteria	o__Burkholderiales	f__Comamonadaceae	g__Limnohabitans	s__
K00371	IA.1	102470	1	0.5	0.5	0.000447866	3.72E-05	k__Bacteria	p__Proteobacteria	c__Deltaproteobacteria	o__Desulfobacterales	f__Desulfobacteraceae	g__	s__
K00371	IA.1	823723	1	0.5	0.5	0.000447866	3.72E-05	k__Bacteria	p__Chloroflexi	c__Anaerolineae	o__Caldilineales	f__Caldilineaceae	g__	s__
K00371	IA.1	558943	1	1.5	1.5	0.001343598	0.000111573	k__Bacteria	p__Proteobacteria	c__Deltaproteobacteria	o__Syntrophobacterales	f__Syntrophaceae	g__Desulfomonile	s__
K00371	IA.1	114410	1	13	13	0.011644518	0.000966967	k__Bacteria	p__Proteobacteria	c__Betaproteobacteria	o__Burkholderiales	f__Alcaligenaceae	g__	s__
K00371	IA.1	114142	1	0.5	0.5	0.000447866	3.72E-05	k__Bacteria	p__Proteobacteria	c__Deltaproteobacteria	o__Desulfobacterales	f__Desulfobacteraceae	g__	s__
K00371	IA.1	1107335	1	1.8	1.8	0.001612318	0.000133888	k__Bacteria	p__Proteobacteria	c__Gammaproteobacteria	o__Pseudomonadales	f__Moraxellaceae	g__Acinetobacter	s__
K00371	IA.1	545476	1	0.2	0.2	0.000179146	1.49E-05	k__Bacteria	p__Proteobacteria	c__Alphaproteobacteria	o__Kiloniellales	f__	g__	s__
K00371	IA.1	832619	1	0.333333333	0.333333333	0.000298577	2.48E-05	k__Bacteria	p__Proteobacteria	c__Betaproteobacteria	o__SC-I-84	f__	g__	s__
K00371	IA.1	819810	1	0.2	0.2	0.000179146	1.49E-05	k__Bacteria	p__Firmicutes	c__Clostridia	o__Clostridiales	f__Veillonellaceae	g__	s__
K00371	IA.1	941487	1	0.666666667	0.666666667	0.000597155	4.96E-05	k__Bacteria	p__Proteobacteria	c__Betaproteobacteria	o__Burkholderiales	f__Oxalobacteraceae	g__	s__
K00371	IA.1	270775	1	0.5	0.5	0.000447866	3.72E-05	k__Bacteria	p__Chloroflexi	c__Anaerolineae	o__envOPS12	f__	g__	s__
K00371	IA.1	862250	1	30	30	0.026871965	0.002231462	k__Bacteria	p__Planctomycetes	c__Phycisphaerae	o__WD2101	f__	g__	s__
K00371	IA.1	1126544	1	0.333333333	0.333333333	0.000298577	2.48E-05	k__Bacteria	p__Proteobacteria	c__Betaproteobacteria	o__Burkholderiales	f__Alcaligenaceae	g__	s__
K00371	IA.1	678317	1	0.333333333	0.333333333	0.000298577	2.48E-05	k__Bacteria	p__Proteobacteria	c__Betaproteobacteria	o__Rhodocyclales	f__Rhodocyclaceae	g__Z-35	s__
K00371	IA.1	1110281	1	0.5	0.5	0.000447866	3.72E-05	k__Bacteria	p__Proteobacteria	c__Deltaproteobacteria	o__Desulfobacterales	f__Desulfobacteraceae	g__	s__
K00371	IA.1	1049277	1	2	2	0.001791464	0.000148764	k__Bacteria	p__Actinobacteria	c__Actinobacteria	o__Actinomycetales	f__Gordoniaceae	g__Gordonia	s__
K00371	IA.1	583766	1	0.333333333	0.333333333	0.000298577	2.48E-05	k__Bacteria	p__Proteobacteria	c__Betaproteobacteria	o__Burkholderiales	f__Comamonadaceae	g__	s__
K00371	IA.1	138130	1	0.1	0.1	8.96E-05	7.44E-06	k__Bacteria	p__Firmicutes	c__Bacilli	o__Bacillales	f__Paenibacillaceae	g__Paenibacillus	s__
K00371	IA.1	826148	1	0.2	0.2	0.000179146	1.49E-05	k__Bacteria	p__Proteobacteria	c__Gammaproteobacteria	o__Pseudomonadales	f__Moraxellaceae	g__	s__
K00371	IA.1	112733	1	1	1	0.000895732	7.44E-05	k__Bacteria	p__Chloroflexi	c__Anaerolineae	o__Caldilineales	f__Caldilineaceae	g__	s__
K00371	IA.1	850808	1	0.333333333	0.333333333	0.000298577	2.48E-05	k__Bacteria	p__Proteobacteria	c__Betaproteobacteria	o__Hydrogenophilales	f__Hydrogenophilaceae	g__Thiobacillus	s__
K00371	IA.1	1111294	1	0.285714286	0.285714286	0.000255923	2.13E-05	k__Bacteria	p__Proteobacteria	c__Gammaproteobacteria	o__Enterobacteriales	f__Enterobacteriaceae	g__	s__
K00371	IA.1	1144790	1	0.333333333	0.333333333	0.000298577	2.48E-05	k__Bacteria	p__Proteobacteria	c__Betaproteobacteria	o__Rhodocyclales	f__Rhodocyclaceae	g__	s__
K00371	IA.1	1060353	1	0.5	0.5	0.000447866	3.72E-05	k__Bacteria	p__Actinobacteria	c__Thermoleophilia	o__Solirubrobacterales	f__Conexibacteraceae	g__	s__
K00371	IA.1	516593	1	0.5	0.5	0.000447866	3.72E-05	k__Bacteria	p__Actinobacteria	c__Actinobacteria	o__Actinomycetales	f__Nocardioidaceae	g__	s__
K00371	IA.1	1042160	1	6	6	0.005374393	0.000446292	k__Bacteria	p__Actinobacteria	c__Thermoleophilia	o__Solirubrobacterales	f__Patulibacteraceae	g__	s__
K00371	IA.1	755567	1	6	6	0.005374393	0.000446292	k__Bacteria	p__Nitrospirae	c__Nitrospira	o__Nitrospirales	f__[Thermodesulfovibrionaceae]	g__DCE29	s__
K00371	IA.1	793575	1	1	1	0.000895732	7.44E-05	k__Bacteria	p__Proteobacteria	c__Alphaproteobacteria	o__Rhizobiales	f__Hyphomicrobiaceae	g__Hyphomicrobium	s__
K00371	IA.1	549557	1	1	1	0.000895732	7.44E-05	k__Bacteria	p__Actinobacteria	c__Actinobacteria	o__Actinomycetales	f__Nocardioidaceae	g__	s__
K00371	IA.1	953256	1	0.5	0.5	0.000447866	3.72E-05	k__Bacteria	p__Actinobacteria	c__Actinobacteria	o__Actinomycetales	f__Nocardioidaceae	g__Nocardioides	s__plantarum
K00371	IA.1	1122784	1	17	17	0.015227447	0.001264495	k__Bacteria	p__Proteobacteria	c__Betaproteobacteria	o__SC-I-84	f__	g__	s__
K00371	IA.1	231772	1	1	1	0.000895732	7.44E-05	k__Bacteria	p__Chloroflexi	c__Anaerolineae	o__envOPS12	f__	g__	s__
K00371	IA.1	224548	1	1.333333333	1.333333333	0.00119431	9.92E-05	k__Bacteria	p__Proteobacteria	c__Betaproteobacteria	o__SC-I-84	f__	g__	s__
K00371	IA.1	340065	1	0.4	0.4	0.000358293	2.98E-05	k__Bacteria	p__Proteobacteria	c__Alphaproteobacteria	o__Rhodospirillales	f__	g__	s__
K00371	IA.1	974121	1	0.666666667	0.666666667	0.000597155	4.96E-05	k__Bacteria	p__Proteobacteria	c__Gammaproteobacteria	o__Pseudomonadales	f__Pseudomonadaceae	g__Pseudomonas	s__
K00371	IA.1	1133759	1	0.5	0.5	0.000447866	3.72E-05	k__Bacteria	p__Chloroflexi	c__Anaerolineae	o__SBR1031	f__A4b	g__	s__
K00371	IA.1	605671	1	1	1	0.000895732	7.44E-05	k__Bacteria	p__Proteobacteria	c__Betaproteobacteria	o__Ellin6067	f__	g__	s__
K00371	IA.1	2540794	1	0.666666667	0.666666667	0.000597155	4.96E-05	k__Bacteria	p__Proteobacteria	c__Alphaproteobacteria	o__Rhizobiales	f__Xanthobacteraceae	g__Azorhizobium	s__
K00371	IA.1	261264	1	0.5	0.5	0.000447866	3.72E-05	k__Bacteria	p__Actinobacteria	c__Actinobacteria	o__Actinomycetales	f__Nocardioidaceae	g__	s__
K00371	IA.1	815406	1	2.333333333	2.333333333	0.002090042	0.000173558	k__Bacteria	p__Proteobacteria	c__Betaproteobacteria	o__Rhodocyclales	f__Rhodocyclaceae	g__	s__
K00371	IA.1	255281	1	2.666666667	2.666666667	0.002388619	0.000198352	k__Bacteria	p__Proteobacteria	c__Deltaproteobacteria	o__Desulfuromonadales	f__Geobacteraceae	g__Geobacter	s__
K00371	IA.1	949348	1	1.5	1.5	0.001343598	0.000111573	k__Bacteria	p__Chloroflexi	c__Anaerolineae	o__Caldilineales	f__Caldilineaceae	g__	s__
K00371	IA.1	1098655	1	3.25	3.25	0.00291113	0.000241742	k__Bacteria	p__Firmicutes	c__Bacilli	o__Bacillales	f__Bacillaceae	g__Bacillus	s__
K00371	IA.1	2420497	1	0.5	0.5	0.000447866	3.72E-05	k__Bacteria	p__Chloroflexi	c__Anaerolineae	o__DRC31	f__	g__	s__
K00371	IA.1	235519	1	4.333333333	4.333333333	0.003881506	0.000322322	k__Bacteria	p__Proteobacteria	c__Betaproteobacteria	o__SC-I-84	f__	g__	s__
K00371	IA.1	4324288	1	0.2	0.2	0.000179146	1.49E-05	k__Bacteria	p__Firmicutes	c__Bacilli	o__Bacillales	f__Alicyclobacillaceae	g__Alicyclobacillus	s__
K00371	IA.1	581541	1	0.5	0.5	0.000447866	3.72E-05	k__Bacteria	p__Actinobacteria	c__Actinobacteria	o__Actinomycetales	f__	g__	s__
K00371	IA.1	567622	1	0.25	0.25	0.000223933	1.86E-05	k__Bacteria	p__Proteobacteria	c__Betaproteobacteria	o__Burkholderiales	f__	g__	s__
K00371	IA.1	828021	1	3	3	0.002687196	0.000223146	k__Bacteria	p__Nitrospirae	c__Nitrospira	o__Nitrospirales	f__[Thermodesulfovibrionaceae]	g__LCP-6	s__
K00371	IA.1	226718	1	0.666666667	0.666666667	0.000597155	4.96E-05	k__Bacteria	p__Proteobacteria	c__Betaproteobacteria	o__Ellin6067	f__	g__	s__
K00371	IA.1	264455	1	0.25	0.25	0.000223933	1.86E-05	k__Bacteria	p__Actinobacteria	c__Actinobacteria	o__Actinomycetales	f__Streptomycetaceae	g__	s__
K00371	IA.1	745157	1	8.333333333	8.333333333	0.007464435	0.000619851	k__Bacteria	p__Proteobacteria	c__Betaproteobacteria	o__Rhodocyclales	f__Rhodocyclaceae	g__	s__
K00371	IA.1	542600	1	1	1	0.000895732	7.44E-05	k__Bacteria	p__Nitrospirae	c__Nitrospira	o__Nitrospirales	f__[Thermodesulfovibrionaceae]	g__LCP-6	s__
K00371	IA.1	905076	1	4.5	4.5	0.004030795	0.000334719	k__Bacteria	p__Actinobacteria	c__Actinobacteria	o__Actinomycetales	f__	g__	s__
K00371	IA.1	1118119	1	0.333333333	0.333333333	0.000298577	2.48E-05	k__Bacteria	p__Proteobacteria	c__Betaproteobacteria	o__	f__	g__	s__
K00371	IA.1	107566	1	0.25	0.25	0.000223933	1.86E-05	k__Bacteria	p__Proteobacteria	c__Gammaproteobacteria	o__HTCC2188	f__HTCC2089	g__	s__
K00371	IA.1	778196	1	1	1	0.000895732	7.44E-05	k__Bacteria	p__Chloroflexi	c__Anaerolineae	o__GCA004	f__	g__	s__
K00371	IA.1	362933	1	0.333333333	0.333333333	0.000298577	2.48E-05	k__Bacteria	p__Proteobacteria	c__Betaproteobacteria	o__Rhodocyclales	f__Rhodocyclaceae	g__Azospira	s__
K00371	IA.1	594023	1	1	1	0.000895732	7.44E-05	k__Bacteria	p__Actinobacteria	c__Thermoleophilia	o__Solirubrobacterales	f__	g__	s__
K00371	IA.1	106843	1	0.1	0.1	8.96E-05	7.44E-06	k__Bacteria	p__Firmicutes	c__Bacilli	o__Bacillales	f__Bacillaceae	g__Geobacillus	s__
K00371	IA.1	783508	1	0.333333333	0.333333333	0.000298577	2.48E-05	k__Bacteria	p__Proteobacteria	c__Betaproteobacteria	o__Rhodocyclales	f__Rhodocyclaceae	g__Dechloromonas	s__
K00371	IA.1	250119	1	6	6	0.005374393	0.000446292	k__Bacteria	p__Proteobacteria	c__Betaproteobacteria	o__Burkholderiales	f__Alcaligenaceae	g__	s__
K00371	IA.1	4355363	1	7.5	7.5	0.006717991	0.000557865	k__Bacteria	p__Proteobacteria	c__Deltaproteobacteria	o__	f__	g__	s__
K00371	IA.1	4364714	1	0.333333333	0.333333333	0.000298577	2.48E-05	k__Bacteria	p__Proteobacteria	c__Betaproteobacteria	o__Ellin6067	f__	g__	s__
K00371	IA.1	4430298	1	1.5	1.5	0.001343598	0.000111573	k__Bacteria	p__Proteobacteria	c__Deltaproteobacteria	o__Syntrophobacterales	f__Syntrophaceae	g__Desulfobacca	s__
K00371	IA.1	301596	1	1	1	0.000895732	7.44E-05	k__Bacteria	p__Proteobacteria	c__Deltaproteobacteria	o__Syntrophobacterales	f__Syntrophaceae	g__Desulfomonile	s__
K00371	IA.1	4369968	1	23	23	0.02060184	0.001710788	k__Bacteria	p__Planctomycetes	c__Phycisphaerae	o__WD2101	f__	g__	s__
K00371	IA.1	303607	1	1	1	0.000895732	7.44E-05	k__Bacteria	p__Proteobacteria	c__Alphaproteobacteria	o__Rhodobacterales	f__Hyphomonadaceae	g__	s__
K00371	IA.1	104044	1	1	1	0.000895732	7.44E-05	k__Bacteria	p__Proteobacteria	c__Gammaproteobacteria	o__Enterobacteriales	f__Enterobacteriaceae	g__	s__
K00371	IA.1	313493	1	9.5	9.5	0.008509455	0.00070663	k__Bacteria	p__Actinobacteria	c__Actinobacteria	o__Actinomycetales	f__ACK-M1	g__	s__
K00371	IA.1	113247	1	0.333333333	0.333333333	0.000298577	2.48E-05	k__Bacteria	p__Proteobacteria	c__Betaproteobacteria	o__SC-I-84	f__	g__	s__
K00371	IA.1	59527	1	0.333333333	0.333333333	0.000298577	2.48E-05	k__Bacteria	p__Proteobacteria	c__Alphaproteobacteria	o__Rhizobiales	f__Brucellaceae	g__Ochrobactrum	s__
K00371	IA.1	132233	1	1	1	0.000895732	7.44E-05	k__Bacteria	p__Proteobacteria	c__Alphaproteobacteria	o__Rhodobacterales	f__Hyphomonadaceae	g__	s__
K00371	IA.1	113935	1	0.333333333	0.333333333	0.000298577	2.48E-05	k__Bacteria	p__Actinobacteria	c__Actinobacteria	o__Actinomycetales	f__Micromonosporaceae	g__Pilimelia	s__
K00371	IA.1	636827	1	0.2	0.2	0.000179146	1.49E-05	k__Bacteria	p__Firmicutes	c__Bacilli	o__Bacillales	f__Paenibacillaceae	g__Paenibacillus	s__
K00371	IA.1	511916	1	12.75	12.75	0.011420585	0.000948371	k__Bacteria	p__Proteobacteria	c__Betaproteobacteria	o__Burkholderiales	f__Alcaligenaceae	g__	s__
K00371	IA.1	556231	1	0.333333333	0.333333333	0.000298577	2.48E-05	k__Bacteria	p__Proteobacteria	c__Betaproteobacteria	o__	f__	g__	s__
K00371	IA.1	4448755	1	3	3	0.002687196	0.000223146	k__Bacteria	p__Proteobacteria	c__Betaproteobacteria	o__Burkholderiales	f__Alcaligenaceae	g__	s__
K00371	IA.1	1122563	1	0.333333333	0.333333333	0.000298577	2.48E-05	k__Bacteria	p__Proteobacteria	c__Betaproteobacteria	o__Thiobacterales	f__	g__	s__
K00371	IA.1	1081222	1	0.9	0.9	0.000806159	6.69E-05	k__Bacteria	p__Firmicutes	c__Bacilli	o__Bacillales	f__Paenibacillaceae	g__Paenibacillus	s__
K00371	IA.1	241110	1	0.5	0.5	0.000447866	3.72E-05	k__Bacteria	p__Proteobacteria	c__Alphaproteobacteria	o__Caulobacterales	f__Caulobacteraceae	g__	s__
K00371	IA.1	4458998	1	3.5	3.5	0.003135063	0.000260337	k__Bacteria	p__Actinobacteria	c__Thermoleophilia	o__Solirubrobacterales	f__	g__	s__
K00371	IA.1	560895	1	0.333333333	0.333333333	0.000298577	2.48E-05	k__Bacteria	p__Proteobacteria	c__Betaproteobacteria	o__SC-I-84	f__	g__	s__
K00371	IA.1	947134	1	1	1	0.000895732	7.44E-05	k__Bacteria	p__Proteobacteria	c__Deltaproteobacteria	o__Myxococcales	f__Myxococcaceae	g__	s__
K00371	IA.1	36463	1	0.5	0.5	0.000447866	3.72E-05	k__Bacteria	p__Proteobacteria	c__Deltaproteobacteria	o__Syntrophobacterales	f__Syntrophaceae	g__	s__
K00371	IA.1	1101451	1	2.75	2.75	0.002463263	0.000204551	k__Bacteria	p__Actinobacteria	c__Actinobacteria	o__Actinomycetales	f__Micrococcaceae	g__Micrococcus	s__
K00371	IA.1	582110	1	1	1	0.000895732	7.44E-05	k__Bacteria	p__Proteobacteria	c__Deltaproteobacteria	o__Myxococcales	f__Myxococcaceae	g__Anaeromyxobacter	s__
K00371	IA.1	4322981	1	0.5	0.5	0.000447866	3.72E-05	k__Bacteria	p__Chloroflexi	c__Anaerolineae	o__Anaerolineales	f__Anaerolinaceae	g__WCHB1-05	s__
K00371	IA.1	4408398	1	1.5	1.5	0.001343598	0.000111573	k__Bacteria	p__Chloroflexi	c__Anaerolineae	o__envOPS12	f__	g__	s__
K00371	IA.1	705063	1	4.666666667	4.666666667	0.004180083	0.000347116	k__Bacteria	p__Proteobacteria	c__Alphaproteobacteria	o__Rhizobiales	f__	g__	s__
K00371	IA.1	4340528	1	0.5	0.5	0.000447866	3.72E-05	k__Bacteria	p__Proteobacteria	c__Deltaproteobacteria	o__Syntrophobacterales	f__Syntrophaceae	g__Desulfomonile	s__
K00371	IA.1	1009894	1	3.2	3.2	0.002866343	0.000238023	k__Bacteria	p__Proteobacteria	c__Gammaproteobacteria	o__Pseudomonadales	f__Moraxellaceae	g__Acinetobacter	s__
K00371	IA.1	407459	1	0.666666667	0.666666667	0.000597155	4.96E-05	k__Bacteria	p__Proteobacteria	c__Alphaproteobacteria	o__Rhizobiales	f__Brucellaceae	g__Pseudochrobactrum	s__
K00371	IA.1	695617	1	1	1	0.000895732	7.44E-05	k__Bacteria	p__Planctomycetes	c__OM190	o__CL500-15	f__	g__	s__
K00371	IA.1	513774	1	1.666666667	1.666666667	0.001492887	0.00012397	k__Bacteria	p__Proteobacteria	c__Gammaproteobacteria	o__Thiotrichales	f__Thiotrichaceae	g__Thiothrix	s__
K00371	IA.1	1072854	1	2.666666667	2.666666667	0.002388619	0.000198352	k__Bacteria	p__Actinobacteria	c__Actinobacteria	o__Actinomycetales	f__	g__	s__
K00371	IA.1	4397991	1	0.5	0.5	0.000447866	3.72E-05	k__Bacteria	p__Chloroflexi	c__Anaerolineae	o__Caldilineales	f__Caldilineaceae	g__	s__
K00371	IA.1	591521	1	38.5	38.5	0.034485688	0.00286371	k__Bacteria	p__Actinobacteria	c__Actinobacteria	o__Actinomycetales	f__Mycobacteriaceae	g__Mycobacterium	s__
K00371	IA.1	338734	1	0.5	0.5	0.000447866	3.72E-05	k__Bacteria	p__Chloroflexi	c__Anaerolineae	o__Anaerolineales	f__Anaerolinaceae	g__WCHB1-05	s__
K00371	IA.1	361865	1	0.5	0.5	0.000447866	3.72E-05	k__Bacteria	p__Chloroflexi	c__Anaerolineae	o__SBR1031	f__A4b	g__	s__
K00371	IA.1	3995177	1	2	2	0.001791464	0.000148764	k__Bacteria	p__Proteobacteria	c__Alphaproteobacteria	o__Rhizobiales	f__Hyphomicrobiaceae	g__Hyphomicrobium	s__
K00371	IA.1	1007490	1	0.666666667	0.666666667	0.000597155	4.96E-05	k__Bacteria	p__Proteobacteria	c__Betaproteobacteria	o__SC-I-84	f__	g__	s__
K00371	IA.1	593905	1	10.66666667	10.66666667	0.009554476	0.000793409	k__Bacteria	p__Proteobacteria	c__Betaproteobacteria	o__SC-I-84	f__	g__	s__
K00371	IA.1	580046	1	6.5	6.5	0.005822259	0.000483483	k__Bacteria	p__Proteobacteria	c__Deltaproteobacteria	o__Syntrophobacterales	f__Syntrophaceae	g__Desulfobacca	s__
K00371	IA.1	4463767	1	1	1	0.000895732	7.44E-05	k__Bacteria	p__Actinobacteria	c__Actinobacteria	o__Actinomycetales	f__Nocardioidaceae	g__	s__
K00371	IA.1	239537	1	2.5	2.5	0.00223933	0.000185955	k__Bacteria	p__Proteobacteria	c__Alphaproteobacteria	o__Rhizobiales	f__Hyphomicrobiaceae	g__Hyphomicrobium	s__
K00371	IA.1	996116	1	4.5	4.5	0.004030795	0.000334719	k__Bacteria	p__Actinobacteria	c__Actinobacteria	o__Actinomycetales	f__Nocardioidaceae	g__	s__
K00371	IA.1	807415	1	16.5	16.5	0.014779581	0.001227304	k__Bacteria	p__Proteobacteria	c__Alphaproteobacteria	o__Rhodobacterales	f__Rhodobacteraceae	g__	s__
K00371	IA.1	665877	1	0.333333333	0.333333333	0.000298577	2.48E-05	k__Bacteria	p__Actinobacteria	c__Actinobacteria	o__Actinomycetales	f__	g__	s__
K00371	IA.1	822419	1	0.666666667	0.666666667	0.000597155	4.96E-05	k__Bacteria	p__Proteobacteria	c__Betaproteobacteria	o__Burkholderiales	f__Oxalobacteraceae	g__	s__
K00371	IA.1	1110787	1	0.4	0.4	0.000358293	2.98E-05	k__Bacteria	p__Firmicutes	c__Bacilli	o__Bacillales	f__Paenibacillaceae	g__Paenibacillus	s__
K00371	IA.1	1106471	1	0.5	0.5	0.000447866	3.72E-05	k__Bacteria	p__Actinobacteria	c__Actinobacteria	o__Actinomycetales	f__Nocardioidaceae	g__	s__
K00371	IA.1	626739	1	0.333333333	0.333333333	0.000298577	2.48E-05	k__Bacteria	p__Proteobacteria	c__Betaproteobacteria	o__Rhodocyclales	f__Rhodocyclaceae	g__Z-35	s__
K00371	IA.1	806611	1	1	1	0.000895732	7.44E-05	k__Bacteria	p__Planctomycetes	c__OM190	o__agg27	f__	g__	s__
K00371	IA.1	1778749	1	1.5	1.5	0.001343598	0.000111573	k__Bacteria	p__Proteobacteria	c__Deltaproteobacteria	o__Syntrophobacterales	f__Syntrophaceae	g__Desulfomonile	s__
K00371	IA.1	4454970	1	1	1	0.000895732	7.44E-05	k__Bacteria	p__Proteobacteria	c__Betaproteobacteria	o__Burkholderiales	f__Oxalobacteraceae	g__	s__
K00371	IA.1	4316445	1	0.5	0.5	0.000447866	3.72E-05	k__Bacteria	p__Chloroflexi	c__Anaerolineae	o__GCA004	f__	g__	s__
K00371	IA.1	210606	1	0.666666667	0.666666667	0.000597155	4.96E-05	k__Bacteria	p__Proteobacteria	c__Betaproteobacteria	o__IS-44	f__	g__	s__
K00371	IA.1	299268	1	3	3	0.002687196	0.000223146	k__Bacteria	p__Proteobacteria	c__Betaproteobacteria	o__Burkholderiales	f__Comamonadaceae	g__	s__
K00371	IA.1	828121	1	1.5	1.5	0.001343598	0.000111573	k__Bacteria	p__Proteobacteria	c__Deltaproteobacteria	o__Syntrophobacterales	f__Syntrophaceae	g__Desulfobacca	s__
K00371	IA.1	583720	1	1	1	0.000895732	7.44E-05	k__Bacteria	p__Proteobacteria	c__Betaproteobacteria	o__Thiobacterales	f__	g__	s__
K00371	IA.1	345978	1	2.5	2.5	0.00223933	0.000185955	k__Bacteria	p__Chloroflexi	c__Anaerolineae	o__Caldilineales	f__Caldilineaceae	g__	s__
K00371	IA.1	101911	1	2	2	0.001791464	0.000148764	k__Bacteria	p__Nitrospirae	c__Nitrospira	o__Nitrospirales	f__[Thermodesulfovibrionaceae]	g__DCE29	s__
K00371	IA.1	1125991	1	1	1	0.000895732	7.44E-05	k__Bacteria	p__Proteobacteria	c__Betaproteobacteria	o__	f__	g__	s__
K00371	IA.1	582257	1	6.5	6.5	0.005822259	0.000483483	k__Bacteria	p__Chloroflexi	c__Anaerolineae	o__Caldilineales	f__Caldilineaceae	g__	s__
K00371	IA.1	1777569	1	0.25	0.25	0.000223933	1.86E-05	k__Bacteria	p__Proteobacteria	c__Betaproteobacteria	o__Burkholderiales	f__Alcaligenaceae	g__	s__
K00371	IA.1	465403	1	0.111111111	0.111111111	9.95E-05	8.26E-06	k__Bacteria	p__Firmicutes	c__Bacilli	o__Bacillales	f__Paenibacillaceae	g__Paenibacillus	s__
K00371	IA.1	4376608	1	0.333333333	0.333333333	0.000298577	2.48E-05	k__Bacteria	p__Actinobacteria	c__Actinobacteria	o__Actinomycetales	f__Micromonosporaceae	g__Solwaraspora	s__
K00371	IA.1	1015227	1	1	1	0.000895732	7.44E-05	k__Bacteria	p__Actinobacteria	c__Actinobacteria	o__Actinomycetales	f__Nocardioidaceae	g__	s__
K00371	IA.1	213587	1	0.5	0.5	0.000447866	3.72E-05	k__Bacteria	p__Actinobacteria	c__Actinobacteria	o__Actinomycetales	f__Nocardioidaceae	g__	s__
K00371	IA.1	150851	1	1	1	0.000895732	7.44E-05	k__Bacteria	p__Actinobacteria	c__Actinobacteria	o__Actinomycetales	f__	g__	s__
K00371	IA.1	263136	1	1.5	1.5	0.001343598	0.000111573	k__Bacteria	p__Chloroflexi	c__Anaerolineae	o__Caldilineales	f__Caldilineaceae	g__Caldilinea	s__
K00371	IA.1	749805	1	0.2	0.2	0.000179146	1.49E-05	k__Bacteria	p__Proteobacteria	c__Betaproteobacteria	o__Burkholderiales	f__Oxalobacteraceae	g__Cupriavidus	s__
K00371	IA.1	287021	1	2	2	0.001791464	0.000148764	k__Bacteria	p__Actinobacteria	c__Actinobacteria	o__Actinomycetales	f__	g__	s__
K00371	IA.1	212454	4	0.333333333	1.333333333	0.00119431	9.92E-05	k__Bacteria	p__Proteobacteria	c__Gammaproteobacteria	o__Methylococcales	f__Crenotrichaceae	g__Crenothrix	s__polyspora
K00371	IA.1	237257	1	1	1	0.000895732	7.44E-05	k__Bacteria	p__Chloroflexi	c__Anaerolineae	o__envOPS12	f__	g__	s__
K00371	IA.1	838837	1	0.333333333	0.333333333	0.000298577	2.48E-05	k__Bacteria	p__Proteobacteria	c__Betaproteobacteria	o__Burkholderiales	f__Comamonadaceae	g__Hydrogenophaga	s__
K00371	IA.1	1108953	1	0.25	0.25	0.000223933	1.86E-05	k__Bacteria	p__Proteobacteria	c__Gammaproteobacteria	o__[Marinicellales]	f__[Marinicellaceae]	g__	s__
K00371	IA.1	3198356	1	9.5	9.5	0.008509455	0.00070663	k__Bacteria	p__Actinobacteria	c__Actinobacteria	o__Actinomycetales	f__	g__	s__
K00371	IA.1	796555	1	0.333333333	0.333333333	0.000298577	2.48E-05	k__Bacteria	p__Proteobacteria	c__Betaproteobacteria	o__Burkholderiales	f__Comamonadaceae	g__Hydrogenophaga	s__
K00371	IA.1	260552	1	0.2	0.2	0.000179146	1.49E-05	k__Bacteria	p__Actinobacteria	c__Actinobacteria	o__Actinomycetales	f__	g__	s__
K00371	IA.1	707290	1	0.5	0.5	0.000447866	3.72E-05	k__Bacteria	p__Proteobacteria	c__Gammaproteobacteria	o__Xanthomonadales	f__Xanthomonadaceae	g__	s__
K00371	IA.1	2984015	1	0.5	0.5	0.000447866	3.72E-05	k__Bacteria	p__Chloroflexi	c__Anaerolineae	o__envOPS12	f__	g__	s__
K00371	IA.1	542211	1	2	2	0.001791464	0.000148764	k__Bacteria	p__Chloroflexi	c__Anaerolineae	o__Caldilineales	f__Caldilineaceae	g__Caldilinea	s__
K00371	IA.1	321721	1	2.5	2.5	0.00223933	0.000185955	k__Bacteria	p__Actinobacteria	c__Actinobacteria	o__Actinomycetales	f__Nocardioidaceae	g__Aeromicrobium	s__
K00371	IA.1	1120472	1	0.5	0.5	0.000447866	3.72E-05	k__Bacteria	p__Chloroflexi	c__Anaerolineae	o__Anaerolineales	f__Anaerolinaceae	g__	s__
K00371	IA.1	324217	1	1	1	0.000895732	7.44E-05	k__Bacteria	p__Actinobacteria	c__Actinobacteria	o__Actinomycetales	f__Nocardioidaceae	g__	s__
K00371	IA.1	172332	1	0.5	0.5	0.000447866	3.72E-05	k__Bacteria	p__Actinobacteria	c__Actinobacteria	o__Actinomycetales	f__Nocardioidaceae	g__	s__
K00371	IA.1	369022	1	0.333333333	0.333333333	0.000298577	2.48E-05	k__Bacteria	p__Proteobacteria	c__Betaproteobacteria	o__Rhodocyclales	f__Rhodocyclaceae	g__	s__
K00371	IA.1	651004	1	4	4	0.003582929	0.000297528	k__Bacteria	p__Actinobacteria	c__Actinobacteria	o__Actinomycetales	f__Nocardioidaceae	g__	s__
K00371	IA.1	563870	1	0.5	0.5	0.000447866	3.72E-05	k__Bacteria	p__Chloroflexi	c__Anaerolineae	o__Anaerolineales	f__Anaerolinaceae	g__SHD-231	s__
K00371	IA.1	147334	1	0.4	0.4	0.000358293	2.98E-05	k__Bacteria	p__Proteobacteria	c__Gammaproteobacteria	o__34P16	f__	g__	s__
K00371	IA.1	894185	1	0.5	0.5	0.000447866	3.72E-05	k__Bacteria	p__Chloroflexi	c__Anaerolineae	o__SBR1031	f__A4b	g__	s__
K00371	IA.1	7128	1	0.333333333	0.333333333	0.000298577	2.48E-05	k__Bacteria	p__Proteobacteria	c__Betaproteobacteria	o__Burkholderiales	f__Comamonadaceae	g__	s__
K00371	IA.1	160626	1	5	5	0.004478661	0.00037191	k__Bacteria	p__Actinobacteria	c__Actinobacteria	o__Actinomycetales	f__	g__	s__
K00371	IA.1	571227	1	9	9	0.008061589	0.000669439	k__Bacteria	p__Proteobacteria	c__Betaproteobacteria	o__Rhodocyclales	f__Rhodocyclaceae	g__Sulfuritalea	s__
K00371	IA.1	4355723	1	0.5	0.5	0.000447866	3.72E-05	k__Bacteria	p__Chloroflexi	c__Anaerolineae	o__SBR1031	f__A4b	g__	s__
K00371	IA.1	567491	1	0.1	0.1	8.96E-05	7.44E-06	k__Bacteria	p__Firmicutes	c__Bacilli	o__Bacillales	f__Paenibacillaceae	g__Paenibacillus	s__barengoltzii
K00371	IA.1	738779	1	1	1	0.000895732	7.44E-05	k__Bacteria	p__Proteobacteria	c__Betaproteobacteria	o__Rhodocyclales	f__Rhodocyclaceae	g__Dok59	s__
K00371	IA.1	3936243	1	0.5	0.5	0.000447866	3.72E-05	k__Bacteria	p__Actinobacteria	c__Actinobacteria	o__Actinomycetales	f__Nocardioidaceae	g__	s__
K00371	IA.1	1017733	1	14.25	14.25	0.012764183	0.001059944	k__Bacteria	p__Proteobacteria	c__Gammaproteobacteria	o__Chromatiales	f__Chromatiaceae	g__	s__
K00371	IA.1	4359607	1	5	5	0.004478661	0.00037191	k__Bacteria	p__Chloroflexi	c__Anaerolineae	o__Caldilineales	f__Caldilineaceae	g__	s__
K00371	IA.1	1093610	1	0.4	0.4	0.000358293	2.98E-05	k__Bacteria	p__Firmicutes	c__Bacilli	o__Bacillales	f__Alicyclobacillaceae	g__Alicyclobacillus	s__
K00371	IA.1	3506787	1	1	1	0.000895732	7.44E-05	k__Bacteria	p__Nitrospirae	c__Nitrospira	o__Nitrospirales	f__[Thermodesulfovibrionaceae]	g__LCP-6	s__
K00371	IA.1	225048	1	2	2	0.001791464	0.000148764	k__Bacteria	p__Nitrospirae	c__Nitrospira	o__Nitrospirales	f__[Thermodesulfovibrionaceae]	g__DCE29	s__
K00371	IA.1	4430781	1	0.5	0.5	0.000447866	3.72E-05	k__Bacteria	p__Chloroflexi	c__Anaerolineae	o__Anaerolineales	f__Anaerolinaceae	g__	s__
K00371	IA.1	205348	1	0.5	0.5	0.000447866	3.72E-05	k__Bacteria	p__Proteobacteria	c__Alphaproteobacteria	o__Rhodobacterales	f__Hyphomonadaceae	g__	s__
K00371	IA.1	552685	1	9.5	9.5	0.008509455	0.00070663	k__Bacteria	p__Actinobacteria	c__Actinobacteria	o__Actinomycetales	f__	g__	s__
K00371	IA.1	543366	1	26	26	0.023289036	0.001933934	k__Bacteria	p__Planctomycetes	c__Phycisphaerae	o__WD2101	f__	g__	s__
K00371	IA.1	3478707	1	1.75	1.75	0.001567531	0.000130169	k__Bacteria	p__Proteobacteria	c__Betaproteobacteria	o__Burkholderiales	f__Alcaligenaceae	g__	s__
K00371	IA.1	501684	1	0.5	0.5	0.000447866	3.72E-05	k__Bacteria	p__Proteobacteria	c__Deltaproteobacteria	o__Myxococcales	f__	g__	s__
K00371	IA.1	102864	1	3.666666667	3.666666667	0.003284351	0.000272734	k__Bacteria	p__Proteobacteria	c__Betaproteobacteria	o__	f__	g__	s__
K00371	IA.1	821058	1	9	9	0.008061589	0.000669439	k__Bacteria	p__Chloroflexi	c__Anaerolineae	o__Caldilineales	f__Caldilineaceae	g__	s__
K00371	IA.1	320675	1	0.5	0.5	0.000447866	3.72E-05	k__Bacteria	p__Proteobacteria	c__Alphaproteobacteria	o__Rhizobiales	f__Xanthobacteraceae	g__	s__
K00371	IA.1	250626	1	0.5	0.5	0.000447866	3.72E-05	k__Bacteria	p__Proteobacteria	c__Gammaproteobacteria	o__Xanthomonadales	f__Xanthomonadaceae	g__Luteibacter	s__rhizovicinus
K00371	IA.1	1005605	1	0.5	0.5	0.000447866	3.72E-05	k__Bacteria	p__Actinobacteria	c__Actinobacteria	o__Actinomycetales	f__	g__	s__
K00371	IA.1	568229	1	3.666666667	3.666666667	0.003284351	0.000272734	k__Bacteria	p__Proteobacteria	c__Betaproteobacteria	o__Rhodocyclales	f__Rhodocyclaceae	g__Azospira	s__
K00371	IA.1	53925	1	1.5	1.5	0.001343598	0.000111573	k__Bacteria	p__Chloroflexi	c__Anaerolineae	o__SBR1031	f__A4b	g__	s__
K00371	IA.1	141414	1	1	1	0.000895732	7.44E-05	k__Bacteria	p__Chloroflexi	c__Anaerolineae	o__GCA004	f__	g__	s__
K00371	IA.1	997371	1	1.5	1.5	0.001343598	0.000111573	k__Bacteria	p__Actinobacteria	c__Actinobacteria	o__Actinomycetales	f__Nocardioidaceae	g__	s__
K00371	IA.1	13140	1	25.5	25.5	0.02284117	0.001896743	k__Bacteria	p__Actinobacteria	c__Actinobacteria	o__Actinomycetales	f__Mycobacteriaceae	g__Mycobacterium	s__
K00371	IA.1	102061	1	0.5	0.5	0.000447866	3.72E-05	k__Bacteria	p__Chloroflexi	c__Anaerolineae	o__Anaerolineales	f__Anaerolinaceae	g__	s__
K00371	IA.1	587754	1	0.333333333	0.333333333	0.000298577	2.48E-05	k__Bacteria	p__Proteobacteria	c__Betaproteobacteria	o__SC-I-84	f__	g__	s__
K00371	IA.1	804962	1	1	1	0.000895732	7.44E-05	k__Bacteria	p__[Thermi]	c__Deinococci	o__Thermales	f__Thermaceae	g__Meiothermus	s__
K00371	IA.1	823633	1	5	5	0.004478661	0.00037191	k__Bacteria	p__Actinobacteria	c__Actinobacteria	o__Actinomycetales	f__Mycobacteriaceae	g__Mycobacterium	s__
K00371	IA.1	993509	1	8	8	0.007165857	0.000595057	k__Bacteria	p__Planctomycetes	c__C6	o__d113	f__	g__	s__
K00371	IA.1	1108726	1	2	2	0.001791464	0.000148764	k__Bacteria	p__Proteobacteria	c__Betaproteobacteria	o__Burkholderiales	f__Comamonadaceae	g__Methylibium	s__
K00371	IA.1	759507	1	0.25	0.25	0.000223933	1.86E-05	k__Bacteria	p__Proteobacteria	c__Betaproteobacteria	o__Burkholderiales	f__Alcaligenaceae	g__	s__
K00371	IA.1	160653	1	0.5	0.5	0.000447866	3.72E-05	k__Bacteria	p__Proteobacteria	c__Alphaproteobacteria	o__Rhodobacterales	f__Rhodobacteraceae	g__Amaricoccus	s__
K00371	IA.1	2006405	1	8.5	8.5	0.007613723	0.000632248	k__Bacteria	p__Chloroflexi	c__Anaerolineae	o__Caldilineales	f__Caldilineaceae	g__	s__
K00371	IA.1	993270	1	42	42	0.037620751	0.003124047	k__Bacteria	p__Proteobacteria	c__Betaproteobacteria	o__Rhodocyclales	f__Rhodocyclaceae	g__Dechloromonas	s__
K00371	IA.1	101208	1	4	4	0.003582929	0.000297528	k__Bacteria	p__Actinobacteria	c__Actinobacteria	o__Actinomycetales	f__Nocardioidaceae	g__	s__
K00371	IA.1	1040172	1	0.25	0.25	0.000223933	1.86E-05	k__Bacteria	p__Proteobacteria	c__Betaproteobacteria	o__Rhodocyclales	f__Rhodocyclaceae	g__	s__
K00371	IA.1	552003	1	2	2	0.001791464	0.000148764	k__Bacteria	p__Proteobacteria	c__Deltaproteobacteria	o__Syntrophobacterales	f__Syntrophaceae	g__Desulfomonile	s__
K00371	IA.1	856536	1	0.5	0.5	0.000447866	3.72E-05	k__Bacteria	p__Proteobacteria	c__Deltaproteobacteria	o__Myxococcales	f__	g__	s__
K00371	IA.1	566480	1	4	4	0.003582929	0.000297528	k__Bacteria	p__Proteobacteria	c__Betaproteobacteria	o__Rhodocyclales	f__Rhodocyclaceae	g__KD1-23	s__
K00371	IA.1	70830	1	0.2	0.2	0.000179146	1.49E-05	k__Bacteria	p__Firmicutes	c__Bacilli	o__Bacillales	f__Staphylococcaceae	g__Staphylococcus	s__sciuri
K00371	IA.1	1082846	1	0.333333333	0.333333333	0.000298577	2.48E-05	k__Bacteria	p__Actinobacteria	c__Actinobacteria	o__Actinomycetales	f__Streptomycetaceae	g__Streptomyces	s__
K00371	IA.1	96549	1	0.1	0.1	8.96E-05	7.44E-06	k__Bacteria	p__Firmicutes	c__Bacilli	o__Bacillales	f__Paenibacillaceae	g__Paenibacillus	s__
K00371	IA.1	4371558	1	0.5	0.5	0.000447866	3.72E-05	k__Bacteria	p__Proteobacteria	c__Alphaproteobacteria	o__Rhodobacterales	f__Rhodobacteraceae	g__	s__
K00371	IA.1	305551	1	21.5	21.5	0.019258241	0.001599214	k__Bacteria	p__Actinobacteria	c__Actinobacteria	o__Actinomycetales	f__	g__	s__
K00371	IA.1	1121915	1	0.5	0.5	0.000447866	3.72E-05	k__Bacteria	p__Chloroflexi	c__Anaerolineae	o__Anaerolineales	f__Anaerolinaceae	g__Anaerolinea	s__
K00371	IA.1	113044	1	0.5	0.5	0.000447866	3.72E-05	k__Bacteria	p__Chloroflexi	c__Anaerolineae	o__Caldilineales	f__Caldilineaceae	g__	s__
K00371	IA.1	1607999	1	3	3	0.002687196	0.000223146	k__Bacteria	p__Chloroflexi	c__Anaerolineae	o__Caldilineales	f__Caldilineaceae	g__	s__
K00371	IA.1	806333	1	12	12	0.010748786	0.000892585	k__Bacteria	p__Actinobacteria	c__Actinobacteria	o__Actinomycetales	f__Mycobacteriaceae	g__Mycobacterium	s__
K00371	IA.1	719335	1	0.5	0.5	0.000447866	3.72E-05	k__Bacteria	p__Actinobacteria	c__Actinobacteria	o__Actinomycetales	f__	g__	s__
K00371	IA.1	191698	1	2	2	0.001791464	0.000148764	k__Bacteria	p__Actinobacteria	c__Actinobacteria	o__Actinomycetales	f__Mycobacteriaceae	g__Mycobacterium	s__
K00371	IA.1	257495	1	0.333333333	0.333333333	0.000298577	2.48E-05	k__Bacteria	p__Proteobacteria	c__Gammaproteobacteria	o__Methylococcales	f__	g__	s__
K00371	IA.1	208234	1	0.5	0.5	0.000447866	3.72E-05	k__Bacteria	p__Chloroflexi	c__Anaerolineae	o__Anaerolineales	f__Anaerolinaceae	g__SHD-231	s__
K00371	IA.1	973424	1	1	1	0.000895732	7.44E-05	k__Bacteria	p__Actinobacteria	c__Actinobacteria	o__Actinomycetales	f__Nocardioidaceae	g__Nocardioides	s__
K00371	IA.1	113100	1	3.5	3.5	0.003135063	0.000260337	k__Bacteria	p__Chloroflexi	c__Anaerolineae	o__Caldilineales	f__Caldilineaceae	g__	s__
K00371	IA.1	163280	1	0.5	0.5	0.000447866	3.72E-05	k__Bacteria	p__Proteobacteria	c__Alphaproteobacteria	o__Rhodobacterales	f__Rhodobacteraceae	g__	s__
K00371	IA.1	813567	1	1.5	1.5	0.001343598	0.000111573	k__Bacteria	p__Chloroflexi	c__Anaerolineae	o__SBR1031	f__A4b	g__	s__
K00371	IA.1	544253	1	0.7	0.7	0.000627013	5.21E-05	k__Bacteria	p__Firmicutes	c__Bacilli	o__Bacillales	f__Paenibacillaceae	g__Paenibacillus	s__
K00371	IA.1	575331	1	0.333333333	0.333333333	0.000298577	2.48E-05	k__Bacteria	p__Proteobacteria	c__Alphaproteobacteria	o__Rhizobiales	f__Brucellaceae	g__Ochrobactrum	s__
K00371	IA.1	620952	1	1	1	0.000895732	7.44E-05	k__Bacteria	p__Chloroflexi	c__Anaerolineae	o__SBR1031	f__A4b	g__	s__
K00371	IA.1	642818	1	0.1	0.1	8.96E-05	7.44E-06	k__Bacteria	p__Firmicutes	c__Bacilli	o__Bacillales	f__Paenibacillaceae	g__Paenibacillus	s__
K00371	IA.1	1121641	1	0.2	0.2	0.000179146	1.49E-05	k__Bacteria	p__Firmicutes	c__Bacilli	o__Bacillales	f__Paenibacillaceae	g__Paenibacillus	s__
K00371	IA.1	40008	1	0.5	0.5	0.000447866	3.72E-05	k__Bacteria	p__Firmicutes	c__Bacilli	o__Bacillales	f__Paenibacillaceae	g__Paenibacillus	s__
K00371	IA.1	943989	1	0.2	0.2	0.000179146	1.49E-05	k__Bacteria	p__Firmicutes	c__Bacilli	o__Bacillales	f__Staphylococcaceae	g__Salinicoccus	s__
K00371	IA.1	224648	1	0.5	0.5	0.000447866	3.72E-05	k__Bacteria	p__Actinobacteria	c__MB-A2-108	o__0319-7L14	f__	g__	s__
K00371	IA.1	325947	1	0.333333333	0.333333333	0.000298577	2.48E-05	k__Bacteria	p__Proteobacteria	c__Betaproteobacteria	o__Burkholderiales	f__Oxalobacteraceae	g__	s__
K00371	IA.1	4352292	1	3	3	0.002687196	0.000223146	k__Bacteria	p__Planctomycetes	c__Phycisphaerae	o__WD2101	f__	g__	s__
K00371	IA.1	561259	1	0.5	0.5	0.000447866	3.72E-05	k__Bacteria	p__Proteobacteria	c__Alphaproteobacteria	o__Rhodobacterales	f__Rhodobacteraceae	g__	s__
K00371	IA.1	3078469	1	0.666666667	0.666666667	0.000597155	4.96E-05	k__Bacteria	p__Proteobacteria	c__Betaproteobacteria	o__	f__	g__	s__
K00371	IA.1	249247	1	0.5	0.5	0.000447866	3.72E-05	k__Bacteria	p__Actinobacteria	c__Actinobacteria	o__Actinomycetales	f__Nocardioidaceae	g__	s__
K00371	IA.1	545791	1	1	1	0.000895732	7.44E-05	k__Bacteria	p__Nitrospirae	c__Nitrospira	o__Nitrospirales	f__[Thermodesulfovibrionaceae]	g__LCP-6	s__
K00371	IA.1	810486	1	23.66666667	23.66666667	0.021198994	0.001760376	k__Bacteria	p__Proteobacteria	c__Betaproteobacteria	o__SC-I-84	f__	g__	s__
K00371	IA.3	561640	1	3	3	0.002117609	0.000223146	k__Bacteria	p__Proteobacteria	c__Betaproteobacteria	o__Burkholderiales	f__Alcaligenaceae	g__	s__
K00371	IA.3	4128584	1	2	2	0.001411739	0.000148764	k__Bacteria	p__Planctomycetes	c__Phycisphaerae	o__WD2101	f__	g__	s__
K00371	IA.3	562114	1	1.5	1.5	0.001058805	0.000111573	k__Bacteria	p__Proteobacteria	c__Alphaproteobacteria	o__Rhodobacterales	f__Rhodobacteraceae	g__	s__
K00371	IA.3	901893	1	6	6	0.004235218	0.000446292	k__Bacteria	p__Actinobacteria	c__Actinobacteria	o__Actinomycetales	f__	g__	s__
K00371	IA.3	680644	1	1.5	1.5	0.001058805	0.000111573	k__Bacteria	p__Proteobacteria	c__Deltaproteobacteria	o__Myxococcales	f__	g__	s__
K00371	IA.3	4355925	1	1	1	0.00070587	7.44E-05	k__Bacteria	p__Actinobacteria	c__Actinobacteria	o__Actinomycetales	f__	g__	s__
K00371	IA.3	273242	1	3.5	3.5	0.002470544	0.000260337	k__Bacteria	p__Proteobacteria	c__Deltaproteobacteria	o__Syntrophobacterales	f__Syntrophaceae	g__Desulfobacca	s__
K00371	IA.3	4413525	1	0.5	0.5	0.000352935	3.72E-05	k__Bacteria	p__Actinobacteria	c__Actinobacteria	o__Actinomycetales	f__Nocardioidaceae	g__Nocardioides	s__
K00371	IA.3	686569	1	2.333333333	2.333333333	0.001647029	0.000173558	k__Bacteria	p__Proteobacteria	c__Betaproteobacteria	o__SC-I-84	f__	g__	s__
K00371	IA.3	969149	1	6	6	0.004235218	0.000446292	k__Bacteria	p__Proteobacteria	c__Gammaproteobacteria	o__Enterobacteriales	f__Enterobacteriaceae	g__Citrobacter	s__
K00371	IA.3	153559	1	0.666666667	0.666666667	0.00047058	4.96E-05	k__Bacteria	p__Proteobacteria	c__Betaproteobacteria	o__Rhodocyclales	f__Rhodocyclaceae	g__C39	s__
K00371	IA.3	742248	1	0.111111111	0.111111111	7.84E-05	8.26E-06	k__Bacteria	p__Firmicutes	c__Bacilli	o__Bacillales	f__Paenibacillaceae	g__Paenibacillus	s__
K00371	IA.3	829745	1	0.333333333	0.333333333	0.00023529	2.48E-05	k__Bacteria	p__Proteobacteria	c__Betaproteobacteria	o__Burkholderiales	f__Comamonadaceae	g__	s__
K00371	IA.3	810167	1	5	5	0.003529348	0.00037191	k__Bacteria	p__Proteobacteria	c__Betaproteobacteria	o__Burkholderiales	f__Comamonadaceae	g__Methylibium	s__
K00371	IA.3	463253	1	0.333333333	0.333333333	0.00023529	2.48E-05	k__Bacteria	p__Proteobacteria	c__Betaproteobacteria	o__Rhodocyclales	f__Rhodocyclaceae	g__C39	s__
K00371	IA.3	817013	2	0.4	0.8	0.000564696	5.95E-05	k__Bacteria	p__Actinobacteria	c__Actinobacteria	o__Actinomycetales	f__Thermomonosporaceae	g__Actinomadura	s__vinacea
K00371	IA.3	4313922	1	1.5	1.5	0.001058805	0.000111573	k__Bacteria	p__Chloroflexi	c__Anaerolineae	o__Caldilineales	f__Caldilineaceae	g__	s__
K00371	IA.3	4351054	1	0.25	0.25	0.000176467	1.86E-05	k__Bacteria	p__Proteobacteria	c__Gammaproteobacteria	o__Chromatiales	f__	g__	s__
K00371	IA.3	1051459	1	0.333333333	0.333333333	0.00023529	2.48E-05	k__Bacteria	p__Proteobacteria	c__Betaproteobacteria	o__Burkholderiales	f__Comamonadaceae	g__	s__
K00371	IA.3	569971	1	3.333333333	3.333333333	0.002352899	0.00024794	k__Bacteria	p__Proteobacteria	c__Betaproteobacteria	o__IS-44	f__	g__	s__
K00371	IA.3	4381918	1	0.5	0.5	0.000352935	3.72E-05	k__Bacteria	p__Chloroflexi	c__Anaerolineae	o__envOPS12	f__	g__	s__
K00371	IA.3	680509	1	0.333333333	0.333333333	0.00023529	2.48E-05	k__Bacteria	p__Proteobacteria	c__Betaproteobacteria	o__Rhodocyclales	f__Rhodocyclaceae	g__Uliginosibacterium	s__
K00371	IA.3	869526	1	3	3	0.002117609	0.000223146	k__Bacteria	p__Proteobacteria	c__Betaproteobacteria	o__Rhodocyclales	f__Rhodocyclaceae	g__Dechloromonas	s__
K00371	IA.3	934557	1	13.5	13.5	0.009529241	0.001004158	k__Bacteria	p__Chloroflexi	c__Anaerolineae	o__Caldilineales	f__Caldilineaceae	g__	s__
K00371	IA.3	239057	1	1	1	0.00070587	7.44E-05	k__Bacteria	p__Actinobacteria	c__MB-A2-108	o__0319-7L14	f__	g__	s__
K00371	IA.3	558915	1	4	4	0.002823479	0.000297528	k__Bacteria	p__Proteobacteria	c__Betaproteobacteria	o__Burkholderiales	f__Burkholderiaceae	g__	s__
K00371	IA.3	857776	1	6	6	0.004235218	0.000446292	k__Bacteria	p__Planctomycetes	c__Phycisphaerae	o__WD2101	f__	g__	s__
K00371	IA.3	552734	1	3	3	0.002117609	0.000223146	k__Bacteria	p__Proteobacteria	c__Deltaproteobacteria	o__	f__	g__	s__
K00371	IA.3	1105514	1	34	34	0.02399957	0.00252899	k__Bacteria	p__Proteobacteria	c__Betaproteobacteria	o__Rhodocyclales	f__Rhodocyclaceae	g__Dechloromonas	s__
K00371	IA.3	883057	1	0.333333333	0.333333333	0.00023529	2.48E-05	k__Bacteria	p__Actinobacteria	c__Actinobacteria	o__Actinomycetales	f__Cellulomonadaceae	g__Demequina	s__
K00371	IA.3	647775	1	14	14	0.009882176	0.001041349	k__Bacteria	p__Proteobacteria	c__Betaproteobacteria	o__Burkholderiales	f__Comamonadaceae	g__	s__
K00371	IA.3	888396	1	2.333333333	2.333333333	0.001647029	0.000173558	k__Bacteria	p__Proteobacteria	c__Betaproteobacteria	o__Burkholderiales	f__Comamonadaceae	g__Hydrogenophaga	s__
K00371	IA.3	196934	1	0.5	0.5	0.000352935	3.72E-05	k__Bacteria	p__Proteobacteria	c__Gammaproteobacteria	o__Pseudomonadales	f__Pseudomonadaceae	g__	s__
K00371	IA.3	1024520	1	1	1	0.00070587	7.44E-05	k__Bacteria	p__Proteobacteria	c__Betaproteobacteria	o__Burkholderiales	f__Comamonadaceae	g__Comamonas	s__
K00371	IA.3	150612	1	5.5	5.5	0.003882283	0.000409101	k__Bacteria	p__Proteobacteria	c__Deltaproteobacteria	o__	f__	g__	s__
K00371	IA.3	377546	1	2	2	0.001411739	0.000148764	k__Bacteria	p__Proteobacteria	c__Alphaproteobacteria	o__Caulobacterales	f__Caulobacteraceae	g__	s__
K00371	IA.3	2148435	1	1	1	0.00070587	7.44E-05	k__Bacteria	p__Actinobacteria	c__Actinobacteria	o__Actinomycetales	f__Nocardioidaceae	g__Aeromicrobium	s__
K00371	IA.3	104665	1	0.5	0.5	0.000352935	3.72E-05	k__Bacteria	p__Chloroflexi	c__Anaerolineae	o__Anaerolineales	f__Anaerolinaceae	g__WCHB1-05	s__
K00371	IA.3	307161	1	1.333333333	1.333333333	0.00094116	9.92E-05	k__Bacteria	p__Proteobacteria	c__Betaproteobacteria	o__	f__	g__	s__
K00371	IA.3	775178	1	1	1	0.00070587	7.44E-05	k__Bacteria	p__Proteobacteria	c__Alphaproteobacteria	o__Rhodobacterales	f__Hyphomonadaceae	g__	s__
K00371	IA.3	944600	1	4	4	0.002823479	0.000297528	k__Bacteria	p__Actinobacteria	c__Actinobacteria	o__Actinomycetales	f__Nocardioidaceae	g__	s__
K00371	IA.3	1123249	1	0.666666667	0.666666667	0.00047058	4.96E-05	k__Bacteria	p__Proteobacteria	c__Betaproteobacteria	o__SC-I-84	f__	g__	s__
K00371	IA.3	331474	1	0.333333333	0.333333333	0.00023529	2.48E-05	k__Bacteria	p__Proteobacteria	c__Betaproteobacteria	o__Hydrogenophilales	f__Hydrogenophilaceae	g__Thiobacillus	s__
K00371	IA.3	285497	1	14	14	0.009882176	0.001041349	k__Bacteria	p__Proteobacteria	c__Alphaproteobacteria	o__Caulobacterales	f__Caulobacteraceae	g__	s__
K00371	IA.3	90530	1	0.5	0.5	0.000352935	3.72E-05	k__Bacteria	p__Chloroflexi	c__Anaerolineae	o__Anaerolineales	f__Anaerolinaceae	g__SHD-14	s__
K00371	IA.3	89772	1	0.25	0.25	0.000176467	1.86E-05	k__Bacteria	p__Proteobacteria	c__Betaproteobacteria	o__MWH-UniP1	f__	g__	s__
K00371	IA.3	585063	1	13	13	0.009176306	0.000966967	k__Bacteria	p__Actinobacteria	c__Actinobacteria	o__Actinomycetales	f__	g__	s__
K00371	IA.3	4473304	1	8	8	0.005646958	0.000595057	k__Bacteria	p__Proteobacteria	c__Alphaproteobacteria	o__Rhodobacterales	f__Hyphomonadaceae	g__	s__
K00371	IA.3	667312	1	2.5	2.5	0.001764674	0.000185955	k__Bacteria	p__Actinobacteria	c__Actinobacteria	o__Actinomycetales	f__	g__	s__
K00371	IA.3	1136762	1	0.666666667	0.666666667	0.00047058	4.96E-05	k__Bacteria	p__Actinobacteria	c__Actinobacteria	o__Actinomycetales	f__Pseudonocardiaceae	g__Pseudonocardia	s__
K00371	IA.3	523210	1	0.333333333	0.333333333	0.00023529	2.48E-05	k__Bacteria	p__Proteobacteria	c__Betaproteobacteria	o__	f__	g__	s__
K00371	IA.3	825276	1	34	34	0.02399957	0.00252899	k__Bacteria	p__Proteobacteria	c__Betaproteobacteria	o__SC-I-84	f__	g__	s__
K00371	IA.3	837424	1	17.5	17.5	0.01235272	0.001301686	k__Bacteria	p__Proteobacteria	c__Alphaproteobacteria	o__Rhodobacterales	f__Hyphomonadaceae	g__	s__
K00371	IA.3	415655	1	0.25	0.25	0.000176467	1.86E-05	k__Bacteria	p__Proteobacteria	c__Gammaproteobacteria	o__Chromatiales	f__	g__	s__
K00371	IA.3	589360	4	1.666666667	6.666666667	0.004705798	0.00049588	k__Bacteria	p__Proteobacteria	c__Gammaproteobacteria	o__Methylococcales	f__Crenotrichaceae	g__Crenothrix	s__
K00371	IA.3	350760	1	1	1	0.00070587	7.44E-05	k__Bacteria	p__Proteobacteria	c__Alphaproteobacteria	o__Rhizobiales	f__Xanthobacteraceae	g__	s__
K00371	IA.3	1081815	1	1.25	1.25	0.000882337	9.30E-05	k__Bacteria	p__Actinobacteria	c__Actinobacteria	o__Actinomycetales	f__Micrococcaceae	g__	s__
K00371	IA.3	3814518	1	65	65	0.04588153	0.004834834	k__Bacteria	p__Chloroflexi	c__Anaerolineae	o__Caldilineales	f__Caldilineaceae	g__	s__
K00371	IA.3	846104	1	1.666666667	1.666666667	0.001176449	0.00012397	k__Bacteria	p__Proteobacteria	c__Betaproteobacteria	o__Burkholderiales	f__Comamonadaceae	g__Diaphorobacter	s__
K00371	IA.3	153594	1	3.5	3.5	0.002470544	0.000260337	k__Bacteria	p__Actinobacteria	c__Actinobacteria	o__Actinomycetales	f__	g__	s__
K00371	IA.3	1126750	1	0.5	0.5	0.000352935	3.72E-05	k__Bacteria	p__Proteobacteria	c__Betaproteobacteria	o__Burkholderiales	f__Alcaligenaceae	g__	s__
K00371	IA.3	149268	1	2	2	0.001411739	0.000148764	k__Bacteria	p__Proteobacteria	c__Betaproteobacteria	o__Rhodocyclales	f__Rhodocyclaceae	g__	s__
K00371	IA.3	581409	1	0.333333333	0.333333333	0.00023529	2.48E-05	k__Bacteria	p__Proteobacteria	c__Betaproteobacteria	o__Burkholderiales	f__Oxalobacteraceae	g__	s__
K00371	IA.3	310049	1	5.5	5.5	0.003882283	0.000409101	k__Bacteria	p__Proteobacteria	c__Alphaproteobacteria	o__Rhodobacterales	f__Rhodobacteraceae	g__	s__
K00371	IA.3	1106617	1	4	4	0.002823479	0.000297528	k__Bacteria	p__Proteobacteria	c__Betaproteobacteria	o__Burkholderiales	f__Comamonadaceae	g__	s__
K00371	IA.3	754285	1	3.666666667	3.666666667	0.002588189	0.000272734	k__Bacteria	p__Proteobacteria	c__Betaproteobacteria	o__	f__	g__	s__
K00371	IA.3	365866	1	2.333333333	2.333333333	0.001647029	0.000173558	k__Bacteria	p__Proteobacteria	c__Betaproteobacteria	o__Rhodocyclales	f__Rhodocyclaceae	g__	s__
K00371	IA.3	582237	1	1	1	0.00070587	7.44E-05	k__Bacteria	p__Proteobacteria	c__Alphaproteobacteria	o__Rhodobacterales	f__Hyphomonadaceae	g__	s__
K00371	IA.3	704831	1	0.6	0.6	0.000423522	4.46E-05	k__Bacteria	p__Proteobacteria	c__Alphaproteobacteria	o__Kiloniellales	f__	g__	s__
K00371	IA.3	706547	1	0.666666667	0.666666667	0.00047058	4.96E-05	k__Bacteria	p__Proteobacteria	c__Betaproteobacteria	o__Rhodocyclales	f__Rhodocyclaceae	g__	s__
K00371	IA.3	4425688	1	2.5	2.5	0.001764674	0.000185955	k__Bacteria	p__Proteobacteria	c__Alphaproteobacteria	o__Rhizobiales	f__Xanthobacteraceae	g__	s__
K00371	IA.3	891054	1	9.4	9.4	0.006635175	0.000699191	k__Bacteria	p__Proteobacteria	c__Gammaproteobacteria	o__Pseudomonadales	f__Moraxellaceae	g__Acinetobacter	s__
K00371	IA.3	4398706	1	0.2	0.2	0.000141174	1.49E-05	k__Bacteria	p__Proteobacteria	c__Alphaproteobacteria	o__Rhodospirillales	f__	g__	s__
K00371	IA.3	4394695	1	0.333333333	0.333333333	0.00023529	2.48E-05	k__Bacteria	p__Proteobacteria	c__Betaproteobacteria	o__Burkholderiales	f__Comamonadaceae	g__	s__
K00371	IA.3	17991	1	0.333333333	0.333333333	0.00023529	2.48E-05	k__Bacteria	p__Actinobacteria	c__Actinobacteria	o__Actinomycetales	f__Micromonosporaceae	g__Actinoplanes	s__
K00371	IA.3	89830	1	0.5	0.5	0.000352935	3.72E-05	k__Bacteria	p__Chloroflexi	c__Anaerolineae	o__envOPS12	f__	g__	s__
[truncated: 4,688 more rows]
