# Supplementary material for: Using Ipomoea aquatic as an environmental-friendly alternative to Elodea nuttallii for the aquaculture of Chinese mitten crab
Source: PeerJ. 2019 Apr 19;7:e6785. doi: 10.7717/peerj.6785 (PMC6476289; doi:10.7717/peerj.6785)
Supplement: Supplemental Information 10 — Raw data exported from PICRUSt applied for analyses and preparation for Fig. 9. [file peerj-07-6785-s010.zip › File6/predicted_level1.xlsx]

## Sheet: predicted_level1
Functions	EN.1	EN.2	EN.3	IA.1	IA.2	IA.3	OS.1	OS.2	OS.3
Cellular Processes	979831	845641	996036	1119136	1116504	1096817	1601005	1350773	1111287
Environmental Information Processing	3821504	3640220	3958452	3777445	3784644	3966845	4878807	4117841	3502490
Genetic Information Processing	4714703	4428227	4594542	4377107	4282254	4337858	5016920	4346156	3775742
Human Diseases	274408	253750	278175	276267	275061	287716	436693	336079	260352
Metabolism	14537337	14633041	15061812	13737136	13283582	13986873	16444658	13848729	11835405
None	53626	50100	53126	53551	51787	53696	64939	53456	44364
Organismal Systems	219624	230067	234201	202033	195499	207155	241408	209558	173369
Unclassified	4000127	3671715	3820084	3749917	3657151	3737838	4555410	3876085	3302754
