# Supplementary material for: Using Ipomoea aquatic as an environmental-friendly alternative to Elodea nuttallii for the aquaculture of Chinese mitten crab
Source: PeerJ. 2019 Apr 19;7:e6785. doi: 10.7717/peerj.6785 (PMC6476289; doi:10.7717/peerj.6785)
Supplement: Supplemental Information 10 — Raw data exported from PICRUSt applied for analyses and preparation for Fig. 9. [file peerj-07-6785-s010.zip › File6/predicted_level2.xlsx]

## Sheet: predicted_level2
Function	EN.1	EN.2	EN.3	IA.1	IA.2	IA.3	OS.1	OS.2	OS.3
Amino Acid Metabolism	3020160	3089314	3158202	2833639	2738314	2917603	2921289	3512506	2479343
Biosynthesis of Other Secondary Metabolites	263662	263962	270285	262381	248403	262401	247617	288543	216418
Cancers	43402	42597	45878	42958	42835	46502	51835	70697	40004
Carbohydrate Metabolism	2944093	2893017	2997186	2751325	2681200	2812115	2709716	3213181	2339417
Cardiovascular Diseases	3967	3532	4860	4805	5169	6119	9161	14696	5960
Cell Communication	3	3	3	9	6	9	42	15	41
Cell Growth and Death	157837	144949	167946	162385	162676	171479	191526	236798	162528
Cell Motility	718683	594696	721894	862585	865197	832092	1072824	1257636	875901
Cellular Processes and Signaling	1026301	923826	956396	985531	969062	976197	1080571	1303864	884967
Circulatory System	9635	7519	9338	10134	10333	10693	16865	22252	11165
Digestive System	6482	7369	7224	7323	6932	6769	8517	10331	5976
Endocrine System	109372	126343	124684	95178	91691	100660	97479	109777	80264
Energy Metabolism	1646620	1573512	1696727	1633150	1610722	1643799	1682949	1920664	1466824
Environmental Adaptation	40168	36074	39265	40469	39454	39711	42313	49842	36688
Enzyme Families	508638	487015	512253	523381	512285	509980	522619	601142	439660
Excretory System	15683	14442	13963	10219	10047	10618	8055	7257	8250
Folding, Sorting and Degradation	694301	653104	675358	647731	631333	639579	655742	748489	562913
Genetic Information Processing	723807	644266	688917	695718	677441	687692	712278	811363	626894
Glycan Biosynthesis and Metabolism	604706	497581	522531	551412	524277	518536	528607	587566	474342
Immune System	13668	13244	12577	14136	13269	12859	12307	12629	10733
Immune System Diseases	13738	15983	15030	10051	9956	10013	9027	9446	7591
Infectious Diseases	108863	94292	104239	109319	108610	110436	124497	153052	101598
Lipid Metabolism	1199512	1238895	1244662	1082362	1023741	1096733	1038858	1261494	878672
Membrane Transport	3171976	3056756	3325174	3129108	3150100	3309028	3375296	4001821	2893451
Metabolic Diseases	24703	23981	25696	25633	24817	25210	22300	25550	21249
Metabolism	768284	701408	724625	731189	701182	721314	697689	797243	601960
Metabolism of Cofactors and Vitamins	1204958	1188161	1248593	1183500	1159131	1189691	1202627	1397996	1057219
Metabolism of Other Amino Acids	522504	546105	567681	487238	475689	513063	545206	675167	439163
Metabolism of Terpenoids and Polyketides	644903	723664	718900	608182	572598	630550	584559	697226	497305
Nervous System	24615	25075	27149	24571	23771	25840	24008	29317	20280
Neurodegenerative Diseases	79735	73365	82472	83501	83674	89436	119259	163252	83950
Nucleotide Metabolism	942897	891076	927113	864821	846739	862382	867309	1003463	758042
Poorly Characterized	1481735	1402215	1450146	1337479	1309466	1352635	1385547	1642940	1188933
Replication and Repair	2020900	1909416	1986513	1877409	1841838	1876733	1894479	2181767	1639367
Sensory System	1	1	1	3	2	5	14	3	13
Signal Transduction	600421	537896	586599	600998	589275	611029	694259	813526	570643
Signaling Molecules and Interaction	49107	45568	46679	47339	45269	46788	48286	63460	38396
Transcription	686083	658189	675074	655508	638826	645209	619908	739347	533072
Translation	1313419	1207518	1257597	1196459	1170257	1176337	1176027	1347317	1040390
Transport and Catabolism	103308	105993	106193	94157	88625	93237	86381	106556	72817
Xenobiotics Biodegradation and Metabolism	1034684	1240739	1197679	955745	890483	1030020	997373	1285710	789000
