# Supplementary material for: Using Ipomoea aquatic as an environmental-friendly alternative to Elodea nuttallii for the aquaculture of Chinese mitten crab
Source: PeerJ. 2019 Apr 19;7:e6785. doi: 10.7717/peerj.6785 (PMC6476289; doi:10.7717/peerj.6785)
Supplement: Supplemental Information 10 — Raw data exported from PICRUSt applied for analyses and preparation for Fig. 9. [file peerj-07-6785-s010.zip › File6/predicted_level3.xlsx]

## Sheet: predicted_level3
Function	EN.1	EN.2	EN.3	IA.1	IA.2	IA.3	OS.1	OS.2	OS.3
1,1,1-Trichloro-2,2-bis(4-chlorophenyl)ethane (DDT) degradation	321	277	248	346	208	356	182	177	158
ABC transporters	938558	922982	1014231	897503	911387	985831	1005142	1187306	874595
Adherens junction	1	1	1	3	2	3	14	3	13
Adipocytokine signaling pathway	23127	28811	29427	19459	19532	21799	22043	23477	18213
African trypanosomiasis	3450	3649	4179	4872	4539	5311	5200	7545	4230
Alanine, aspartate and glutamate metabolism	265212	258833	267740	243937	237574	246481	247116	288455	215207
Aldosterone-regulated sodium reabsorption	6	3	4	16	27	25	77	21	30
Alzheimer's disease	25994	22886	25927	26363	26460	27913	35774	46122	26840
Amino acid metabolism	64411	59942	64242	73084	69809	68538	62042	68629	59036
Amino acid related enzymes	363443	340064	354274	343864	335443	340260	344482	395098	304591
Amino sugar and nucleotide sugar metabolism	287951	262045	273509	283650	275363	272945	253252	278612	234062
Aminoacyl-tRNA biosynthesis	294205	270450	284654	273912	267336	269630	264822	295875	240170
Aminobenzoate degradation	133974	167932	160663	123086	110370	133488	122587	161719	94941
Amoebiasis	6167	3849	4464	3978	3909	4206	4418	5359	3355
Amyotrophic lateral sclerosis (ALS)	10698	12647	12379	11382	10997	12753	15918	24152	10712
Antigen processing and presentation	6457	5908	5751	6647	6311	5943	5861	5994	5088
Apoptosis	4713	4874	5585	4777	5090	6069	8234	12405	5890
Arachidonic acid metabolism	20052	19744	19581	17456	16783	17555	21856	28210	15374
Arginine and proline metabolism	349911	342861	355083	329739	322397	336458	332823	396851	285333
Arrhythmogenic right ventricular cardiomyopathy (ARVC)	1	1	1	3	2	3	14	3	13
Ascorbate and aldarate metabolism	41296	44264	43508	42965	40681	43340	41253	53287	32418
Atrazine degradation	21459	18902	17055	16513	15506	16976	16225	18380	14196
Bacterial chemotaxis	136131	108058	136555	167023	167682	164356	211007	243149	176348
Bacterial invasion of epithelial cells	155	123	238	283	340	197	138	56	100
Bacterial motility proteins	394967	327504	386208	453873	454354	433450	563822	660742	451986
Bacterial secretion system	216873	190059	206590	206542	201266	210649	241391	288996	195047
Bacterial toxins	23599	22054	22857	23816	23144	23513	22212	28471	18838
Basal transcription factors	970	2194	1394	908	736	1263	473	491	502
Base excision repair	132088	136269	138501	117434	114330	122008	113899	136520	98685
Benzoate degradation	152644	198089	187765	143623	133820	159268	157844	201498	122676
Betalain biosynthesis	931	1056	1566	1656	1606	1945	2100	2477	1940
Bile secretion	902	1694	1434	1308	1208	1189	752	658	671
Biosynthesis and biodegradation of secondary metabolites	19518	18396	17291	16920	15378	17677	17800	21298	14442
Biosynthesis of 12-, 14- and 16-membered macrolides	11	3	11	99	112	129	146	97	119
Biosynthesis of ansamycins	17888	16458	16805	18935	18450	17830	15813	17928	15303
Biosynthesis of siderophore group nonribosomal peptides	14753	19308	18521	13110	12172	14437	12969	16274	9989
Biosynthesis of type II polyketide backbone	0	0	0	11	9	19	11	61	39
Biosynthesis of type II polyketide products	64	58	59	367	398	384	523	313	600
Biosynthesis of unsaturated fatty acids	103034	106144	102048	81490	77105	82475	77989	97908	63894
Biosynthesis of vancomycin group antibiotics	16515	13658	15004	15941	15154	14951	15696	17737	14307
Biotin metabolism	43259	44356	45833	43031	41367	41299	41244	46729	38254
Bisphenol degradation	43051	61045	52649	39288	32638	41944	29919	38365	25612
Bladder cancer	1840	2766	2280	1591	1539	2148	2531	4725	1278
Butanoate metabolism	298705	344326	351418	284100	277444	306030	302174	372883	247411
Butirosin and neomycin biosynthesis	16256	15035	15101	14150	13579	14066	11419	13781	10308
C5-Branched dibasic acid metabolism	90674	82786	86183	81815	79787	84817	87669	102016	77829
CAM ligands	0	0	0	0	0	0	0	6	2
Caffeine metabolism	998	759	621	1330	1081	1225	384	657	425
Calcium signaling pathway	174	220	356	380	420	274	291	156	266
Caprolactam degradation	81808	110503	104868	74417	67600	82366	72881	96271	56846
Carbohydrate digestion and absorption	532	438	897	600	682	632	674	572	763
Carbohydrate metabolism	46644	37469	36348	31449	29646	30532	25253	28621	22986
Carbon fixation in photosynthetic organisms	135879	122707	134726	139167	137313	138388	142179	159350	126243
Carbon fixation pathways in prokaryotes	323115	314853	328560	306026	299824	308015	317595	364250	276236
Cardiac muscle contraction	9635	7519	9338	10134	10333	10693	16864	22252	11164
Carotenoid biosynthesis	12799	12213	14997	16041	15497	15783	17312	18758	14715
Cell cycle	2	1	4	2	2	4	37	16	20
Cell cycle - Caulobacter	135098	123272	140998	136424	136964	142209	157120	189631	136548
Cell cycle - yeast	0	0	0	0	0	0	0	0	0
Cell division	19809	18162	19849	20855	20751	20401	25123	29087	20238
Cell motility and secretion	96510	71698	74645	81716	78113	78492	91601	104519	78472
Cellular antigens	18049	16178	16892	16929	16265	16671	21888	30370	15063
Chagas disease (American trypanosomiasis)	2713	2462	2926	3945	3689	4345	5941	9722	3915
Chaperones and folding catalysts	267345	243848	255173	250369	245399	246707	267506	314664	219687
Chloroalkane and chloroalkene degradation	86186	96984	96249	84793	80021	88901	88132	115039	72494
Chlorocyclohexane and chlorobenzene degradation	30304	34071	32587	27503	25500	30023	31729	43359	23948
Cholinergic synapse	0	0	0	0	0	1	0	0	0
Chromosome	342669	309579	329289	317031	315168	317060	350762	415940	288521
Chronic myeloid leukemia	1160	782	718	203	251	164	96	101	169
Circadian rhythm - plant	3386	4421	4038	3694	3124	3714	1993	1773	2477
Citrate cycle (TCA cycle)	243802	240310	248194	221074	216806	228236	223932	260334	194947
Clavulanic acid biosynthesis	80	126	127	66	68	76	14	10	10
Colorectal cancer	3550	3295	4552	4555	4846	5775	7758	11924	5560
Complement and coagulation cascades	0	0	0	0	0	0	0	0	0
Cyanoamino acid metabolism	54682	53565	58109	48827	48806	51521	55069	69008	43254
Cysteine and methionine metabolism	217902	201053	211485	217636	212395	215567	227190	267027	193811
Cytochrome P450	161	276	271	352	220	380	256	481	135
Cytokine receptors	0	0	0	0	0	0	0	0	0
Cytokine-cytokine receptor interaction	0	0	0	0	0	0	0	0	0
Cytoskeleton proteins	62608	57016	60282	60711	60366	60243	65778	77143	55771
Cytosolic DNA-sensing pathway	0	0	0	0	0	0	0	0	0
D-Alanine metabolism	25443	24832	26175	23140	23502	23906	23558	26128	21234
D-Arginine and D-ornithine metabolism	2172	1760	2572	3028	3178	3569	4879	5121	4379
D-Glutamine and D-glutamate metabolism	36446	34625	36337	29692	29864	30167	30148	32277	27809
DNA repair and recombination proteins	683357	653454	676646	631807	618135	630930	627421	722588	544924
DNA replication	139217	130812	136034	129428	127241	129636	129535	146270	114106
DNA replication proteins	238705	217151	227664	223777	219927	221800	226461	256147	197005
Dilated cardiomyopathy (DCM)	1	1	1	3	2	3	14	3	13
Dioxin degradation	14100	15930	16862	18171	17579	19284	19715	22714	15179
Drug metabolism - cytochrome P450	58568	62318	63940	48950	47906	54881	66321	92593	47300
Drug metabolism - other enzymes	60862	61950	62812	52568	51830	54507	51057	63139	43722
ECM-receptor interaction	0	0	0	0	0	0	0	6	2
Electron transfer carriers	4809	6754	7125	7003	7075	7704	8001	7997	7516
Endocrine and other factor-regulated calcium reabsorption	6	3	4	16	27	25	77	21	30
Endocytosis	389	735	540	151	78	153	25	49	30
Energy metabolism	248565	229157	241928	237153	233609	239696	256309	290185	215842
Epithelial cell signaling in Helicobacter pylori infection	11513	9513	9049	10764	10733	10467	10824	9982	10970
ErbB signaling pathway	0	0	0	0	0	1	0	0	0
Ether lipid metabolism	4712	6075	6081	3435	3314	3883	3864	5277	2912
Ethylbenzene degradation	24618	29599	27904	22194	20711	24057	22706	29583	18225
Fat digestion and absorption	0	0	0	0	0	0	1	0	1
Fatty acid biosynthesis	169640	159501	167746	160699	155041	158453	155193	185390	134009
Fatty acid elongation in mitochondria	817	284	208	858	660	759	152	65	270
Fatty acid metabolism	214967	275190	268840	204359	190290	222228	210490	266369	166364
Fc epsilon RI signaling pathway	0	0	0	0	0	0	1	0	1
Fc gamma R-mediated phagocytosis	389	735	540	151	78	153	25	49	30
Flagellar assembly	124976	102117	138848	180975	182793	174040	232203	276599	191783
Flavone and flavonol biosynthesis	2949	1726	2233	599	749	669	564	570	523
Flavonoid biosynthesis	6488	9204	9736	9469	8503	9024	7057	6683	7475
Fluorobenzoate degradation	19232	23187	20679	15532	13940	15846	15430	20472	12053
Focal adhesion	1	1	1	3	2	3	14	9	15
Folate biosynthesis	133880	124412	128732	121582	117853	120320	120664	142082	103387
Fructose and mannose metabolism	182306	162749	167211	170262	167429	162686	138662	153663	132535
Function unknown	464686	417206	429548	397460	391165	408625	451485	539302	371717
G protein-coupled receptors	5	5	13	11	5	21	24	18	12
GTP-binding proteins	1	0	2	10	6	8	37	16	16
Galactose metabolism	114256	99911	102102	100204	97386	97335	85160	96419	80937
Gastric acid secretion	6	3	4	16	27	26	77	21	30
General function prediction only	1017049	985009	1020598	940019	918301	944010	934062	1103638	817216
Geraniol degradation	113550	157998	150530	101456	93713	114924	104589	133931	80411
Germination	285	157	295	1647	2039	2345	409	455	746
Glioma	0	0	0	0	0	1	0	0	0
Glutamatergic synapse	24615	25075	27149	24571	23771	25837	24007	29317	20279
Glutathione metabolism	115575	113342	121908	103248	103678	112228	143533	187809	104424
Glycan bindng proteins	0	0	0	0	1	0	0	0	1
Glycan biosynthesis and metabolism	11193	9053	12066	14611	15220	14624	21285	24937	15666
Glycerolipid metabolism	108017	102816	103413	90522	87039	90899	80590	93057	72278
Glycerophospholipid metabolism	166028	146882	153946	145088	140558	142538	143024	164743	124155
Glycine, serine and threonine metabolism	262993	259031	268900	240292	233750	250093	252862	309989	215701
Glycolysis / Gluconeogenesis	307899	305086	315492	291170	283646	295457	272356	316687	240187
Glycosaminoglycan biosynthesis - chondroitin sulfate	0	0	0	0	0	0	0	0	0
Glycosaminoglycan degradation	19282	13012	11227	16740	13535	13124	4830	6387	6856
Glycosphingolipid biosynthesis - ganglio series	6404	3508	3075	3949	3193	3539	2489	3643	2174
Glycosphingolipid biosynthesis - globo series	16969	10627	10344	9393	8491	8967	7061	8698	7009
Glycosphingolipid biosynthesis - lacto and neolacto series	1	0	1	3	0	4	1	24	2
Glycosylphosphatidylinositol(GPI)-anchor biosynthesis	0	0	0	22	39	23	104	56	88
Glycosyltransferases	101095	91046	99053	103617	99302	99751	100533	115866	88617
Glyoxylate and dicarboxylate metabolism	210520	207073	226648	208778	205796	227028	249605	301906	204341
GnRH signaling pathway	389	735	540	151	78	154	26	49	31
Hedgehog signaling pathway	0	0	0	8	5	6	0	0	1
Hematopoietic cell lineage	73	159	129	178	80	164	9	26	23
Hepatitis C	1	0	1	0	1	3	0	0	4
Histidine metabolism	161009	169023	168408	150082	144278	153057	148454	175070	129330
Homologous recombination	196508	185712	192148	181353	178868	179899	183424	205721	161534
Huntington's disease	27442	24200	27811	28625	28782	30109	39734	54047	28093
Hypertrophic cardiomyopathy (HCM)	414	234	305	241	317	335	1361	2763	361
Indole alkaloid biosynthesis	763	815	1367	1381	1476	1661	2047	2430	1890
Influenza A	3552	3296	4554	4559	4849	5781	7772	11927	5577
Inorganic ion transport and metabolism	103579	96073	100379	109172	104116	110665	117282	144045	96825
Inositol phosphate metabolism	53783	60785	61153	48648	46692	52145	50681	65274	42679
Insulin signaling pathway	18492	15969	16073	17467	16912	17338	17562	17005	15969
Ion channels	7453	7331	6915	6572	5848	6575	4125	4573	4462
Isoflavonoid biosynthesis	49	19	28	189	135	110	124	80	118
Isoquinoline alkaloid biosynthesis	15672	15258	16257	18006	17559	18092	17310	19554	16056
Leishmaniasis	4	0	4	4	3	3	2	2	2
Leukocyte transendothelial migration	1	1	1	3	2	3	14	3	13
Limonene and pinene degradation	124412	173591	161201	117013	103726	127904	106567	138545	85743
Linoleic acid metabolism	23305	28277	24449	16472	15397	17574	16258	21832	13425
Lipid biosynthesis proteins	247548	251052	259181	231277	219964	234140	230246	274479	195250
Lipid metabolism	36602	34308	34662	31233	30602	30731	31887	35132	26958
Lipoic acid metabolism	23956	23009	23800	20595	20023	20206	18367	21068	15868
Lipopolysaccharide biosynthesis	112681	84085	88621	101781	94678	91074	100119	104307	92566
Lipopolysaccharide biosynthesis proteins	134878	102819	107596	121272	114027	109848	123672	131784	110661
Long-term depression	0	0	0	0	0	0	1	0	1
Long-term potentiation	0	0	0	0	0	1	0	0	0
Lysine biosynthesis	174266	164611	170555	168043	163777	166060	163249	191799	144364
Lysine degradation	144837	183659	180253	138308	128738	151761	145012	182526	115837
Lysosome	30206	21209	17803	27627	22635	21401	8593	11857	11143
MAPK signaling pathway	0	0	0	0	0	0	1	0	1
MAPK signaling pathway - yeast	9464	6767	8315	8706	8711	9318	11698	13582	9574
Measles	1	0	1	0	1	3	0	0	4
Meiosis - yeast	14461	13500	16798	16615	15765	17410	18366	22811	14495
Melanogenesis	73	8	20	8	6	33	43	18	18
Membrane and intracellular structural molecules	190587	154426	171244	174075	171365	177103	226458	285794	169297
Metabolism of cofactors and vitamins	52719	48278	51710	53679	52372	54377	57472	67901	47432
Metabolism of xenobiotics by cytochrome P450	54363	58168	59131	45417	44520	50643	63287	88704	44538
Methane metabolism	294950	292580	313327	295076	290467	301574	293418	327056	267602
Mineral absorption	3383	3423	3249	3049	3067	3080	4543	5173	2977
Mismatch repair	170292	158514	166393	166199	162748	163625	162838	183932	144030
N-Glycan biosynthesis	12319	11398	11131	14442	13203	12854	10514	11605	10763
NOD-like receptor signaling pathway	6461	5909	5754	6653	6317	5948	5867	6001	5100
Naphthalene degradation	84590	103945	96253	74638	68217	78391	68237	89171	55190
Neuroactive ligand-receptor interaction	0	0	0	1	0	0	0	0	0
Neurotrophin signaling pathway	0	0	0	0	0	1	0	0	0
Nicotinate and nicotinamide metabolism	123649	122683	126023	105015	103957	106912	108488	129664	91271
Nitrogen metabolism	206495	200034	213728	201096	197562	211385	230747	265404	195359
Nitrotoluene degradation	31886	30239	34270	32012	33259	33466	34150	35533	31516
Non-homologous end-joining	18678	20812	21471	17717	16518	19501	16516	20816	14357
Notch signaling pathway	1160	782	718	203	251	164	96	101	169
Novobiocin biosynthesis	34167	30277	32151	35213	34484	34648	36652	42227	31778
Nucleotide excision repair	99386	97113	98367	92663	88903	92274	83623	93833	76205
Nucleotide metabolism	9103	5472	6355	9072	8849	7900	7668	5789	7896
Olfactory transduction	0	0	0	0	0	1	0	0	0
One carbon pool by folate	142933	131164	136626	132259	129598	130473	133141	156851	115747
Oocyte meiosis	0	0	0	0	0	1	0	0	0
Other glycan degradation	29902	16349	14959	20000	17327	17435	11472	15021	10741
Other ion-coupled transporters	274292	279034	270494	246613	243063	247835	256764	304757	223717
Other transporters	69957	62986	65744	62506	62189	60818	66571	84227	53140
Other types of O-glycan biosynthesis	0	0	0	0	0	0	0	0	0
Others	299927	280836	282725	286598	268128	280555	239528	280462	211193
Oxidative phosphorylation	400695	370415	395569	394865	383572	391330	418426	485274	356507
PPAR signaling pathway	59794	73876	71953	50929	48311	54626	50274	60208	40385
Pancreatic cancer	0	0	0	0	0	0	0	0	0
Pancreatic secretion	6	3	4	17	27	25	78	21	31
Pantothenate and CoA biosynthesis	161658	157439	163584	155768	151382	156342	152636	178495	135838
Parkinson's disease	13191	10815	13895	14690	15174	16472	24676	34203	16756
Pathogenic Escherichia coli infection	1	1	1	3	2	3	14	3	13
Pathways in cancer	19006	18268	19523	18406	18225	19289	20773	27024	16583
Penicillin and cephalosporin biosynthesis	19384	17403	16815	15715	14442	15796	15928	19076	12639
Pentose and glucuronate interconversions	133392	116192	117765	106870	103920	107725	95957	124098	82577
Pentose phosphate pathway	201207	180869	188768	187244	181978	184369	174197	205962	154712
Peptidases	402878	380142	400958	414723	407461	398851	398719	466772	340428
Peptidoglycan biosynthesis	171144	164687	176488	160096	160411	161848	167689	190061	144690
Peroxisome	72711	84048	87849	66376	65909	71677	77749	94647	61627
Pertussis	11429	10208	10391	5999	6381	7016	9843	13634	6632
Phagosome	2	1	1	3	3	6	14	3	17
Phenylalanine metabolism	102639	107067	111586	97776	95030	104728	112765	138140	89884
Phenylalanine, tyrosine and tryptophan biosynthesis	207939	188785	193715	187849	181796	185734	190165	219269	168150
Phenylpropanoid biosynthesis	27311	25331	26130	20249	20025	20959	22617	27304	17636
Phosphatidylinositol signaling system	34495	30375	31792	29965	29045	30166	29109	34029	25248
Phosphonate and phosphinate metabolism	15793	14623	14563	13853	13688	14565	16029	21218	12929
Phosphotransferase system (PTS)	31956	30564	35442	61437	66557	50939	30500	31129	33647
Photosynthesis	90920	86114	100153	93366	96442	91749	82819	91796	74818
Photosynthesis - antenna proteins	2010	2469	5241	4233	5400	3732	1361	565	1012
Photosynthesis proteins	101798	96619	115432	106611	111206	105420	97702	109374	86661
Phototransduction	0	0	0	0	0	0	0	0	0
Phototransduction - fly	1	1	1	3	2	4	14	3	13
Plant-pathogen interaction	36782	31653	35227	36775	36330	35997	40320	48069	34211
Polycyclic aromatic hydrocarbon degradation	44353	59912	54977	46049	39096	48229	34286	41959	30219
Polyketide sugar unit biosynthesis	43318	38705	41817	44261	42596	42523	42996	47955	38358
Pores ion channels	124574	105462	114486	109773	109880	113411	154946	201265	113232
Porphyrin and chlorophyll metabolism	223592	237646	265913	267255	267795	272391	292158	333277	265881
Prenyltransferases	93865	91497	94379	91833	87671	91443	83023	90338	76112
Primary bile acid biosynthesis	6227	8833	8456	6515	5790	6890	4350	5675	4294
Primary immunodeficiency	11714	14617	13801	8342	8605	8618	8450	8916	6809
Prion diseases	2410	2817	2460	2441	2261	2189	3157	4728	1549
Progesterone-mediated oocyte maturation	6457	5908	5751	6647	6311	5943	5861	5994	5088
Propanoate metabolism	281467	319801	323914	265523	253956	284797	282749	348509	229872
Prostate cancer	6457	5908	5751	6647	6311	5943	5861	5994	5088
Proteasome	14325	17333	16321	9637	9280	9949	7607	7734	6835
Protein digestion and absorption	1647	1805	1632	2317	1894	1792	2315	3865	1473
Protein export	147457	144153	147680	137584	134148	137429	137458	157222	120875
Protein folding and associated processing	240446	213539	227543	211518	207227	218558	233080	265070	201898
Protein kinases	105599	106597	111024	108306	104604	110749	123644	133889	99097
Protein processing in endoplasmic reticulum	21795	18728	19984	22407	21579	21156	19406	19933	19069
Proximal tubule bicarbonate reclamation	15617	14366	13887	9966	9764	10334	7620	7032	7878
Purine metabolism	556559	529679	551269	515198	503499	515795	525417	610614	455316
Pyrimidine metabolism	386338	361397	375844	349623	343240	346587	341892	392849	302726
Pyruvate metabolism	331361	322425	337207	304520	298795	315045	308226	366445	259399
RIG-I-like receptor signaling pathway	287	532	402	504	481	648	530	556	478
RNA degradation	127984	117749	123905	120033	116974	118260	119407	139092	103069
RNA polymerase	41576	38389	39819	37139	36153	36211	34570	39297	31010
RNA transport	25607	19922	20619	22557	22040	19409	19074	17725	17966
Regulation of actin cytoskeleton	1	1	1	3	2	3	14	3	13
Renal cell carcinoma	7835	8283	8498	6997	6814	7404	7056	9003	5764
Renin-angiotensin system	1040	1036	920	517	541	767	1670	3026	560
Replication, recombination and repair proteins	206920	182219	200174	224168	213951	218101	220418	255134	196520
Restriction enzyme	23839	23865	23033	30758	29399	27912	33850	33371	31154
Retinol metabolism	28862	31418	29967	24663	22423	25722	24115	32339	19201
Rheumatoid arthritis	0	0	0	0	0	0	0	0	0
Riboflavin metabolism	71419	70717	72241	67648	65722	68620	69315	83544	58568
Ribosome	531254	494382	514838	484310	473571	476919	460442	527374	416008
Ribosome Biogenesis	319533	296807	304901	289648	284043	286239	306771	362652	256122
Ribosome biogenesis in eukaryotes	12891	13095	12749	11980	11729	12131	13258	16165	10083
Salivary secretion	6	3	4	16	27	25	77	21	30
Secondary bile acid biosynthesis	1988	2079	2361	3789	3323	3687	2122	3035	2634
Secretion system	487918	432700	465205	476728	470188	467106	536308	637769	425949
Selenocompound metabolism	98390	95565	102222	103322	100494	101804	104568	124716	89818
Sesquiterpenoid biosynthesis	0	0	0	2	1	1	1	0	1
Shigellosis	1	1	1	3	2	3	14	3	13
Signal transduction mechanisms	124707	113971	115204	128932	123162	121614	120738	132357	101083
Small cell lung cancer	3554	3295	4556	4559	4849	5778	7760	11926	5562
Sphingolipid metabolism	45467	33847	32330	39721	34540	33763	20028	22049	24199
Spliceosome	0	0	2	4	6	4	4	4	5
Sporulation	17192	15103	16931	43239	47309	35809	12678	9361	20701
Staphylococcus aureus infection	3072	2068	2404	3065	3457	2282	1333	1499	1242
Starch and sucrose metabolism	165474	144395	154114	154502	151521	150160	143843	167086	125511
Steroid biosynthesis	12357	11904	10872	11503	9888	9417	4673	4020	5809
Steroid hormone biosynthesis	21644	19738	18226	20448	16774	17574	8619	10368	10678
Stilbenoid, diarylheptanoid and gingerol biosynthesis	12167	23016	20508	15595	11699	16370	8638	10548	7797
Streptomycin biosynthesis	82476	79218	83652	84084	80756	83234	79329	90383	70937
Styrene degradation	24998	31095	33603	24575	24298	28399	32368	42795	24324
Sulfur metabolism	90758	87721	89991	92710	88936	92206	98702	117595	82386
Sulfur relay system	108690	102725	104678	101657	98608	100580	100529	107173	89376
Synthesis and degradation of ketone bodies	44650	54365	55853	40686	39883	45528	49512	66594	36594
Systemic lupus erythematosus	2024	1366	1229	1709	1351	1395	577	530	782
TGF-beta signaling pathway	0	0	0	0	0	0	0	0	0
Taurine and hypotaurine metabolism	37213	34823	35866	33953	32823	34727	35605	42503	28673
Terpenoid backbone biosynthesis	151297	153480	155182	140341	134737	142787	136494	158265	121511
Tetracycline biosynthesis	46264	37390	40630	39630	39385	38427	39736	47184	32248
Thiamine metabolism	111340	105114	110992	108434	106078	107057	101173	112800	94330
Tight junction	1	1	1	3	2	3	14	3	13
Toluene degradation	55942	62175	60281	51241	48663	53005	55370	66172	44805
Toxoplasmosis	3550	3295	4552	4555	4847	5777	7762	11928	5567
Transcription factors	366133	360025	371751	362586	359679	367080	371257	455760	310898
Transcription machinery	277404	257581	262108	254871	242252	240651	213604	243795	190657
Transcription related proteins	2386	1620	1615	2000	1971	1761	952	759	1082
Translation factors	128189	112025	118961	113645	111166	111544	111541	127427	99895
Translation proteins	229818	201520	213850	204664	202462	198044	202423	231318	176749
Transporters	1496671	1480451	1603706	1486898	1500702	1594503	1561955	1856621	1364213
Tropane, piperidine and pyridine alkaloid biosynthesis	33718	35147	34510	34599	32986	34709	34003	40265	29367
Tryptophan metabolism	174510	219666	217124	164969	155055	182121	179316	231164	139704
Tuberculosis	47062	41865	45649	49017	47079	47271	47383	54188	42525
Two-component system	553963	498970	544695	561529	550588	570929	652965	765555	535208
Type I diabetes mellitus	13782	14796	15146	15179	14451	14778	12480	14434	12174
Type II diabetes mellitus	10921	9185	10550	10454	10366	10432	9820	11116	9075
Tyrosine metabolism	125941	137199	133651	119882	113199	122620	116988	147657	97886
Ubiquinone and other terpenoid-quinone biosynthesis	89785	90116	93409	91448	88223	93564	94548	106818	77723
Ubiquitin system	6705	8568	7617	6044	5345	5498	3829	2671	4002
VEGF signaling pathway	4	0	4	4	3	3	3	2	3
Valine, leucine and isoleucine biosynthesis	218688	207661	214353	196679	191802	202759	200017	237801	174121
Valine, leucine and isoleucine degradation	250870	309801	311075	234583	223080	259904	260850	331660	205424
Various types of N-glycan biosynthesis	31	50	36	97	71	69	123	114	175
Vascular smooth muscle contraction	0	0	0	0	0	0	1	0	1
Vasopressin-regulated water reabsorption	54	70	68	221	229	234	281	183	312
Vibrio cholerae infection	59	8	16	27	31	46	208	103	112
Vibrio cholerae pathogenic cycle	16133	13954	15809	18245	18747	17722	23645	27101	17337
Viral myocarditis	3551	3296	4553	4558	4848	5778	7772	11927	5573
Vitamin B6 metabolism	50625	50087	51473	45802	44710	46785	46778	54329	41151
Wnt signaling pathway	1160	782	718	203	251	165	96	101	169
Xylene degradation	11425	14418	14883	14829	14801	15990	14947	18067	11058
Zeatin biosynthesis	10167	9305	9764	9142	8977	9008	8683	9840	7849
alpha-Linolenic acid metabolism	9059	12164	11071	8044	7392	9370	9892	12423	6533
beta-Alanine metabolism	136790	172970	169929	128175	119656	140576	131817	166387	106643
beta-Lactam resistance	10253	9572	9483	10080	9255	9817	9431	12498	7519
mRNA surveillance pathway	1740	837	875	407	372	465	119	99	146
mTOR signaling pathway	1	0	1	0	1	3	0	0	4
p53 signaling pathway	3563	3302	4561	4567	4855	5786	7769	11935	5575
